# Supplementary material for: Targeted enrichment by solution-based hybrid capture to identify genetic sequence variants in barley
Source: Sci Data. 2019 Apr 1;6:12. doi: 10.1038/s41597-019-0011-z (PMC6472358; doi:10.1038/s41597-019-0011-z)
Supplement: Supplementary file 1 — Download metadata file [file 41597_2019_11_MOESM1_ESM.zip]

Archive with 3 entries (3 files):
- a_Hill699A_assay.txt
- s_Hill699A_study.txt
- i_Investigation.txt
