# Supplementary material for: Targeted enrichment by solution-based hybrid capture to identify genetic sequence variants in barley
Source: Sci Data. 2019 Apr 1;6:12. doi: 10.1038/s41597-019-0011-z (PMC6472358; doi:10.1038/s41597-019-0011-z)
Supplement: Supplementary file 1 — Download metadata file [file 41597_2019_11_MOESM1_ESM.zip › a_Hill699A_assay.txt]

Sample Name	Protocol REF	Parameter Value[instrument]	Parameter Value[manufacturer]	Assay Name	Raw Data File	Comment[Data Repository]	Comment[Data Record Accession]	Comment[Data Record URI]	Protocol REF	Derived Data File	Comment[Data Repository]	Comment[Data Record Accession]	Comment[Data Record URI]	Factor Value[variety]
P0001	Targeted resequencing, sequence alignment and data analysis	HiSeq 3000	Illumina	HGLJKBBXX_P1_S383_L002_R1_001	HGLJKBBXX_P1_S383_L002_R1_001.fastq.gz	ArrayExpress	E-MTAB-7362	http://identifiers.org/arrayexpress:E-MTAB-7362	Variant discovery and genotype calling	Germplasm.xlsx; and Phenology_Genes.xlsx; VCF_SNP.vcf.gz; VCF_INDEL.vcf.gz; KASP_Primers.xlsx; KASP_Genotyping.xlsx	figshare	doi:10.6084/m9.figshare.c.4357706.v1	https://doi.org/10.6084/m9.figshare.c.4357706.v1	020055-57
P0001	Targeted resequencing, sequence alignment and data analysis	HiSeq 3000	Illumina	HGLJKBBXX_P1_S383_L002_R2_001	HGLJKBBXX_P1_S383_L002_R2_001.fastq.gz	ArrayExpress	E-MTAB-7362	http://identifiers.org/arrayexpress:E-MTAB-7362	Variant discovery and genotype calling	Germplasm.xlsx; and Phenology_Genes.xlsx; VCF_SNP.vcf.gz; VCF_INDEL.vcf.gz; KASP_Primers.xlsx; KASP_Genotyping.xlsx	figshare	doi:10.6084/m9.figshare.c.4357706.v1	https://doi.org/10.6084/m9.figshare.c.4357706.v1	020055-57
P0001	Targeted resequencing, sequence alignment and data analysis	HiSeq 3000	Illumina	HH2WCBBXX_P1_S536_L006_R1_001	HH2WCBBXX_P1_S536_L006_R1_001.fastq.gz	ArrayExpress	E-MTAB-7362	http://identifiers.org/arrayexpress:E-MTAB-7362	Variant discovery and genotype calling	Germplasm.xlsx; and Phenology_Genes.xlsx; VCF_SNP.vcf.gz; VCF_INDEL.vcf.gz; KASP_Primers.xlsx; KASP_Genotyping.xlsx	figshare	doi:10.6084/m9.figshare.c.4357706.v1	https://doi.org/10.6084/m9.figshare.c.4357706.v1	020055-57
P0001	Targeted resequencing, sequence alignment and data analysis	HiSeq 3000	Illumina	HH2WCBBXX_P1_S536_L006_R2_001	HH2WCBBXX_P1_S536_L006_R2_001.fastq.gz	ArrayExpress	E-MTAB-7362	http://identifiers.org/arrayexpress:E-MTAB-7362	Variant discovery and genotype calling	Germplasm.xlsx; and Phenology_Genes.xlsx; VCF_SNP.vcf.gz; VCF_INDEL.vcf.gz; KASP_Primers.xlsx; KASP_Genotyping.xlsx	figshare	doi:10.6084/m9.figshare.c.4357706.v1	https://doi.org/10.6084/m9.figshare.c.4357706.v1	020055-57
P0002	Targeted resequencing, sequence alignment and data analysis	HiSeq 3000	Illumina	HGLJKBBXX_P2_S391_L002_R1_001	HGLJKBBXX_P2_S391_L002_R1_001.fastq.gz	ArrayExpress	E-MTAB-7362	http://identifiers.org/arrayexpress:E-MTAB-7362	Variant discovery and genotype calling	Germplasm.xlsx; and Phenology_Genes.xlsx; VCF_SNP.vcf.gz; VCF_INDEL.vcf.gz; KASP_Primers.xlsx; KASP_Genotyping.xlsx	figshare	doi:10.6084/m9.figshare.c.4357706.v1	https://doi.org/10.6084/m9.figshare.c.4357706.v1	02043-20
P0002	Targeted resequencing, sequence alignment and data analysis	HiSeq 3000	Illumina	HGLJKBBXX_P2_S391_L002_R2_001	HGLJKBBXX_P2_S391_L002_R2_001.fastq.gz	ArrayExpress	E-MTAB-7362	http://identifiers.org/arrayexpress:E-MTAB-7362	Variant discovery and genotype calling	Germplasm.xlsx; and Phenology_Genes.xlsx; VCF_SNP.vcf.gz; VCF_INDEL.vcf.gz; KASP_Primers.xlsx; KASP_Genotyping.xlsx	figshare	doi:10.6084/m9.figshare.c.4357706.v1	https://doi.org/10.6084/m9.figshare.c.4357706.v1	02043-20
P0002	Targeted resequencing, sequence alignment and data analysis	HiSeq 3000	Illumina	HH2WCBBXX_P2_S544_L006_R1_001	HH2WCBBXX_P2_S544_L006_R1_001.fastq.gz	ArrayExpress	E-MTAB-7362	http://identifiers.org/arrayexpress:E-MTAB-7362	Variant discovery and genotype calling	Germplasm.xlsx; and Phenology_Genes.xlsx; VCF_SNP.vcf.gz; VCF_INDEL.vcf.gz; KASP_Primers.xlsx; KASP_Genotyping.xlsx	figshare	doi:10.6084/m9.figshare.c.4357706.v1	https://doi.org/10.6084/m9.figshare.c.4357706.v1	02043-20
P0002	Targeted resequencing, sequence alignment and data analysis	HiSeq 3000	Illumina	HH2WCBBXX_P2_S544_L006_R2_001	HH2WCBBXX_P2_S544_L006_R2_001.fastq.gz	ArrayExpress	E-MTAB-7362	http://identifiers.org/arrayexpress:E-MTAB-7362	Variant discovery and genotype calling	Germplasm.xlsx; and Phenology_Genes.xlsx; VCF_SNP.vcf.gz; VCF_INDEL.vcf.gz; KASP_Primers.xlsx; KASP_Genotyping.xlsx	figshare	doi:10.6084/m9.figshare.c.4357706.v1	https://doi.org/10.6084/m9.figshare.c.4357706.v1	02043-20
P0003	Targeted resequencing, sequence alignment and data analysis	HiSeq 3000	Illumina	HGH2WBBXX_P3_S161_L004_R1_001	HGH2WBBXX_P3_S161_L004_R1_001.fastq.gz	ArrayExpress	E-MTAB-7362	http://identifiers.org/arrayexpress:E-MTAB-7362	Variant discovery and genotype calling	Germplasm.xlsx; and Phenology_Genes.xlsx; VCF_SNP.vcf.gz; VCF_INDEL.vcf.gz; KASP_Primers.xlsx; KASP_Genotyping.xlsx	figshare	doi:10.6084/m9.figshare.c.4357706.v1	https://doi.org/10.6084/m9.figshare.c.4357706.v1	02055-94
P0003	Targeted resequencing, sequence alignment and data analysis	HiSeq 3000	Illumina	HGH2WBBXX_P3_S161_L004_R2_001	HGH2WBBXX_P3_S161_L004_R2_001.fastq.gz	ArrayExpress	E-MTAB-7362	http://identifiers.org/arrayexpress:E-MTAB-7362	Variant discovery and genotype calling	Germplasm.xlsx; and Phenology_Genes.xlsx; VCF_SNP.vcf.gz; VCF_INDEL.vcf.gz; KASP_Primers.xlsx; KASP_Genotyping.xlsx	figshare	doi:10.6084/m9.figshare.c.4357706.v1	https://doi.org/10.6084/m9.figshare.c.4357706.v1	02055-94
P0003	Targeted resequencing, sequence alignment and data analysis	HiSeq 3000	Illumina	HGL5VBBXX_P3_S635_L002_R1_001	HGL5VBBXX_P3_S635_L002_R1_001.fastq.gz	ArrayExpress	E-MTAB-7362	http://identifiers.org/arrayexpress:E-MTAB-7362	Variant discovery and genotype calling	Germplasm.xlsx; and Phenology_Genes.xlsx; VCF_SNP.vcf.gz; VCF_INDEL.vcf.gz; KASP_Primers.xlsx; KASP_Genotyping.xlsx	figshare	doi:10.6084/m9.figshare.c.4357706.v1	https://doi.org/10.6084/m9.figshare.c.4357706.v1	02055-94
P0003	Targeted resequencing, sequence alignment and data analysis	HiSeq 3000	Illumina	HGL5VBBXX_P3_S635_L002_R2_001	HGL5VBBXX_P3_S635_L002_R2_001.fastq.gz	ArrayExpress	E-MTAB-7362	http://identifiers.org/arrayexpress:E-MTAB-7362	Variant discovery and genotype calling	Germplasm.xlsx; and Phenology_Genes.xlsx; VCF_SNP.vcf.gz; VCF_INDEL.vcf.gz; KASP_Primers.xlsx; KASP_Genotyping.xlsx	figshare	doi:10.6084/m9.figshare.c.4357706.v1	https://doi.org/10.6084/m9.figshare.c.4357706.v1	02055-94
P0004	Targeted resequencing, sequence alignment and data analysis	HiSeq 3000	Illumina	HFVHJBBXX_P4_S269_L003_R1_001	HFVHJBBXX_P4_S269_L003_R1_001.fastq.gz	ArrayExpress	E-MTAB-7362	http://identifiers.org/arrayexpress:E-MTAB-7362	Variant discovery and genotype calling	Germplasm.xlsx; and Phenology_Genes.xlsx; VCF_SNP.vcf.gz; VCF_INDEL.vcf.gz; KASP_Primers.xlsx; KASP_Genotyping.xlsx	figshare	doi:10.6084/m9.figshare.c.4357706.v1	https://doi.org/10.6084/m9.figshare.c.4357706.v1	02S169-51-45
P0004	Targeted resequencing, sequence alignment and data analysis	HiSeq 3000	Illumina	HFVHJBBXX_P4_S269_L003_R2_001	HFVHJBBXX_P4_S269_L003_R2_001.fastq.gz	ArrayExpress	E-MTAB-7362	http://identifiers.org/arrayexpress:E-MTAB-7362	Variant discovery and genotype calling	Germplasm.xlsx; and Phenology_Genes.xlsx; VCF_SNP.vcf.gz; VCF_INDEL.vcf.gz; KASP_Primers.xlsx; KASP_Genotyping.xlsx	figshare	doi:10.6084/m9.figshare.c.4357706.v1	https://doi.org/10.6084/m9.figshare.c.4357706.v1	02S169-51-45
P0004	Targeted resequencing, sequence alignment and data analysis	HiSeq 3000	Illumina	HH2WCBBXX_P4_S564_L007_R1_001	HH2WCBBXX_P4_S564_L007_R1_001.fastq.gz	ArrayExpress	E-MTAB-7362	http://identifiers.org/arrayexpress:E-MTAB-7362	Variant discovery and genotype calling	Germplasm.xlsx; and Phenology_Genes.xlsx; VCF_SNP.vcf.gz; VCF_INDEL.vcf.gz; KASP_Primers.xlsx; KASP_Genotyping.xlsx	figshare	doi:10.6084/m9.figshare.c.4357706.v1	https://doi.org/10.6084/m9.figshare.c.4357706.v1	02S169-51-45
P0004	Targeted resequencing, sequence alignment and data analysis	HiSeq 3000	Illumina	HH2WCBBXX_P4_S564_L007_R2_001	HH2WCBBXX_P4_S564_L007_R2_001.fastq.gz	ArrayExpress	E-MTAB-7362	http://identifiers.org/arrayexpress:E-MTAB-7362	Variant discovery and genotype calling	Germplasm.xlsx; and Phenology_Genes.xlsx; VCF_SNP.vcf.gz; VCF_INDEL.vcf.gz; KASP_Primers.xlsx; KASP_Genotyping.xlsx	figshare	doi:10.6084/m9.figshare.c.4357706.v1	https://doi.org/10.6084/m9.figshare.c.4357706.v1	02S169-51-45
P0005	Targeted resequencing, sequence alignment and data analysis	HiSeq 3000	Illumina	HGH2WBBXX_P5_S169_L004_R1_001	HGH2WBBXX_P5_S169_L004_R1_001.fastq.gz	ArrayExpress	E-MTAB-7362	http://identifiers.org/arrayexpress:E-MTAB-7362	Variant discovery and genotype calling	Germplasm.xlsx; and Phenology_Genes.xlsx; VCF_SNP.vcf.gz; VCF_INDEL.vcf.gz; KASP_Primers.xlsx; KASP_Genotyping.xlsx	figshare	doi:10.6084/m9.figshare.c.4357706.v1	https://doi.org/10.6084/m9.figshare.c.4357706.v1	04053-034
P0005	Targeted resequencing, sequence alignment and data analysis	HiSeq 3000	Illumina	HGH2WBBXX_P5_S169_L004_R2_001	HGH2WBBXX_P5_S169_L004_R2_001.fastq.gz	ArrayExpress	E-MTAB-7362	http://identifiers.org/arrayexpress:E-MTAB-7362	Variant discovery and genotype calling	Germplasm.xlsx; and Phenology_Genes.xlsx; VCF_SNP.vcf.gz; VCF_INDEL.vcf.gz; KASP_Primers.xlsx; KASP_Genotyping.xlsx	figshare	doi:10.6084/m9.figshare.c.4357706.v1	https://doi.org/10.6084/m9.figshare.c.4357706.v1	04053-034
P0005	Targeted resequencing, sequence alignment and data analysis	HiSeq 3000	Illumina	HGL5VBBXX_P5_S643_L002_R1_001	HGL5VBBXX_P5_S643_L002_R1_001.fastq.gz	ArrayExpress	E-MTAB-7362	http://identifiers.org/arrayexpress:E-MTAB-7362	Variant discovery and genotype calling	Germplasm.xlsx; and Phenology_Genes.xlsx; VCF_SNP.vcf.gz; VCF_INDEL.vcf.gz; KASP_Primers.xlsx; KASP_Genotyping.xlsx	figshare	doi:10.6084/m9.figshare.c.4357706.v1	https://doi.org/10.6084/m9.figshare.c.4357706.v1	04053-034
P0005	Targeted resequencing, sequence alignment and data analysis	HiSeq 3000	Illumina	HGL5VBBXX_P5_S643_L002_R2_001	HGL5VBBXX_P5_S643_L002_R2_001.fastq.gz	ArrayExpress	E-MTAB-7362	http://identifiers.org/arrayexpress:E-MTAB-7362	Variant discovery and genotype calling	Germplasm.xlsx; and Phenology_Genes.xlsx; VCF_SNP.vcf.gz; VCF_INDEL.vcf.gz; KASP_Primers.xlsx; KASP_Genotyping.xlsx	figshare	doi:10.6084/m9.figshare.c.4357706.v1	https://doi.org/10.6084/m9.figshare.c.4357706.v1	04053-034
P0006	Targeted resequencing, sequence alignment and data analysis	HiSeq 3000	Illumina	HGH2WBBXX_P6_S117_L004_R1_001	HGH2WBBXX_P6_S117_L004_R1_001.fastq.gz	ArrayExpress	E-MTAB-7362	http://identifiers.org/arrayexpress:E-MTAB-7362	Variant discovery and genotype calling	Germplasm.xlsx; and Phenology_Genes.xlsx; VCF_SNP.vcf.gz; VCF_INDEL.vcf.gz; KASP_Primers.xlsx; KASP_Genotyping.xlsx	figshare	doi:10.6084/m9.figshare.c.4357706.v1	https://doi.org/10.6084/m9.figshare.c.4357706.v1	04053-099
P0006	Targeted resequencing, sequence alignment and data analysis	HiSeq 3000	Illumina	HGH2WBBXX_P6_S117_L004_R2_001	HGH2WBBXX_P6_S117_L004_R2_001.fastq.gz	ArrayExpress	E-MTAB-7362	http://identifiers.org/arrayexpress:E-MTAB-7362	Variant discovery and genotype calling	Germplasm.xlsx; and Phenology_Genes.xlsx; VCF_SNP.vcf.gz; VCF_INDEL.vcf.gz; KASP_Primers.xlsx; KASP_Genotyping.xlsx	figshare	doi:10.6084/m9.figshare.c.4357706.v1	https://doi.org/10.6084/m9.figshare.c.4357706.v1	04053-099
P0006	Targeted resequencing, sequence alignment and data analysis	HiSeq 3000	Illumina	HGL5VBBXX_P6_S431_L002_R1_001	HGL5VBBXX_P6_S431_L002_R1_001.fastq.gz	ArrayExpress	E-MTAB-7362	http://identifiers.org/arrayexpress:E-MTAB-7362	Variant discovery and genotype calling	Germplasm.xlsx; and Phenology_Genes.xlsx; VCF_SNP.vcf.gz; VCF_INDEL.vcf.gz; KASP_Primers.xlsx; KASP_Genotyping.xlsx	figshare	doi:10.6084/m9.figshare.c.4357706.v1	https://doi.org/10.6084/m9.figshare.c.4357706.v1	04053-099
P0006	Targeted resequencing, sequence alignment and data analysis	HiSeq 3000	Illumina	HGL5VBBXX_P6_S431_L002_R2_001	HGL5VBBXX_P6_S431_L002_R2_001.fastq.gz	ArrayExpress	E-MTAB-7362	http://identifiers.org/arrayexpress:E-MTAB-7362	Variant discovery and genotype calling	Germplasm.xlsx; and Phenology_Genes.xlsx; VCF_SNP.vcf.gz; VCF_INDEL.vcf.gz; KASP_Primers.xlsx; KASP_Genotyping.xlsx	figshare	doi:10.6084/m9.figshare.c.4357706.v1	https://doi.org/10.6084/m9.figshare.c.4357706.v1	04053-099
P0007	Targeted resequencing, sequence alignment and data analysis	HiSeq 3000	Illumina	HGH2WBBXX_P7_S181_L004_R1_001	HGH2WBBXX_P7_S181_L004_R1_001.fastq.gz	ArrayExpress	E-MTAB-7362	http://identifiers.org/arrayexpress:E-MTAB-7362	Variant discovery and genotype calling	Germplasm.xlsx; and Phenology_Genes.xlsx; VCF_SNP.vcf.gz; VCF_INDEL.vcf.gz; KASP_Primers.xlsx; KASP_Genotyping.xlsx	figshare	doi:10.6084/m9.figshare.c.4357706.v1	https://doi.org/10.6084/m9.figshare.c.4357706.v1	04055-119
P0007	Targeted resequencing, sequence alignment and data analysis	HiSeq 3000	Illumina	HGH2WBBXX_P7_S181_L004_R2_001	HGH2WBBXX_P7_S181_L004_R2_001.fastq.gz	ArrayExpress	E-MTAB-7362	http://identifiers.org/arrayexpress:E-MTAB-7362	Variant discovery and genotype calling	Germplasm.xlsx; and Phenology_Genes.xlsx; VCF_SNP.vcf.gz; VCF_INDEL.vcf.gz; KASP_Primers.xlsx; KASP_Genotyping.xlsx	figshare	doi:10.6084/m9.figshare.c.4357706.v1	https://doi.org/10.6084/m9.figshare.c.4357706.v1	04055-119
P0007	Targeted resequencing, sequence alignment and data analysis	HiSeq 3000	Illumina	HGL5VBBXX_P7_S655_L002_R1_001	HGL5VBBXX_P7_S655_L002_R1_001.fastq.gz	ArrayExpress	E-MTAB-7362	http://identifiers.org/arrayexpress:E-MTAB-7362	Variant discovery and genotype calling	Germplasm.xlsx; and Phenology_Genes.xlsx; VCF_SNP.vcf.gz; VCF_INDEL.vcf.gz; KASP_Primers.xlsx; KASP_Genotyping.xlsx	figshare	doi:10.6084/m9.figshare.c.4357706.v1	https://doi.org/10.6084/m9.figshare.c.4357706.v1	04055-119
P0007	Targeted resequencing, sequence alignment and data analysis	HiSeq 3000	Illumina	HGL5VBBXX_P7_S655_L002_R2_001	HGL5VBBXX_P7_S655_L002_R2_001.fastq.gz	ArrayExpress	E-MTAB-7362	http://identifiers.org/arrayexpress:E-MTAB-7362	Variant discovery and genotype calling	Germplasm.xlsx; and Phenology_Genes.xlsx; VCF_SNP.vcf.gz; VCF_INDEL.vcf.gz; KASP_Primers.xlsx; KASP_Genotyping.xlsx	figshare	doi:10.6084/m9.figshare.c.4357706.v1	https://doi.org/10.6084/m9.figshare.c.4357706.v1	04055-119
P0008	Targeted resequencing, sequence alignment and data analysis	HiSeq 3000	Illumina	HGH2WBBXX_P8_S175_L004_R1_001	HGH2WBBXX_P8_S175_L004_R1_001.fastq.gz	ArrayExpress	E-MTAB-7362	http://identifiers.org/arrayexpress:E-MTAB-7362	Variant discovery and genotype calling	Germplasm.xlsx; and Phenology_Genes.xlsx; VCF_SNP.vcf.gz; VCF_INDEL.vcf.gz; KASP_Primers.xlsx; KASP_Genotyping.xlsx	figshare	doi:10.6084/m9.figshare.c.4357706.v1	https://doi.org/10.6084/m9.figshare.c.4357706.v1	04056-088
P0008	Targeted resequencing, sequence alignment and data analysis	HiSeq 3000	Illumina	HGH2WBBXX_P8_S175_L004_R2_001	HGH2WBBXX_P8_S175_L004_R2_001.fastq.gz	ArrayExpress	E-MTAB-7362	http://identifiers.org/arrayexpress:E-MTAB-7362	Variant discovery and genotype calling	Germplasm.xlsx; and Phenology_Genes.xlsx; VCF_SNP.vcf.gz; VCF_INDEL.vcf.gz; KASP_Primers.xlsx; KASP_Genotyping.xlsx	figshare	doi:10.6084/m9.figshare.c.4357706.v1	https://doi.org/10.6084/m9.figshare.c.4357706.v1	04056-088
P0008	Targeted resequencing, sequence alignment and data analysis	HiSeq 3000	Illumina	HGL5VBBXX_P8_S649_L002_R1_001	HGL5VBBXX_P8_S649_L002_R1_001.fastq.gz	ArrayExpress	E-MTAB-7362	http://identifiers.org/arrayexpress:E-MTAB-7362	Variant discovery and genotype calling	Germplasm.xlsx; and Phenology_Genes.xlsx; VCF_SNP.vcf.gz; VCF_INDEL.vcf.gz; KASP_Primers.xlsx; KASP_Genotyping.xlsx	figshare	doi:10.6084/m9.figshare.c.4357706.v1	https://doi.org/10.6084/m9.figshare.c.4357706.v1	04056-088
P0008	Targeted resequencing, sequence alignment and data analysis	HiSeq 3000	Illumina	HGL5VBBXX_P8_S649_L002_R2_001	HGL5VBBXX_P8_S649_L002_R2_001.fastq.gz	ArrayExpress	E-MTAB-7362	http://identifiers.org/arrayexpress:E-MTAB-7362	Variant discovery and genotype calling	Germplasm.xlsx; and Phenology_Genes.xlsx; VCF_SNP.vcf.gz; VCF_INDEL.vcf.gz; KASP_Primers.xlsx; KASP_Genotyping.xlsx	figshare	doi:10.6084/m9.figshare.c.4357706.v1	https://doi.org/10.6084/m9.figshare.c.4357706.v1	04056-088
P0010	Targeted resequencing, sequence alignment and data analysis	HiSeq 3000	Illumina	HFVHJBBXX_P10_S264_L003_R1_001	HFVHJBBXX_P10_S264_L003_R1_001.fastq.gz	ArrayExpress	E-MTAB-7362	http://identifiers.org/arrayexpress:E-MTAB-7362	Variant discovery and genotype calling	Germplasm.xlsx; and Phenology_Genes.xlsx; VCF_SNP.vcf.gz; VCF_INDEL.vcf.gz; KASP_Primers.xlsx; KASP_Genotyping.xlsx	figshare	doi:10.6084/m9.figshare.c.4357706.v1	https://doi.org/10.6084/m9.figshare.c.4357706.v1	04S213D-B-11
P0010	Targeted resequencing, sequence alignment and data analysis	HiSeq 3000	Illumina	HFVHJBBXX_P10_S264_L003_R2_001	HFVHJBBXX_P10_S264_L003_R2_001.fastq.gz	ArrayExpress	E-MTAB-7362	http://identifiers.org/arrayexpress:E-MTAB-7362	Variant discovery and genotype calling	Germplasm.xlsx; and Phenology_Genes.xlsx; VCF_SNP.vcf.gz; VCF_INDEL.vcf.gz; KASP_Primers.xlsx; KASP_Genotyping.xlsx	figshare	doi:10.6084/m9.figshare.c.4357706.v1	https://doi.org/10.6084/m9.figshare.c.4357706.v1	04S213D-B-11
P0010	Targeted resequencing, sequence alignment and data analysis	HiSeq 3000	Illumina	HH2WCBBXX_P10_S559_L007_R1_001	HH2WCBBXX_P10_S559_L007_R1_001.fastq.gz	ArrayExpress	E-MTAB-7362	http://identifiers.org/arrayexpress:E-MTAB-7362	Variant discovery and genotype calling	Germplasm.xlsx; and Phenology_Genes.xlsx; VCF_SNP.vcf.gz; VCF_INDEL.vcf.gz; KASP_Primers.xlsx; KASP_Genotyping.xlsx	figshare	doi:10.6084/m9.figshare.c.4357706.v1	https://doi.org/10.6084/m9.figshare.c.4357706.v1	04S213D-B-11
P0010	Targeted resequencing, sequence alignment and data analysis	HiSeq 3000	Illumina	HH2WCBBXX_P10_S559_L007_R2_001	HH2WCBBXX_P10_S559_L007_R2_001.fastq.gz	ArrayExpress	E-MTAB-7362	http://identifiers.org/arrayexpress:E-MTAB-7362	Variant discovery and genotype calling	Germplasm.xlsx; and Phenology_Genes.xlsx; VCF_SNP.vcf.gz; VCF_INDEL.vcf.gz; KASP_Primers.xlsx; KASP_Genotyping.xlsx	figshare	doi:10.6084/m9.figshare.c.4357706.v1	https://doi.org/10.6084/m9.figshare.c.4357706.v1	04S213D-B-11
P0011	Targeted resequencing, sequence alignment and data analysis	HiSeq 3000	Illumina	HFVHJBBXX_P11_S268_L003_R1_001	HFVHJBBXX_P11_S268_L003_R1_001.fastq.gz	ArrayExpress	E-MTAB-7362	http://identifiers.org/arrayexpress:E-MTAB-7362	Variant discovery and genotype calling	Germplasm.xlsx; and Phenology_Genes.xlsx; VCF_SNP.vcf.gz; VCF_INDEL.vcf.gz; KASP_Primers.xlsx; KASP_Genotyping.xlsx	figshare	doi:10.6084/m9.figshare.c.4357706.v1	https://doi.org/10.6084/m9.figshare.c.4357706.v1	04S213D-B-110
P0011	Targeted resequencing, sequence alignment and data analysis	HiSeq 3000	Illumina	HFVHJBBXX_P11_S268_L003_R2_001	HFVHJBBXX_P11_S268_L003_R2_001.fastq.gz	ArrayExpress	E-MTAB-7362	http://identifiers.org/arrayexpress:E-MTAB-7362	Variant discovery and genotype calling	Germplasm.xlsx; and Phenology_Genes.xlsx; VCF_SNP.vcf.gz; VCF_INDEL.vcf.gz; KASP_Primers.xlsx; KASP_Genotyping.xlsx	figshare	doi:10.6084/m9.figshare.c.4357706.v1	https://doi.org/10.6084/m9.figshare.c.4357706.v1	04S213D-B-110
P0011	Targeted resequencing, sequence alignment and data analysis	HiSeq 3000	Illumina	HH2WCBBXX_P11_S563_L007_R1_001	HH2WCBBXX_P11_S563_L007_R1_001.fastq.gz	ArrayExpress	E-MTAB-7362	http://identifiers.org/arrayexpress:E-MTAB-7362	Variant discovery and genotype calling	Germplasm.xlsx; and Phenology_Genes.xlsx; VCF_SNP.vcf.gz; VCF_INDEL.vcf.gz; KASP_Primers.xlsx; KASP_Genotyping.xlsx	figshare	doi:10.6084/m9.figshare.c.4357706.v1	https://doi.org/10.6084/m9.figshare.c.4357706.v1	04S213D-B-110
P0011	Targeted resequencing, sequence alignment and data analysis	HiSeq 3000	Illumina	HH2WCBBXX_P11_S563_L007_R2_001	HH2WCBBXX_P11_S563_L007_R2_001.fastq.gz	ArrayExpress	E-MTAB-7362	http://identifiers.org/arrayexpress:E-MTAB-7362	Variant discovery and genotype calling	Germplasm.xlsx; and Phenology_Genes.xlsx; VCF_SNP.vcf.gz; VCF_INDEL.vcf.gz; KASP_Primers.xlsx; KASP_Genotyping.xlsx	figshare	doi:10.6084/m9.figshare.c.4357706.v1	https://doi.org/10.6084/m9.figshare.c.4357706.v1	04S213D-B-110
P0012	Targeted resequencing, sequence alignment and data analysis	HiSeq 3000	Illumina	HGLJKBBXX_P12_S382_L002_R1_001	HGLJKBBXX_P12_S382_L002_R1_001.fastq.gz	ArrayExpress	E-MTAB-7362	http://identifiers.org/arrayexpress:E-MTAB-7362	Variant discovery and genotype calling	Germplasm.xlsx; and Phenology_Genes.xlsx; VCF_SNP.vcf.gz; VCF_INDEL.vcf.gz; KASP_Primers.xlsx; KASP_Genotyping.xlsx	figshare	doi:10.6084/m9.figshare.c.4357706.v1	https://doi.org/10.6084/m9.figshare.c.4357706.v1	04S213D-B-12
P0012	Targeted resequencing, sequence alignment and data analysis	HiSeq 3000	Illumina	HGLJKBBXX_P12_S382_L002_R2_001	HGLJKBBXX_P12_S382_L002_R2_001.fastq.gz	ArrayExpress	E-MTAB-7362	http://identifiers.org/arrayexpress:E-MTAB-7362	Variant discovery and genotype calling	Germplasm.xlsx; and Phenology_Genes.xlsx; VCF_SNP.vcf.gz; VCF_INDEL.vcf.gz; KASP_Primers.xlsx; KASP_Genotyping.xlsx	figshare	doi:10.6084/m9.figshare.c.4357706.v1	https://doi.org/10.6084/m9.figshare.c.4357706.v1	04S213D-B-12
P0012	Targeted resequencing, sequence alignment and data analysis	HiSeq 3000	Illumina	HH2WCBBXX_P12_S535_L006_R1_001	HH2WCBBXX_P12_S535_L006_R1_001.fastq.gz	ArrayExpress	E-MTAB-7362	http://identifiers.org/arrayexpress:E-MTAB-7362	Variant discovery and genotype calling	Germplasm.xlsx; and Phenology_Genes.xlsx; VCF_SNP.vcf.gz; VCF_INDEL.vcf.gz; KASP_Primers.xlsx; KASP_Genotyping.xlsx	figshare	doi:10.6084/m9.figshare.c.4357706.v1	https://doi.org/10.6084/m9.figshare.c.4357706.v1	04S213D-B-12
P0012	Targeted resequencing, sequence alignment and data analysis	HiSeq 3000	Illumina	HH2WCBBXX_P12_S535_L006_R2_001	HH2WCBBXX_P12_S535_L006_R2_001.fastq.gz	ArrayExpress	E-MTAB-7362	http://identifiers.org/arrayexpress:E-MTAB-7362	Variant discovery and genotype calling	Germplasm.xlsx; and Phenology_Genes.xlsx; VCF_SNP.vcf.gz; VCF_INDEL.vcf.gz; KASP_Primers.xlsx; KASP_Genotyping.xlsx	figshare	doi:10.6084/m9.figshare.c.4357706.v1	https://doi.org/10.6084/m9.figshare.c.4357706.v1	04S213D-B-12
P0013	Targeted resequencing, sequence alignment and data analysis	HiSeq 3000	Illumina	HGLJKBBXX_P13_S186_L002_R1_001	HGLJKBBXX_P13_S186_L002_R1_001.fastq.gz	ArrayExpress	E-MTAB-7362	http://identifiers.org/arrayexpress:E-MTAB-7362	Variant discovery and genotype calling	Germplasm.xlsx; and Phenology_Genes.xlsx; VCF_SNP.vcf.gz; VCF_INDEL.vcf.gz; KASP_Primers.xlsx; KASP_Genotyping.xlsx	figshare	doi:10.6084/m9.figshare.c.4357706.v1	https://doi.org/10.6084/m9.figshare.c.4357706.v1	04S213D-B-125
P0013	Targeted resequencing, sequence alignment and data analysis	HiSeq 3000	Illumina	HGLJKBBXX_P13_S186_L002_R2_001	HGLJKBBXX_P13_S186_L002_R2_001.fastq.gz	ArrayExpress	E-MTAB-7362	http://identifiers.org/arrayexpress:E-MTAB-7362	Variant discovery and genotype calling	Germplasm.xlsx; and Phenology_Genes.xlsx; VCF_SNP.vcf.gz; VCF_INDEL.vcf.gz; KASP_Primers.xlsx; KASP_Genotyping.xlsx	figshare	doi:10.6084/m9.figshare.c.4357706.v1	https://doi.org/10.6084/m9.figshare.c.4357706.v1	04S213D-B-125
P0013	Targeted resequencing, sequence alignment and data analysis	HiSeq 3000	Illumina	HH2WCBBXX_P13_S339_L006_R1_001	HH2WCBBXX_P13_S339_L006_R1_001.fastq.gz	ArrayExpress	E-MTAB-7362	http://identifiers.org/arrayexpress:E-MTAB-7362	Variant discovery and genotype calling	Germplasm.xlsx; and Phenology_Genes.xlsx; VCF_SNP.vcf.gz; VCF_INDEL.vcf.gz; KASP_Primers.xlsx; KASP_Genotyping.xlsx	figshare	doi:10.6084/m9.figshare.c.4357706.v1	https://doi.org/10.6084/m9.figshare.c.4357706.v1	04S213D-B-125
P0013	Targeted resequencing, sequence alignment and data analysis	HiSeq 3000	Illumina	HH2WCBBXX_P13_S339_L006_R2_001	HH2WCBBXX_P13_S339_L006_R2_001.fastq.gz	ArrayExpress	E-MTAB-7362	http://identifiers.org/arrayexpress:E-MTAB-7362	Variant discovery and genotype calling	Germplasm.xlsx; and Phenology_Genes.xlsx; VCF_SNP.vcf.gz; VCF_INDEL.vcf.gz; KASP_Primers.xlsx; KASP_Genotyping.xlsx	figshare	doi:10.6084/m9.figshare.c.4357706.v1	https://doi.org/10.6084/m9.figshare.c.4357706.v1	04S213D-B-125
P0014	Targeted resequencing, sequence alignment and data analysis	HiSeq 3000	Illumina	HGLJKBBXX_P14_S390_L002_R1_001	HGLJKBBXX_P14_S390_L002_R1_001.fastq.gz	ArrayExpress	E-MTAB-7362	http://identifiers.org/arrayexpress:E-MTAB-7362	Variant discovery and genotype calling	Germplasm.xlsx; and Phenology_Genes.xlsx; VCF_SNP.vcf.gz; VCF_INDEL.vcf.gz; KASP_Primers.xlsx; KASP_Genotyping.xlsx	figshare	doi:10.6084/m9.figshare.c.4357706.v1	https://doi.org/10.6084/m9.figshare.c.4357706.v1	04S213D-B-20
P0014	Targeted resequencing, sequence alignment and data analysis	HiSeq 3000	Illumina	HGLJKBBXX_P14_S390_L002_R2_001	HGLJKBBXX_P14_S390_L002_R2_001.fastq.gz	ArrayExpress	E-MTAB-7362	http://identifiers.org/arrayexpress:E-MTAB-7362	Variant discovery and genotype calling	Germplasm.xlsx; and Phenology_Genes.xlsx; VCF_SNP.vcf.gz; VCF_INDEL.vcf.gz; KASP_Primers.xlsx; KASP_Genotyping.xlsx	figshare	doi:10.6084/m9.figshare.c.4357706.v1	https://doi.org/10.6084/m9.figshare.c.4357706.v1	04S213D-B-20
P0014	Targeted resequencing, sequence alignment and data analysis	HiSeq 3000	Illumina	HH2WCBBXX_P14_S543_L006_R1_001	HH2WCBBXX_P14_S543_L006_R1_001.fastq.gz	ArrayExpress	E-MTAB-7362	http://identifiers.org/arrayexpress:E-MTAB-7362	Variant discovery and genotype calling	Germplasm.xlsx; and Phenology_Genes.xlsx; VCF_SNP.vcf.gz; VCF_INDEL.vcf.gz; KASP_Primers.xlsx; KASP_Genotyping.xlsx	figshare	doi:10.6084/m9.figshare.c.4357706.v1	https://doi.org/10.6084/m9.figshare.c.4357706.v1	04S213D-B-20
P0014	Targeted resequencing, sequence alignment and data analysis	HiSeq 3000	Illumina	HH2WCBBXX_P14_S543_L006_R2_001	HH2WCBBXX_P14_S543_L006_R2_001.fastq.gz	ArrayExpress	E-MTAB-7362	http://identifiers.org/arrayexpress:E-MTAB-7362	Variant discovery and genotype calling	Germplasm.xlsx; and Phenology_Genes.xlsx; VCF_SNP.vcf.gz; VCF_INDEL.vcf.gz; KASP_Primers.xlsx; KASP_Genotyping.xlsx	figshare	doi:10.6084/m9.figshare.c.4357706.v1	https://doi.org/10.6084/m9.figshare.c.4357706.v1	04S213D-B-20
P0015	Targeted resequencing, sequence alignment and data analysis	HiSeq 3000	Illumina	HGH2WBBXX_P15_S160_L004_R1_001	HGH2WBBXX_P15_S160_L004_R1_001.fastq.gz	ArrayExpress	E-MTAB-7362	http://identifiers.org/arrayexpress:E-MTAB-7362	Variant discovery and genotype calling	Germplasm.xlsx; and Phenology_Genes.xlsx; VCF_SNP.vcf.gz; VCF_INDEL.vcf.gz; KASP_Primers.xlsx; KASP_Genotyping.xlsx	figshare	doi:10.6084/m9.figshare.c.4357706.v1	https://doi.org/10.6084/m9.figshare.c.4357706.v1	04S213D-B-27
P0015	Targeted resequencing, sequence alignment and data analysis	HiSeq 3000	Illumina	HGH2WBBXX_P15_S160_L004_R2_001	HGH2WBBXX_P15_S160_L004_R2_001.fastq.gz	ArrayExpress	E-MTAB-7362	http://identifiers.org/arrayexpress:E-MTAB-7362	Variant discovery and genotype calling	Germplasm.xlsx; and Phenology_Genes.xlsx; VCF_SNP.vcf.gz; VCF_INDEL.vcf.gz; KASP_Primers.xlsx; KASP_Genotyping.xlsx	figshare	doi:10.6084/m9.figshare.c.4357706.v1	https://doi.org/10.6084/m9.figshare.c.4357706.v1	04S213D-B-27
P0015	Targeted resequencing, sequence alignment and data analysis	HiSeq 3000	Illumina	HGL5VBBXX_P15_S634_L002_R1_001	HGL5VBBXX_P15_S634_L002_R1_001.fastq.gz	ArrayExpress	E-MTAB-7362	http://identifiers.org/arrayexpress:E-MTAB-7362	Variant discovery and genotype calling	Germplasm.xlsx; and Phenology_Genes.xlsx; VCF_SNP.vcf.gz; VCF_INDEL.vcf.gz; KASP_Primers.xlsx; KASP_Genotyping.xlsx	figshare	doi:10.6084/m9.figshare.c.4357706.v1	https://doi.org/10.6084/m9.figshare.c.4357706.v1	04S213D-B-27
P0015	Targeted resequencing, sequence alignment and data analysis	HiSeq 3000	Illumina	HGL5VBBXX_P15_S634_L002_R2_001	HGL5VBBXX_P15_S634_L002_R2_001.fastq.gz	ArrayExpress	E-MTAB-7362	http://identifiers.org/arrayexpress:E-MTAB-7362	Variant discovery and genotype calling	Germplasm.xlsx; and Phenology_Genes.xlsx; VCF_SNP.vcf.gz; VCF_INDEL.vcf.gz; KASP_Primers.xlsx; KASP_Genotyping.xlsx	figshare	doi:10.6084/m9.figshare.c.4357706.v1	https://doi.org/10.6084/m9.figshare.c.4357706.v1	04S213D-B-27
P0016	Targeted resequencing, sequence alignment and data analysis	HiSeq 3000	Illumina	HGH2WBBXX_P16_S168_L004_R1_001	HGH2WBBXX_P16_S168_L004_R1_001.fastq.gz	ArrayExpress	E-MTAB-7362	http://identifiers.org/arrayexpress:E-MTAB-7362	Variant discovery and genotype calling	Germplasm.xlsx; and Phenology_Genes.xlsx; VCF_SNP.vcf.gz; VCF_INDEL.vcf.gz; KASP_Primers.xlsx; KASP_Genotyping.xlsx	figshare	doi:10.6084/m9.figshare.c.4357706.v1	https://doi.org/10.6084/m9.figshare.c.4357706.v1	04S213D-B-57
P0016	Targeted resequencing, sequence alignment and data analysis	HiSeq 3000	Illumina	HGH2WBBXX_P16_S168_L004_R2_001	HGH2WBBXX_P16_S168_L004_R2_001.fastq.gz	ArrayExpress	E-MTAB-7362	http://identifiers.org/arrayexpress:E-MTAB-7362	Variant discovery and genotype calling	Germplasm.xlsx; and Phenology_Genes.xlsx; VCF_SNP.vcf.gz; VCF_INDEL.vcf.gz; KASP_Primers.xlsx; KASP_Genotyping.xlsx	figshare	doi:10.6084/m9.figshare.c.4357706.v1	https://doi.org/10.6084/m9.figshare.c.4357706.v1	04S213D-B-57
P0016	Targeted resequencing, sequence alignment and data analysis	HiSeq 3000	Illumina	HGL5VBBXX_P16_S642_L002_R1_001	HGL5VBBXX_P16_S642_L002_R1_001.fastq.gz	ArrayExpress	E-MTAB-7362	http://identifiers.org/arrayexpress:E-MTAB-7362	Variant discovery and genotype calling	Germplasm.xlsx; and Phenology_Genes.xlsx; VCF_SNP.vcf.gz; VCF_INDEL.vcf.gz; KASP_Primers.xlsx; KASP_Genotyping.xlsx	figshare	doi:10.6084/m9.figshare.c.4357706.v1	https://doi.org/10.6084/m9.figshare.c.4357706.v1	04S213D-B-57
P0016	Targeted resequencing, sequence alignment and data analysis	HiSeq 3000	Illumina	HGL5VBBXX_P16_S642_L002_R2_001	HGL5VBBXX_P16_S642_L002_R2_001.fastq.gz	ArrayExpress	E-MTAB-7362	http://identifiers.org/arrayexpress:E-MTAB-7362	Variant discovery and genotype calling	Germplasm.xlsx; and Phenology_Genes.xlsx; VCF_SNP.vcf.gz; VCF_INDEL.vcf.gz; KASP_Primers.xlsx; KASP_Genotyping.xlsx	figshare	doi:10.6084/m9.figshare.c.4357706.v1	https://doi.org/10.6084/m9.figshare.c.4357706.v1	04S213D-B-57
P0017	Targeted resequencing, sequence alignment and data analysis	HiSeq 3000	Illumina	HFVHJBBXX_P17_S270_L003_R1_001	HFVHJBBXX_P17_S270_L003_R1_001.fastq.gz	ArrayExpress	E-MTAB-7362	http://identifiers.org/arrayexpress:E-MTAB-7362	Variant discovery and genotype calling	Germplasm.xlsx; and Phenology_Genes.xlsx; VCF_SNP.vcf.gz; VCF_INDEL.vcf.gz; KASP_Primers.xlsx; KASP_Genotyping.xlsx	figshare	doi:10.6084/m9.figshare.c.4357706.v1	https://doi.org/10.6084/m9.figshare.c.4357706.v1	04S353D-84
P0017	Targeted resequencing, sequence alignment and data analysis	HiSeq 3000	Illumina	HFVHJBBXX_P17_S270_L003_R2_001	HFVHJBBXX_P17_S270_L003_R2_001.fastq.gz	ArrayExpress	E-MTAB-7362	http://identifiers.org/arrayexpress:E-MTAB-7362	Variant discovery and genotype calling	Germplasm.xlsx; and Phenology_Genes.xlsx; VCF_SNP.vcf.gz; VCF_INDEL.vcf.gz; KASP_Primers.xlsx; KASP_Genotyping.xlsx	figshare	doi:10.6084/m9.figshare.c.4357706.v1	https://doi.org/10.6084/m9.figshare.c.4357706.v1	04S353D-84
P0017	Targeted resequencing, sequence alignment and data analysis	HiSeq 3000	Illumina	HH2WCBBXX_P17_S565_L007_R1_001	HH2WCBBXX_P17_S565_L007_R1_001.fastq.gz	ArrayExpress	E-MTAB-7362	http://identifiers.org/arrayexpress:E-MTAB-7362	Variant discovery and genotype calling	Germplasm.xlsx; and Phenology_Genes.xlsx; VCF_SNP.vcf.gz; VCF_INDEL.vcf.gz; KASP_Primers.xlsx; KASP_Genotyping.xlsx	figshare	doi:10.6084/m9.figshare.c.4357706.v1	https://doi.org/10.6084/m9.figshare.c.4357706.v1	04S353D-84
P0017	Targeted resequencing, sequence alignment and data analysis	HiSeq 3000	Illumina	HH2WCBBXX_P17_S565_L007_R2_001	HH2WCBBXX_P17_S565_L007_R2_001.fastq.gz	ArrayExpress	E-MTAB-7362	http://identifiers.org/arrayexpress:E-MTAB-7362	Variant discovery and genotype calling	Germplasm.xlsx; and Phenology_Genes.xlsx; VCF_SNP.vcf.gz; VCF_INDEL.vcf.gz; KASP_Primers.xlsx; KASP_Genotyping.xlsx	figshare	doi:10.6084/m9.figshare.c.4357706.v1	https://doi.org/10.6084/m9.figshare.c.4357706.v1	04S353D-84
P0018	Targeted resequencing, sequence alignment and data analysis	HiSeq 3000	Illumina	HGH2WBBXX_P18_S118_L004_R1_001	HGH2WBBXX_P18_S118_L004_R1_001.fastq.gz	ArrayExpress	E-MTAB-7362	http://identifiers.org/arrayexpress:E-MTAB-7362	Variant discovery and genotype calling	Germplasm.xlsx; and Phenology_Genes.xlsx; VCF_SNP.vcf.gz; VCF_INDEL.vcf.gz; KASP_Primers.xlsx; KASP_Genotyping.xlsx	figshare	doi:10.6084/m9.figshare.c.4357706.v1	https://doi.org/10.6084/m9.figshare.c.4357706.v1	05054-039
P0018	Targeted resequencing, sequence alignment and data analysis	HiSeq 3000	Illumina	HGH2WBBXX_P18_S118_L004_R2_001	HGH2WBBXX_P18_S118_L004_R2_001.fastq.gz	ArrayExpress	E-MTAB-7362	http://identifiers.org/arrayexpress:E-MTAB-7362	Variant discovery and genotype calling	Germplasm.xlsx; and Phenology_Genes.xlsx; VCF_SNP.vcf.gz; VCF_INDEL.vcf.gz; KASP_Primers.xlsx; KASP_Genotyping.xlsx	figshare	doi:10.6084/m9.figshare.c.4357706.v1	https://doi.org/10.6084/m9.figshare.c.4357706.v1	05054-039
P0018	Targeted resequencing, sequence alignment and data analysis	HiSeq 3000	Illumina	HGL5VBBXX_P18_S432_L002_R1_001	HGL5VBBXX_P18_S432_L002_R1_001.fastq.gz	ArrayExpress	E-MTAB-7362	http://identifiers.org/arrayexpress:E-MTAB-7362	Variant discovery and genotype calling	Germplasm.xlsx; and Phenology_Genes.xlsx; VCF_SNP.vcf.gz; VCF_INDEL.vcf.gz; KASP_Primers.xlsx; KASP_Genotyping.xlsx	figshare	doi:10.6084/m9.figshare.c.4357706.v1	https://doi.org/10.6084/m9.figshare.c.4357706.v1	05054-039
P0018	Targeted resequencing, sequence alignment and data analysis	HiSeq 3000	Illumina	HGL5VBBXX_P18_S432_L002_R2_001	HGL5VBBXX_P18_S432_L002_R2_001.fastq.gz	ArrayExpress	E-MTAB-7362	http://identifiers.org/arrayexpress:E-MTAB-7362	Variant discovery and genotype calling	Germplasm.xlsx; and Phenology_Genes.xlsx; VCF_SNP.vcf.gz; VCF_INDEL.vcf.gz; KASP_Primers.xlsx; KASP_Genotyping.xlsx	figshare	doi:10.6084/m9.figshare.c.4357706.v1	https://doi.org/10.6084/m9.figshare.c.4357706.v1	05054-039
P0019	Targeted resequencing, sequence alignment and data analysis	HiSeq 3000	Illumina	HGH2WBBXX_P19_S119_L004_R1_001	HGH2WBBXX_P19_S119_L004_R1_001.fastq.gz	ArrayExpress	E-MTAB-7362	http://identifiers.org/arrayexpress:E-MTAB-7362	Variant discovery and genotype calling	Germplasm.xlsx; and Phenology_Genes.xlsx; VCF_SNP.vcf.gz; VCF_INDEL.vcf.gz; KASP_Primers.xlsx; KASP_Genotyping.xlsx	figshare	doi:10.6084/m9.figshare.c.4357706.v1	https://doi.org/10.6084/m9.figshare.c.4357706.v1	05060-061
P0019	Targeted resequencing, sequence alignment and data analysis	HiSeq 3000	Illumina	HGH2WBBXX_P19_S119_L004_R2_001	HGH2WBBXX_P19_S119_L004_R2_001.fastq.gz	ArrayExpress	E-MTAB-7362	http://identifiers.org/arrayexpress:E-MTAB-7362	Variant discovery and genotype calling	Germplasm.xlsx; and Phenology_Genes.xlsx; VCF_SNP.vcf.gz; VCF_INDEL.vcf.gz; KASP_Primers.xlsx; KASP_Genotyping.xlsx	figshare	doi:10.6084/m9.figshare.c.4357706.v1	https://doi.org/10.6084/m9.figshare.c.4357706.v1	05060-061
P0019	Targeted resequencing, sequence alignment and data analysis	HiSeq 3000	Illumina	HGL5VBBXX_P19_S433_L002_R1_001	HGL5VBBXX_P19_S433_L002_R1_001.fastq.gz	ArrayExpress	E-MTAB-7362	http://identifiers.org/arrayexpress:E-MTAB-7362	Variant discovery and genotype calling	Germplasm.xlsx; and Phenology_Genes.xlsx; VCF_SNP.vcf.gz; VCF_INDEL.vcf.gz; KASP_Primers.xlsx; KASP_Genotyping.xlsx	figshare	doi:10.6084/m9.figshare.c.4357706.v1	https://doi.org/10.6084/m9.figshare.c.4357706.v1	05060-061
P0019	Targeted resequencing, sequence alignment and data analysis	HiSeq 3000	Illumina	HGL5VBBXX_P19_S433_L002_R2_001	HGL5VBBXX_P19_S433_L002_R2_001.fastq.gz	ArrayExpress	E-MTAB-7362	http://identifiers.org/arrayexpress:E-MTAB-7362	Variant discovery and genotype calling	Germplasm.xlsx; and Phenology_Genes.xlsx; VCF_SNP.vcf.gz; VCF_INDEL.vcf.gz; KASP_Primers.xlsx; KASP_Genotyping.xlsx	figshare	doi:10.6084/m9.figshare.c.4357706.v1	https://doi.org/10.6084/m9.figshare.c.4357706.v1	05060-061
P0020	Targeted resequencing, sequence alignment and data analysis	HiSeq 3000	Illumina	HGH2WBBXX_P20_S180_L004_R1_001	HGH2WBBXX_P20_S180_L004_R1_001.fastq.gz	ArrayExpress	E-MTAB-7362	http://identifiers.org/arrayexpress:E-MTAB-7362	Variant discovery and genotype calling	Germplasm.xlsx; and Phenology_Genes.xlsx; VCF_SNP.vcf.gz; VCF_INDEL.vcf.gz; KASP_Primers.xlsx; KASP_Genotyping.xlsx	figshare	doi:10.6084/m9.figshare.c.4357706.v1	https://doi.org/10.6084/m9.figshare.c.4357706.v1	05066-186
P0020	Targeted resequencing, sequence alignment and data analysis	HiSeq 3000	Illumina	HGH2WBBXX_P20_S180_L004_R2_001	HGH2WBBXX_P20_S180_L004_R2_001.fastq.gz	ArrayExpress	E-MTAB-7362	http://identifiers.org/arrayexpress:E-MTAB-7362	Variant discovery and genotype calling	Germplasm.xlsx; and Phenology_Genes.xlsx; VCF_SNP.vcf.gz; VCF_INDEL.vcf.gz; KASP_Primers.xlsx; KASP_Genotyping.xlsx	figshare	doi:10.6084/m9.figshare.c.4357706.v1	https://doi.org/10.6084/m9.figshare.c.4357706.v1	05066-186
P0020	Targeted resequencing, sequence alignment and data analysis	HiSeq 3000	Illumina	HGL5VBBXX_P20_S654_L002_R1_001	HGL5VBBXX_P20_S654_L002_R1_001.fastq.gz	ArrayExpress	E-MTAB-7362	http://identifiers.org/arrayexpress:E-MTAB-7362	Variant discovery and genotype calling	Germplasm.xlsx; and Phenology_Genes.xlsx; VCF_SNP.vcf.gz; VCF_INDEL.vcf.gz; KASP_Primers.xlsx; KASP_Genotyping.xlsx	figshare	doi:10.6084/m9.figshare.c.4357706.v1	https://doi.org/10.6084/m9.figshare.c.4357706.v1	05066-186
P0020	Targeted resequencing, sequence alignment and data analysis	HiSeq 3000	Illumina	HGL5VBBXX_P20_S654_L002_R2_001	HGL5VBBXX_P20_S654_L002_R2_001.fastq.gz	ArrayExpress	E-MTAB-7362	http://identifiers.org/arrayexpress:E-MTAB-7362	Variant discovery and genotype calling	Germplasm.xlsx; and Phenology_Genes.xlsx; VCF_SNP.vcf.gz; VCF_INDEL.vcf.gz; KASP_Primers.xlsx; KASP_Genotyping.xlsx	figshare	doi:10.6084/m9.figshare.c.4357706.v1	https://doi.org/10.6084/m9.figshare.c.4357706.v1	05066-186
P0021	Targeted resequencing, sequence alignment and data analysis	HiSeq 3000	Illumina	HGH2WBBXX_P21_S174_L004_R1_001	HGH2WBBXX_P21_S174_L004_R1_001.fastq.gz	ArrayExpress	E-MTAB-7362	http://identifiers.org/arrayexpress:E-MTAB-7362	Variant discovery and genotype calling	Germplasm.xlsx; and Phenology_Genes.xlsx; VCF_SNP.vcf.gz; VCF_INDEL.vcf.gz; KASP_Primers.xlsx; KASP_Genotyping.xlsx	figshare	doi:10.6084/m9.figshare.c.4357706.v1	https://doi.org/10.6084/m9.figshare.c.4357706.v1	05067-062
P0021	Targeted resequencing, sequence alignment and data analysis	HiSeq 3000	Illumina	HGH2WBBXX_P21_S174_L004_R2_001	HGH2WBBXX_P21_S174_L004_R2_001.fastq.gz	ArrayExpress	E-MTAB-7362	http://identifiers.org/arrayexpress:E-MTAB-7362	Variant discovery and genotype calling	Germplasm.xlsx; and Phenology_Genes.xlsx; VCF_SNP.vcf.gz; VCF_INDEL.vcf.gz; KASP_Primers.xlsx; KASP_Genotyping.xlsx	figshare	doi:10.6084/m9.figshare.c.4357706.v1	https://doi.org/10.6084/m9.figshare.c.4357706.v1	05067-062
P0021	Targeted resequencing, sequence alignment and data analysis	HiSeq 3000	Illumina	HGL5VBBXX_P21_S648_L002_R1_001	HGL5VBBXX_P21_S648_L002_R1_001.fastq.gz	ArrayExpress	E-MTAB-7362	http://identifiers.org/arrayexpress:E-MTAB-7362	Variant discovery and genotype calling	Germplasm.xlsx; and Phenology_Genes.xlsx; VCF_SNP.vcf.gz; VCF_INDEL.vcf.gz; KASP_Primers.xlsx; KASP_Genotyping.xlsx	figshare	doi:10.6084/m9.figshare.c.4357706.v1	https://doi.org/10.6084/m9.figshare.c.4357706.v1	05067-062
P0021	Targeted resequencing, sequence alignment and data analysis	HiSeq 3000	Illumina	HGL5VBBXX_P21_S648_L002_R2_001	HGL5VBBXX_P21_S648_L002_R2_001.fastq.gz	ArrayExpress	E-MTAB-7362	http://identifiers.org/arrayexpress:E-MTAB-7362	Variant discovery and genotype calling	Germplasm.xlsx; and Phenology_Genes.xlsx; VCF_SNP.vcf.gz; VCF_INDEL.vcf.gz; KASP_Primers.xlsx; KASP_Genotyping.xlsx	figshare	doi:10.6084/m9.figshare.c.4357706.v1	https://doi.org/10.6084/m9.figshare.c.4357706.v1	05067-062
P0022	Targeted resequencing, sequence alignment and data analysis	HiSeq 3000	Illumina	HFVHJBBXX_P22_S256_L003_R1_001	HFVHJBBXX_P22_S256_L003_R1_001.fastq.gz	ArrayExpress	E-MTAB-7362	http://identifiers.org/arrayexpress:E-MTAB-7362	Variant discovery and genotype calling	Germplasm.xlsx; and Phenology_Genes.xlsx; VCF_SNP.vcf.gz; VCF_INDEL.vcf.gz; KASP_Primers.xlsx; KASP_Genotyping.xlsx	figshare	doi:10.6084/m9.figshare.c.4357706.v1	https://doi.org/10.6084/m9.figshare.c.4357706.v1	05067-128
P0022	Targeted resequencing, sequence alignment and data analysis	HiSeq 3000	Illumina	HFVHJBBXX_P22_S256_L003_R2_001	HFVHJBBXX_P22_S256_L003_R2_001.fastq.gz	ArrayExpress	E-MTAB-7362	http://identifiers.org/arrayexpress:E-MTAB-7362	Variant discovery and genotype calling	Germplasm.xlsx; and Phenology_Genes.xlsx; VCF_SNP.vcf.gz; VCF_INDEL.vcf.gz; KASP_Primers.xlsx; KASP_Genotyping.xlsx	figshare	doi:10.6084/m9.figshare.c.4357706.v1	https://doi.org/10.6084/m9.figshare.c.4357706.v1	05067-128
P0022	Targeted resequencing, sequence alignment and data analysis	HiSeq 3000	Illumina	HH2WCBBXX_P22_S551_L007_R1_001	HH2WCBBXX_P22_S551_L007_R1_001.fastq.gz	ArrayExpress	E-MTAB-7362	http://identifiers.org/arrayexpress:E-MTAB-7362	Variant discovery and genotype calling	Germplasm.xlsx; and Phenology_Genes.xlsx; VCF_SNP.vcf.gz; VCF_INDEL.vcf.gz; KASP_Primers.xlsx; KASP_Genotyping.xlsx	figshare	doi:10.6084/m9.figshare.c.4357706.v1	https://doi.org/10.6084/m9.figshare.c.4357706.v1	05067-128
P0022	Targeted resequencing, sequence alignment and data analysis	HiSeq 3000	Illumina	HH2WCBBXX_P22_S551_L007_R2_001	HH2WCBBXX_P22_S551_L007_R2_001.fastq.gz	ArrayExpress	E-MTAB-7362	http://identifiers.org/arrayexpress:E-MTAB-7362	Variant discovery and genotype calling	Germplasm.xlsx; and Phenology_Genes.xlsx; VCF_SNP.vcf.gz; VCF_INDEL.vcf.gz; KASP_Primers.xlsx; KASP_Genotyping.xlsx	figshare	doi:10.6084/m9.figshare.c.4357706.v1	https://doi.org/10.6084/m9.figshare.c.4357706.v1	05067-128
P0023	Targeted resequencing, sequence alignment and data analysis	HiSeq 3000	Illumina	HFVHJBBXX_P23_S263_L003_R1_001	HFVHJBBXX_P23_S263_L003_R1_001.fastq.gz	ArrayExpress	E-MTAB-7362	http://identifiers.org/arrayexpress:E-MTAB-7362	Variant discovery and genotype calling	Germplasm.xlsx; and Phenology_Genes.xlsx; VCF_SNP.vcf.gz; VCF_INDEL.vcf.gz; KASP_Primers.xlsx; KASP_Genotyping.xlsx	figshare	doi:10.6084/m9.figshare.c.4357706.v1	https://doi.org/10.6084/m9.figshare.c.4357706.v1	05067-238
P0023	Targeted resequencing, sequence alignment and data analysis	HiSeq 3000	Illumina	HFVHJBBXX_P23_S263_L003_R2_001	HFVHJBBXX_P23_S263_L003_R2_001.fastq.gz	ArrayExpress	E-MTAB-7362	http://identifiers.org/arrayexpress:E-MTAB-7362	Variant discovery and genotype calling	Germplasm.xlsx; and Phenology_Genes.xlsx; VCF_SNP.vcf.gz; VCF_INDEL.vcf.gz; KASP_Primers.xlsx; KASP_Genotyping.xlsx	figshare	doi:10.6084/m9.figshare.c.4357706.v1	https://doi.org/10.6084/m9.figshare.c.4357706.v1	05067-238
P0023	Targeted resequencing, sequence alignment and data analysis	HiSeq 3000	Illumina	HH2WCBBXX_P23_S558_L007_R1_001	HH2WCBBXX_P23_S558_L007_R1_001.fastq.gz	ArrayExpress	E-MTAB-7362	http://identifiers.org/arrayexpress:E-MTAB-7362	Variant discovery and genotype calling	Germplasm.xlsx; and Phenology_Genes.xlsx; VCF_SNP.vcf.gz; VCF_INDEL.vcf.gz; KASP_Primers.xlsx; KASP_Genotyping.xlsx	figshare	doi:10.6084/m9.figshare.c.4357706.v1	https://doi.org/10.6084/m9.figshare.c.4357706.v1	05067-238
P0023	Targeted resequencing, sequence alignment and data analysis	HiSeq 3000	Illumina	HH2WCBBXX_P23_S558_L007_R2_001	HH2WCBBXX_P23_S558_L007_R2_001.fastq.gz	ArrayExpress	E-MTAB-7362	http://identifiers.org/arrayexpress:E-MTAB-7362	Variant discovery and genotype calling	Germplasm.xlsx; and Phenology_Genes.xlsx; VCF_SNP.vcf.gz; VCF_INDEL.vcf.gz; KASP_Primers.xlsx; KASP_Genotyping.xlsx	figshare	doi:10.6084/m9.figshare.c.4357706.v1	https://doi.org/10.6084/m9.figshare.c.4357706.v1	05067-238
P0024	Targeted resequencing, sequence alignment and data analysis	HiSeq 3000	Illumina	HFVHJBBXX_P24_S267_L003_R1_001	HFVHJBBXX_P24_S267_L003_R1_001.fastq.gz	ArrayExpress	E-MTAB-7362	http://identifiers.org/arrayexpress:E-MTAB-7362	Variant discovery and genotype calling	Germplasm.xlsx; and Phenology_Genes.xlsx; VCF_SNP.vcf.gz; VCF_INDEL.vcf.gz; KASP_Primers.xlsx; KASP_Genotyping.xlsx	figshare	doi:10.6084/m9.figshare.c.4357706.v1	https://doi.org/10.6084/m9.figshare.c.4357706.v1	05068-003
P0024	Targeted resequencing, sequence alignment and data analysis	HiSeq 3000	Illumina	HFVHJBBXX_P24_S267_L003_R2_001	HFVHJBBXX_P24_S267_L003_R2_001.fastq.gz	ArrayExpress	E-MTAB-7362	http://identifiers.org/arrayexpress:E-MTAB-7362	Variant discovery and genotype calling	Germplasm.xlsx; and Phenology_Genes.xlsx; VCF_SNP.vcf.gz; VCF_INDEL.vcf.gz; KASP_Primers.xlsx; KASP_Genotyping.xlsx	figshare	doi:10.6084/m9.figshare.c.4357706.v1	https://doi.org/10.6084/m9.figshare.c.4357706.v1	05068-003
P0024	Targeted resequencing, sequence alignment and data analysis	HiSeq 3000	Illumina	HH2WCBBXX_P24_S562_L007_R1_001	HH2WCBBXX_P24_S562_L007_R1_001.fastq.gz	ArrayExpress	E-MTAB-7362	http://identifiers.org/arrayexpress:E-MTAB-7362	Variant discovery and genotype calling	Germplasm.xlsx; and Phenology_Genes.xlsx; VCF_SNP.vcf.gz; VCF_INDEL.vcf.gz; KASP_Primers.xlsx; KASP_Genotyping.xlsx	figshare	doi:10.6084/m9.figshare.c.4357706.v1	https://doi.org/10.6084/m9.figshare.c.4357706.v1	05068-003
P0024	Targeted resequencing, sequence alignment and data analysis	HiSeq 3000	Illumina	HH2WCBBXX_P24_S562_L007_R2_001	HH2WCBBXX_P24_S562_L007_R2_001.fastq.gz	ArrayExpress	E-MTAB-7362	http://identifiers.org/arrayexpress:E-MTAB-7362	Variant discovery and genotype calling	Germplasm.xlsx; and Phenology_Genes.xlsx; VCF_SNP.vcf.gz; VCF_INDEL.vcf.gz; KASP_Primers.xlsx; KASP_Genotyping.xlsx	figshare	doi:10.6084/m9.figshare.c.4357706.v1	https://doi.org/10.6084/m9.figshare.c.4357706.v1	05068-003
P0025	Targeted resequencing, sequence alignment and data analysis	HiSeq 3000	Illumina	HGLJKBBXX_P25_S381_L002_R1_001	HGLJKBBXX_P25_S381_L002_R1_001.fastq.gz	ArrayExpress	E-MTAB-7362	http://identifiers.org/arrayexpress:E-MTAB-7362	Variant discovery and genotype calling	Germplasm.xlsx; and Phenology_Genes.xlsx; VCF_SNP.vcf.gz; VCF_INDEL.vcf.gz; KASP_Primers.xlsx; KASP_Genotyping.xlsx	figshare	doi:10.6084/m9.figshare.c.4357706.v1	https://doi.org/10.6084/m9.figshare.c.4357706.v1	05072-022
P0025	Targeted resequencing, sequence alignment and data analysis	HiSeq 3000	Illumina	HGLJKBBXX_P25_S381_L002_R2_001	HGLJKBBXX_P25_S381_L002_R2_001.fastq.gz	ArrayExpress	E-MTAB-7362	http://identifiers.org/arrayexpress:E-MTAB-7362	Variant discovery and genotype calling	Germplasm.xlsx; and Phenology_Genes.xlsx; VCF_SNP.vcf.gz; VCF_INDEL.vcf.gz; KASP_Primers.xlsx; KASP_Genotyping.xlsx	figshare	doi:10.6084/m9.figshare.c.4357706.v1	https://doi.org/10.6084/m9.figshare.c.4357706.v1	05072-022
P0025	Targeted resequencing, sequence alignment and data analysis	HiSeq 3000	Illumina	HH2WCBBXX_P25_S534_L006_R1_001	HH2WCBBXX_P25_S534_L006_R1_001.fastq.gz	ArrayExpress	E-MTAB-7362	http://identifiers.org/arrayexpress:E-MTAB-7362	Variant discovery and genotype calling	Germplasm.xlsx; and Phenology_Genes.xlsx; VCF_SNP.vcf.gz; VCF_INDEL.vcf.gz; KASP_Primers.xlsx; KASP_Genotyping.xlsx	figshare	doi:10.6084/m9.figshare.c.4357706.v1	https://doi.org/10.6084/m9.figshare.c.4357706.v1	05072-022
P0025	Targeted resequencing, sequence alignment and data analysis	HiSeq 3000	Illumina	HH2WCBBXX_P25_S534_L006_R2_001	HH2WCBBXX_P25_S534_L006_R2_001.fastq.gz	ArrayExpress	E-MTAB-7362	http://identifiers.org/arrayexpress:E-MTAB-7362	Variant discovery and genotype calling	Germplasm.xlsx; and Phenology_Genes.xlsx; VCF_SNP.vcf.gz; VCF_INDEL.vcf.gz; KASP_Primers.xlsx; KASP_Genotyping.xlsx	figshare	doi:10.6084/m9.figshare.c.4357706.v1	https://doi.org/10.6084/m9.figshare.c.4357706.v1	05072-022
P0026	Targeted resequencing, sequence alignment and data analysis	HiSeq 3000	Illumina	HGH2WBBXX_P26_S120_L004_R1_001	HGH2WBBXX_P26_S120_L004_R1_001.fastq.gz	ArrayExpress	E-MTAB-7362	http://identifiers.org/arrayexpress:E-MTAB-7362	Variant discovery and genotype calling	Germplasm.xlsx; and Phenology_Genes.xlsx; VCF_SNP.vcf.gz; VCF_INDEL.vcf.gz; KASP_Primers.xlsx; KASP_Genotyping.xlsx	figshare	doi:10.6084/m9.figshare.c.4357706.v1	https://doi.org/10.6084/m9.figshare.c.4357706.v1	05072-268
P0026	Targeted resequencing, sequence alignment and data analysis	HiSeq 3000	Illumina	HGH2WBBXX_P26_S120_L004_R2_001	HGH2WBBXX_P26_S120_L004_R2_001.fastq.gz	ArrayExpress	E-MTAB-7362	http://identifiers.org/arrayexpress:E-MTAB-7362	Variant discovery and genotype calling	Germplasm.xlsx; and Phenology_Genes.xlsx; VCF_SNP.vcf.gz; VCF_INDEL.vcf.gz; KASP_Primers.xlsx; KASP_Genotyping.xlsx	figshare	doi:10.6084/m9.figshare.c.4357706.v1	https://doi.org/10.6084/m9.figshare.c.4357706.v1	05072-268
P0026	Targeted resequencing, sequence alignment and data analysis	HiSeq 3000	Illumina	HGL5VBBXX_P26_S434_L002_R1_001	HGL5VBBXX_P26_S434_L002_R1_001.fastq.gz	ArrayExpress	E-MTAB-7362	http://identifiers.org/arrayexpress:E-MTAB-7362	Variant discovery and genotype calling	Germplasm.xlsx; and Phenology_Genes.xlsx; VCF_SNP.vcf.gz; VCF_INDEL.vcf.gz; KASP_Primers.xlsx; KASP_Genotyping.xlsx	figshare	doi:10.6084/m9.figshare.c.4357706.v1	https://doi.org/10.6084/m9.figshare.c.4357706.v1	05072-268
P0026	Targeted resequencing, sequence alignment and data analysis	HiSeq 3000	Illumina	HGL5VBBXX_P26_S434_L002_R2_001	HGL5VBBXX_P26_S434_L002_R2_001.fastq.gz	ArrayExpress	E-MTAB-7362	http://identifiers.org/arrayexpress:E-MTAB-7362	Variant discovery and genotype calling	Germplasm.xlsx; and Phenology_Genes.xlsx; VCF_SNP.vcf.gz; VCF_INDEL.vcf.gz; KASP_Primers.xlsx; KASP_Genotyping.xlsx	figshare	doi:10.6084/m9.figshare.c.4357706.v1	https://doi.org/10.6084/m9.figshare.c.4357706.v1	05072-268
P0027	Targeted resequencing, sequence alignment and data analysis	HiSeq 3000	Illumina	HGLJKBBXX_P27_S389_L002_R1_001	HGLJKBBXX_P27_S389_L002_R1_001.fastq.gz	ArrayExpress	E-MTAB-7362	http://identifiers.org/arrayexpress:E-MTAB-7362	Variant discovery and genotype calling	Germplasm.xlsx; and Phenology_Genes.xlsx; VCF_SNP.vcf.gz; VCF_INDEL.vcf.gz; KASP_Primers.xlsx; KASP_Genotyping.xlsx	figshare	doi:10.6084/m9.figshare.c.4357706.v1	https://doi.org/10.6084/m9.figshare.c.4357706.v1	05073-075
P0027	Targeted resequencing, sequence alignment and data analysis	HiSeq 3000	Illumina	HGLJKBBXX_P27_S389_L002_R2_001	HGLJKBBXX_P27_S389_L002_R2_001.fastq.gz	ArrayExpress	E-MTAB-7362	http://identifiers.org/arrayexpress:E-MTAB-7362	Variant discovery and genotype calling	Germplasm.xlsx; and Phenology_Genes.xlsx; VCF_SNP.vcf.gz; VCF_INDEL.vcf.gz; KASP_Primers.xlsx; KASP_Genotyping.xlsx	figshare	doi:10.6084/m9.figshare.c.4357706.v1	https://doi.org/10.6084/m9.figshare.c.4357706.v1	05073-075
P0027	Targeted resequencing, sequence alignment and data analysis	HiSeq 3000	Illumina	HH2WCBBXX_P27_S542_L006_R1_001	HH2WCBBXX_P27_S542_L006_R1_001.fastq.gz	ArrayExpress	E-MTAB-7362	http://identifiers.org/arrayexpress:E-MTAB-7362	Variant discovery and genotype calling	Germplasm.xlsx; and Phenology_Genes.xlsx; VCF_SNP.vcf.gz; VCF_INDEL.vcf.gz; KASP_Primers.xlsx; KASP_Genotyping.xlsx	figshare	doi:10.6084/m9.figshare.c.4357706.v1	https://doi.org/10.6084/m9.figshare.c.4357706.v1	05073-075
P0027	Targeted resequencing, sequence alignment and data analysis	HiSeq 3000	Illumina	HH2WCBBXX_P27_S542_L006_R2_001	HH2WCBBXX_P27_S542_L006_R2_001.fastq.gz	ArrayExpress	E-MTAB-7362	http://identifiers.org/arrayexpress:E-MTAB-7362	Variant discovery and genotype calling	Germplasm.xlsx; and Phenology_Genes.xlsx; VCF_SNP.vcf.gz; VCF_INDEL.vcf.gz; KASP_Primers.xlsx; KASP_Genotyping.xlsx	figshare	doi:10.6084/m9.figshare.c.4357706.v1	https://doi.org/10.6084/m9.figshare.c.4357706.v1	05073-075
P0028	Targeted resequencing, sequence alignment and data analysis	HiSeq 3000	Illumina	HFVHJBBXX_P28_S271_L003_R1_001	HFVHJBBXX_P28_S271_L003_R1_001.fastq.gz	ArrayExpress	E-MTAB-7362	http://identifiers.org/arrayexpress:E-MTAB-7362	Variant discovery and genotype calling	Germplasm.xlsx; and Phenology_Genes.xlsx; VCF_SNP.vcf.gz; VCF_INDEL.vcf.gz; KASP_Primers.xlsx; KASP_Genotyping.xlsx	figshare	doi:10.6084/m9.figshare.c.4357706.v1	https://doi.org/10.6084/m9.figshare.c.4357706.v1	07T738
P0028	Targeted resequencing, sequence alignment and data analysis	HiSeq 3000	Illumina	HFVHJBBXX_P28_S271_L003_R2_001	HFVHJBBXX_P28_S271_L003_R2_001.fastq.gz	ArrayExpress	E-MTAB-7362	http://identifiers.org/arrayexpress:E-MTAB-7362	Variant discovery and genotype calling	Germplasm.xlsx; and Phenology_Genes.xlsx; VCF_SNP.vcf.gz; VCF_INDEL.vcf.gz; KASP_Primers.xlsx; KASP_Genotyping.xlsx	figshare	doi:10.6084/m9.figshare.c.4357706.v1	https://doi.org/10.6084/m9.figshare.c.4357706.v1	07T738
P0028	Targeted resequencing, sequence alignment and data analysis	HiSeq 3000	Illumina	HH2WCBBXX_P28_S566_L007_R1_001	HH2WCBBXX_P28_S566_L007_R1_001.fastq.gz	ArrayExpress	E-MTAB-7362	http://identifiers.org/arrayexpress:E-MTAB-7362	Variant discovery and genotype calling	Germplasm.xlsx; and Phenology_Genes.xlsx; VCF_SNP.vcf.gz; VCF_INDEL.vcf.gz; KASP_Primers.xlsx; KASP_Genotyping.xlsx	figshare	doi:10.6084/m9.figshare.c.4357706.v1	https://doi.org/10.6084/m9.figshare.c.4357706.v1	07T738
P0028	Targeted resequencing, sequence alignment and data analysis	HiSeq 3000	Illumina	HH2WCBBXX_P28_S566_L007_R2_001	HH2WCBBXX_P28_S566_L007_R2_001.fastq.gz	ArrayExpress	E-MTAB-7362	http://identifiers.org/arrayexpress:E-MTAB-7362	Variant discovery and genotype calling	Germplasm.xlsx; and Phenology_Genes.xlsx; VCF_SNP.vcf.gz; VCF_INDEL.vcf.gz; KASP_Primers.xlsx; KASP_Genotyping.xlsx	figshare	doi:10.6084/m9.figshare.c.4357706.v1	https://doi.org/10.6084/m9.figshare.c.4357706.v1	07T738
P0029	Targeted resequencing, sequence alignment and data analysis	HiSeq 3000	Illumina	HFVHJBBXX_P29_S272_L003_R1_001	HFVHJBBXX_P29_S272_L003_R1_001.fastq.gz	ArrayExpress	E-MTAB-7362	http://identifiers.org/arrayexpress:E-MTAB-7362	Variant discovery and genotype calling	Germplasm.xlsx; and Phenology_Genes.xlsx; VCF_SNP.vcf.gz; VCF_INDEL.vcf.gz; KASP_Primers.xlsx; KASP_Genotyping.xlsx	figshare	doi:10.6084/m9.figshare.c.4357706.v1	https://doi.org/10.6084/m9.figshare.c.4357706.v1	07T741
P0029	Targeted resequencing, sequence alignment and data analysis	HiSeq 3000	Illumina	HFVHJBBXX_P29_S272_L003_R2_001	HFVHJBBXX_P29_S272_L003_R2_001.fastq.gz	ArrayExpress	E-MTAB-7362	http://identifiers.org/arrayexpress:E-MTAB-7362	Variant discovery and genotype calling	Germplasm.xlsx; and Phenology_Genes.xlsx; VCF_SNP.vcf.gz; VCF_INDEL.vcf.gz; KASP_Primers.xlsx; KASP_Genotyping.xlsx	figshare	doi:10.6084/m9.figshare.c.4357706.v1	https://doi.org/10.6084/m9.figshare.c.4357706.v1	07T741
P0029	Targeted resequencing, sequence alignment and data analysis	HiSeq 3000	Illumina	HH2WCBBXX_P29_S567_L007_R1_001	HH2WCBBXX_P29_S567_L007_R1_001.fastq.gz	ArrayExpress	E-MTAB-7362	http://identifiers.org/arrayexpress:E-MTAB-7362	Variant discovery and genotype calling	Germplasm.xlsx; and Phenology_Genes.xlsx; VCF_SNP.vcf.gz; VCF_INDEL.vcf.gz; KASP_Primers.xlsx; KASP_Genotyping.xlsx	figshare	doi:10.6084/m9.figshare.c.4357706.v1	https://doi.org/10.6084/m9.figshare.c.4357706.v1	07T741
P0029	Targeted resequencing, sequence alignment and data analysis	HiSeq 3000	Illumina	HH2WCBBXX_P29_S567_L007_R2_001	HH2WCBBXX_P29_S567_L007_R2_001.fastq.gz	ArrayExpress	E-MTAB-7362	http://identifiers.org/arrayexpress:E-MTAB-7362	Variant discovery and genotype calling	Germplasm.xlsx; and Phenology_Genes.xlsx; VCF_SNP.vcf.gz; VCF_INDEL.vcf.gz; KASP_Primers.xlsx; KASP_Genotyping.xlsx	figshare	doi:10.6084/m9.figshare.c.4357706.v1	https://doi.org/10.6084/m9.figshare.c.4357706.v1	07T741
P0030	Targeted resequencing, sequence alignment and data analysis	HiSeq 3000	Illumina	HGH2WBBXX_P30_S342_L004_R1_001	HGH2WBBXX_P30_S342_L004_R1_001.fastq.gz	ArrayExpress	E-MTAB-7362	http://identifiers.org/arrayexpress:E-MTAB-7362	Variant discovery and genotype calling	Germplasm.xlsx; and Phenology_Genes.xlsx; VCF_SNP.vcf.gz; VCF_INDEL.vcf.gz; KASP_Primers.xlsx; KASP_Genotyping.xlsx	figshare	doi:10.6084/m9.figshare.c.4357706.v1	https://doi.org/10.6084/m9.figshare.c.4357706.v1	2B01-2015
P0030	Targeted resequencing, sequence alignment and data analysis	HiSeq 3000	Illumina	HGH2WBBXX_P30_S342_L004_R2_001	HGH2WBBXX_P30_S342_L004_R2_001.fastq.gz	ArrayExpress	E-MTAB-7362	http://identifiers.org/arrayexpress:E-MTAB-7362	Variant discovery and genotype calling	Germplasm.xlsx; and Phenology_Genes.xlsx; VCF_SNP.vcf.gz; VCF_INDEL.vcf.gz; KASP_Primers.xlsx; KASP_Genotyping.xlsx	figshare	doi:10.6084/m9.figshare.c.4357706.v1	https://doi.org/10.6084/m9.figshare.c.4357706.v1	2B01-2015
P0030	Targeted resequencing, sequence alignment and data analysis	HiSeq 3000	Illumina	HGL5VBBXX_P30_S504_L002_R1_001	HGL5VBBXX_P30_S504_L002_R1_001.fastq.gz	ArrayExpress	E-MTAB-7362	http://identifiers.org/arrayexpress:E-MTAB-7362	Variant discovery and genotype calling	Germplasm.xlsx; and Phenology_Genes.xlsx; VCF_SNP.vcf.gz; VCF_INDEL.vcf.gz; KASP_Primers.xlsx; KASP_Genotyping.xlsx	figshare	doi:10.6084/m9.figshare.c.4357706.v1	https://doi.org/10.6084/m9.figshare.c.4357706.v1	2B01-2015
P0030	Targeted resequencing, sequence alignment and data analysis	HiSeq 3000	Illumina	HGL5VBBXX_P30_S504_L002_R2_001	HGL5VBBXX_P30_S504_L002_R2_001.fastq.gz	ArrayExpress	E-MTAB-7362	http://identifiers.org/arrayexpress:E-MTAB-7362	Variant discovery and genotype calling	Germplasm.xlsx; and Phenology_Genes.xlsx; VCF_SNP.vcf.gz; VCF_INDEL.vcf.gz; KASP_Primers.xlsx; KASP_Genotyping.xlsx	figshare	doi:10.6084/m9.figshare.c.4357706.v1	https://doi.org/10.6084/m9.figshare.c.4357706.v1	2B01-2015
P0031	Targeted resequencing, sequence alignment and data analysis	HiSeq 3000	Illumina	HGH2WBBXX_P31_S343_L004_R1_001	HGH2WBBXX_P31_S343_L004_R1_001.fastq.gz	ArrayExpress	E-MTAB-7362	http://identifiers.org/arrayexpress:E-MTAB-7362	Variant discovery and genotype calling	Germplasm.xlsx; and Phenology_Genes.xlsx; VCF_SNP.vcf.gz; VCF_INDEL.vcf.gz; KASP_Primers.xlsx; KASP_Genotyping.xlsx	figshare	doi:10.6084/m9.figshare.c.4357706.v1	https://doi.org/10.6084/m9.figshare.c.4357706.v1	2B03-3560
P0031	Targeted resequencing, sequence alignment and data analysis	HiSeq 3000	Illumina	HGH2WBBXX_P31_S343_L004_R2_001	HGH2WBBXX_P31_S343_L004_R2_001.fastq.gz	ArrayExpress	E-MTAB-7362	http://identifiers.org/arrayexpress:E-MTAB-7362	Variant discovery and genotype calling	Germplasm.xlsx; and Phenology_Genes.xlsx; VCF_SNP.vcf.gz; VCF_INDEL.vcf.gz; KASP_Primers.xlsx; KASP_Genotyping.xlsx	figshare	doi:10.6084/m9.figshare.c.4357706.v1	https://doi.org/10.6084/m9.figshare.c.4357706.v1	2B03-3560
P0031	Targeted resequencing, sequence alignment and data analysis	HiSeq 3000	Illumina	HGL5VBBXX_P31_S505_L002_R1_001	HGL5VBBXX_P31_S505_L002_R1_001.fastq.gz	ArrayExpress	E-MTAB-7362	http://identifiers.org/arrayexpress:E-MTAB-7362	Variant discovery and genotype calling	Germplasm.xlsx; and Phenology_Genes.xlsx; VCF_SNP.vcf.gz; VCF_INDEL.vcf.gz; KASP_Primers.xlsx; KASP_Genotyping.xlsx	figshare	doi:10.6084/m9.figshare.c.4357706.v1	https://doi.org/10.6084/m9.figshare.c.4357706.v1	2B03-3560
P0031	Targeted resequencing, sequence alignment and data analysis	HiSeq 3000	Illumina	HGL5VBBXX_P31_S505_L002_R2_001	HGL5VBBXX_P31_S505_L002_R2_001.fastq.gz	ArrayExpress	E-MTAB-7362	http://identifiers.org/arrayexpress:E-MTAB-7362	Variant discovery and genotype calling	Germplasm.xlsx; and Phenology_Genes.xlsx; VCF_SNP.vcf.gz; VCF_INDEL.vcf.gz; KASP_Primers.xlsx; KASP_Genotyping.xlsx	figshare	doi:10.6084/m9.figshare.c.4357706.v1	https://doi.org/10.6084/m9.figshare.c.4357706.v1	2B03-3560
P0032	Targeted resequencing, sequence alignment and data analysis	HiSeq 3000	Illumina	HGH2WBBXX_P32_S344_L004_R1_001	HGH2WBBXX_P32_S344_L004_R1_001.fastq.gz	ArrayExpress	E-MTAB-7362	http://identifiers.org/arrayexpress:E-MTAB-7362	Variant discovery and genotype calling	Germplasm.xlsx; and Phenology_Genes.xlsx; VCF_SNP.vcf.gz; VCF_INDEL.vcf.gz; KASP_Primers.xlsx; KASP_Genotyping.xlsx	figshare	doi:10.6084/m9.figshare.c.4357706.v1	https://doi.org/10.6084/m9.figshare.c.4357706.v1	2B03-3859
P0032	Targeted resequencing, sequence alignment and data analysis	HiSeq 3000	Illumina	HGH2WBBXX_P32_S344_L004_R2_001	HGH2WBBXX_P32_S344_L004_R2_001.fastq.gz	ArrayExpress	E-MTAB-7362	http://identifiers.org/arrayexpress:E-MTAB-7362	Variant discovery and genotype calling	Germplasm.xlsx; and Phenology_Genes.xlsx; VCF_SNP.vcf.gz; VCF_INDEL.vcf.gz; KASP_Primers.xlsx; KASP_Genotyping.xlsx	figshare	doi:10.6084/m9.figshare.c.4357706.v1	https://doi.org/10.6084/m9.figshare.c.4357706.v1	2B03-3859
P0032	Targeted resequencing, sequence alignment and data analysis	HiSeq 3000	Illumina	HGL5VBBXX_P32_S506_L002_R1_001	HGL5VBBXX_P32_S506_L002_R1_001.fastq.gz	ArrayExpress	E-MTAB-7362	http://identifiers.org/arrayexpress:E-MTAB-7362	Variant discovery and genotype calling	Germplasm.xlsx; and Phenology_Genes.xlsx; VCF_SNP.vcf.gz; VCF_INDEL.vcf.gz; KASP_Primers.xlsx; KASP_Genotyping.xlsx	figshare	doi:10.6084/m9.figshare.c.4357706.v1	https://doi.org/10.6084/m9.figshare.c.4357706.v1	2B03-3859
P0032	Targeted resequencing, sequence alignment and data analysis	HiSeq 3000	Illumina	HGL5VBBXX_P32_S506_L002_R2_001	HGL5VBBXX_P32_S506_L002_R2_001.fastq.gz	ArrayExpress	E-MTAB-7362	http://identifiers.org/arrayexpress:E-MTAB-7362	Variant discovery and genotype calling	Germplasm.xlsx; and Phenology_Genes.xlsx; VCF_SNP.vcf.gz; VCF_INDEL.vcf.gz; KASP_Primers.xlsx; KASP_Genotyping.xlsx	figshare	doi:10.6084/m9.figshare.c.4357706.v1	https://doi.org/10.6084/m9.figshare.c.4357706.v1	2B03-3859
P0034	Targeted resequencing, sequence alignment and data analysis	HiSeq 3000	Illumina	HGH2WBBXX_P34_S183_L004_R1_001	HGH2WBBXX_P34_S183_L004_R1_001.fastq.gz	ArrayExpress	E-MTAB-7362	http://identifiers.org/arrayexpress:E-MTAB-7362	Variant discovery and genotype calling	Germplasm.xlsx; and Phenology_Genes.xlsx; VCF_SNP.vcf.gz; VCF_INDEL.vcf.gz; KASP_Primers.xlsx; KASP_Genotyping.xlsx	figshare	doi:10.6084/m9.figshare.c.4357706.v1	https://doi.org/10.6084/m9.figshare.c.4357706.v1	2ND25389
P0034	Targeted resequencing, sequence alignment and data analysis	HiSeq 3000	Illumina	HGH2WBBXX_P34_S183_L004_R2_001	HGH2WBBXX_P34_S183_L004_R2_001.fastq.gz	ArrayExpress	E-MTAB-7362	http://identifiers.org/arrayexpress:E-MTAB-7362	Variant discovery and genotype calling	Germplasm.xlsx; and Phenology_Genes.xlsx; VCF_SNP.vcf.gz; VCF_INDEL.vcf.gz; KASP_Primers.xlsx; KASP_Genotyping.xlsx	figshare	doi:10.6084/m9.figshare.c.4357706.v1	https://doi.org/10.6084/m9.figshare.c.4357706.v1	2ND25389
P0034	Targeted resequencing, sequence alignment and data analysis	HiSeq 3000	Illumina	HGL5VBBXX_P34_S537_L002_R1_001	HGL5VBBXX_P34_S537_L002_R1_001.fastq.gz	ArrayExpress	E-MTAB-7362	http://identifiers.org/arrayexpress:E-MTAB-7362	Variant discovery and genotype calling	Germplasm.xlsx; and Phenology_Genes.xlsx; VCF_SNP.vcf.gz; VCF_INDEL.vcf.gz; KASP_Primers.xlsx; KASP_Genotyping.xlsx	figshare	doi:10.6084/m9.figshare.c.4357706.v1	https://doi.org/10.6084/m9.figshare.c.4357706.v1	2ND25389
P0034	Targeted resequencing, sequence alignment and data analysis	HiSeq 3000	Illumina	HGL5VBBXX_P34_S537_L002_R2_001	HGL5VBBXX_P34_S537_L002_R2_001.fastq.gz	ArrayExpress	E-MTAB-7362	http://identifiers.org/arrayexpress:E-MTAB-7362	Variant discovery and genotype calling	Germplasm.xlsx; and Phenology_Genes.xlsx; VCF_SNP.vcf.gz; VCF_INDEL.vcf.gz; KASP_Primers.xlsx; KASP_Genotyping.xlsx	figshare	doi:10.6084/m9.figshare.c.4357706.v1	https://doi.org/10.6084/m9.figshare.c.4357706.v1	2ND25389
P0035	Targeted resequencing, sequence alignment and data analysis	HiSeq 3000	Illumina	HGH2WBBXX_P35_S346_L004_R1_001	HGH2WBBXX_P35_S346_L004_R1_001.fastq.gz	ArrayExpress	E-MTAB-7362	http://identifiers.org/arrayexpress:E-MTAB-7362	Variant discovery and genotype calling	Germplasm.xlsx; and Phenology_Genes.xlsx; VCF_SNP.vcf.gz; VCF_INDEL.vcf.gz; KASP_Primers.xlsx; KASP_Genotyping.xlsx	figshare	doi:10.6084/m9.figshare.c.4357706.v1	https://doi.org/10.6084/m9.figshare.c.4357706.v1	83SL:517
P0035	Targeted resequencing, sequence alignment and data analysis	HiSeq 3000	Illumina	HGH2WBBXX_P35_S346_L004_R2_001	HGH2WBBXX_P35_S346_L004_R2_001.fastq.gz	ArrayExpress	E-MTAB-7362	http://identifiers.org/arrayexpress:E-MTAB-7362	Variant discovery and genotype calling	Germplasm.xlsx; and Phenology_Genes.xlsx; VCF_SNP.vcf.gz; VCF_INDEL.vcf.gz; KASP_Primers.xlsx; KASP_Genotyping.xlsx	figshare	doi:10.6084/m9.figshare.c.4357706.v1	https://doi.org/10.6084/m9.figshare.c.4357706.v1	83SL:517
P0035	Targeted resequencing, sequence alignment and data analysis	HiSeq 3000	Illumina	HGL5VBBXX_P35_S508_L002_R1_001	HGL5VBBXX_P35_S508_L002_R1_001.fastq.gz	ArrayExpress	E-MTAB-7362	http://identifiers.org/arrayexpress:E-MTAB-7362	Variant discovery and genotype calling	Germplasm.xlsx; and Phenology_Genes.xlsx; VCF_SNP.vcf.gz; VCF_INDEL.vcf.gz; KASP_Primers.xlsx; KASP_Genotyping.xlsx	figshare	doi:10.6084/m9.figshare.c.4357706.v1	https://doi.org/10.6084/m9.figshare.c.4357706.v1	83SL:517
P0035	Targeted resequencing, sequence alignment and data analysis	HiSeq 3000	Illumina	HGL5VBBXX_P35_S508_L002_R2_001	HGL5VBBXX_P35_S508_L002_R2_001.fastq.gz	ArrayExpress	E-MTAB-7362	http://identifiers.org/arrayexpress:E-MTAB-7362	Variant discovery and genotype calling	Germplasm.xlsx; and Phenology_Genes.xlsx; VCF_SNP.vcf.gz; VCF_INDEL.vcf.gz; KASP_Primers.xlsx; KASP_Genotyping.xlsx	figshare	doi:10.6084/m9.figshare.c.4357706.v1	https://doi.org/10.6084/m9.figshare.c.4357706.v1	83SL:517
P0036	Targeted resequencing, sequence alignment and data analysis	HiSeq 3000	Illumina	HGH2WBBXX_P36_S347_L004_R1_001	HGH2WBBXX_P36_S347_L004_R1_001.fastq.gz	ArrayExpress	E-MTAB-7362	http://identifiers.org/arrayexpress:E-MTAB-7362	Variant discovery and genotype calling	Germplasm.xlsx; and Phenology_Genes.xlsx; VCF_SNP.vcf.gz; VCF_INDEL.vcf.gz; KASP_Primers.xlsx; KASP_Genotyping.xlsx	figshare	doi:10.6084/m9.figshare.c.4357706.v1	https://doi.org/10.6084/m9.figshare.c.4357706.v1	83SM:522
P0036	Targeted resequencing, sequence alignment and data analysis	HiSeq 3000	Illumina	HGH2WBBXX_P36_S347_L004_R2_001	HGH2WBBXX_P36_S347_L004_R2_001.fastq.gz	ArrayExpress	E-MTAB-7362	http://identifiers.org/arrayexpress:E-MTAB-7362	Variant discovery and genotype calling	Germplasm.xlsx; and Phenology_Genes.xlsx; VCF_SNP.vcf.gz; VCF_INDEL.vcf.gz; KASP_Primers.xlsx; KASP_Genotyping.xlsx	figshare	doi:10.6084/m9.figshare.c.4357706.v1	https://doi.org/10.6084/m9.figshare.c.4357706.v1	83SM:522
P0036	Targeted resequencing, sequence alignment and data analysis	HiSeq 3000	Illumina	HGL5VBBXX_P36_S509_L002_R1_001	HGL5VBBXX_P36_S509_L002_R1_001.fastq.gz	ArrayExpress	E-MTAB-7362	http://identifiers.org/arrayexpress:E-MTAB-7362	Variant discovery and genotype calling	Germplasm.xlsx; and Phenology_Genes.xlsx; VCF_SNP.vcf.gz; VCF_INDEL.vcf.gz; KASP_Primers.xlsx; KASP_Genotyping.xlsx	figshare	doi:10.6084/m9.figshare.c.4357706.v1	https://doi.org/10.6084/m9.figshare.c.4357706.v1	83SM:522
P0036	Targeted resequencing, sequence alignment and data analysis	HiSeq 3000	Illumina	HGL5VBBXX_P36_S509_L002_R2_001	HGL5VBBXX_P36_S509_L002_R2_001.fastq.gz	ArrayExpress	E-MTAB-7362	http://identifiers.org/arrayexpress:E-MTAB-7362	Variant discovery and genotype calling	Germplasm.xlsx; and Phenology_Genes.xlsx; VCF_SNP.vcf.gz; VCF_INDEL.vcf.gz; KASP_Primers.xlsx; KASP_Genotyping.xlsx	figshare	doi:10.6084/m9.figshare.c.4357706.v1	https://doi.org/10.6084/m9.figshare.c.4357706.v1	83SM:522
P0037	Targeted resequencing, sequence alignment and data analysis	HiSeq 3000	Illumina	HGH2WBBXX_P37_S348_L004_R1_001	HGH2WBBXX_P37_S348_L004_R1_001.fastq.gz	ArrayExpress	E-MTAB-7362	http://identifiers.org/arrayexpress:E-MTAB-7362	Variant discovery and genotype calling	Germplasm.xlsx; and Phenology_Genes.xlsx; VCF_SNP.vcf.gz; VCF_INDEL.vcf.gz; KASP_Primers.xlsx; KASP_Genotyping.xlsx	figshare	doi:10.6084/m9.figshare.c.4357706.v1	https://doi.org/10.6084/m9.figshare.c.4357706.v1	84SH:540
P0037	Targeted resequencing, sequence alignment and data analysis	HiSeq 3000	Illumina	HGH2WBBXX_P37_S348_L004_R2_001	HGH2WBBXX_P37_S348_L004_R2_001.fastq.gz	ArrayExpress	E-MTAB-7362	http://identifiers.org/arrayexpress:E-MTAB-7362	Variant discovery and genotype calling	Germplasm.xlsx; and Phenology_Genes.xlsx; VCF_SNP.vcf.gz; VCF_INDEL.vcf.gz; KASP_Primers.xlsx; KASP_Genotyping.xlsx	figshare	doi:10.6084/m9.figshare.c.4357706.v1	https://doi.org/10.6084/m9.figshare.c.4357706.v1	84SH:540
P0037	Targeted resequencing, sequence alignment and data analysis	HiSeq 3000	Illumina	HGL5VBBXX_P37_S510_L002_R1_001	HGL5VBBXX_P37_S510_L002_R1_001.fastq.gz	ArrayExpress	E-MTAB-7362	http://identifiers.org/arrayexpress:E-MTAB-7362	Variant discovery and genotype calling	Germplasm.xlsx; and Phenology_Genes.xlsx; VCF_SNP.vcf.gz; VCF_INDEL.vcf.gz; KASP_Primers.xlsx; KASP_Genotyping.xlsx	figshare	doi:10.6084/m9.figshare.c.4357706.v1	https://doi.org/10.6084/m9.figshare.c.4357706.v1	84SH:540
P0037	Targeted resequencing, sequence alignment and data analysis	HiSeq 3000	Illumina	HGL5VBBXX_P37_S510_L002_R2_001	HGL5VBBXX_P37_S510_L002_R2_001.fastq.gz	ArrayExpress	E-MTAB-7362	http://identifiers.org/arrayexpress:E-MTAB-7362	Variant discovery and genotype calling	Germplasm.xlsx; and Phenology_Genes.xlsx; VCF_SNP.vcf.gz; VCF_INDEL.vcf.gz; KASP_Primers.xlsx; KASP_Genotyping.xlsx	figshare	doi:10.6084/m9.figshare.c.4357706.v1	https://doi.org/10.6084/m9.figshare.c.4357706.v1	84SH:540
P0038	Targeted resequencing, sequence alignment and data analysis	HiSeq 3000	Illumina	HGH2WBBXX_P38_S349_L004_R1_001	HGH2WBBXX_P38_S349_L004_R1_001.fastq.gz	ArrayExpress	E-MTAB-7362	http://identifiers.org/arrayexpress:E-MTAB-7362	Variant discovery and genotype calling	Germplasm.xlsx; and Phenology_Genes.xlsx; VCF_SNP.vcf.gz; VCF_INDEL.vcf.gz; KASP_Primers.xlsx; KASP_Genotyping.xlsx	figshare	doi:10.6084/m9.figshare.c.4357706.v1	https://doi.org/10.6084/m9.figshare.c.4357706.v1	84SL:551
P0038	Targeted resequencing, sequence alignment and data analysis	HiSeq 3000	Illumina	HGH2WBBXX_P38_S349_L004_R2_001	HGH2WBBXX_P38_S349_L004_R2_001.fastq.gz	ArrayExpress	E-MTAB-7362	http://identifiers.org/arrayexpress:E-MTAB-7362	Variant discovery and genotype calling	Germplasm.xlsx; and Phenology_Genes.xlsx; VCF_SNP.vcf.gz; VCF_INDEL.vcf.gz; KASP_Primers.xlsx; KASP_Genotyping.xlsx	figshare	doi:10.6084/m9.figshare.c.4357706.v1	https://doi.org/10.6084/m9.figshare.c.4357706.v1	84SL:551
P0038	Targeted resequencing, sequence alignment and data analysis	HiSeq 3000	Illumina	HGL5VBBXX_P38_S511_L002_R1_001	HGL5VBBXX_P38_S511_L002_R1_001.fastq.gz	ArrayExpress	E-MTAB-7362	http://identifiers.org/arrayexpress:E-MTAB-7362	Variant discovery and genotype calling	Germplasm.xlsx; and Phenology_Genes.xlsx; VCF_SNP.vcf.gz; VCF_INDEL.vcf.gz; KASP_Primers.xlsx; KASP_Genotyping.xlsx	figshare	doi:10.6084/m9.figshare.c.4357706.v1	https://doi.org/10.6084/m9.figshare.c.4357706.v1	84SL:551
P0038	Targeted resequencing, sequence alignment and data analysis	HiSeq 3000	Illumina	HGL5VBBXX_P38_S511_L002_R2_001	HGL5VBBXX_P38_S511_L002_R2_001.fastq.gz	ArrayExpress	E-MTAB-7362	http://identifiers.org/arrayexpress:E-MTAB-7362	Variant discovery and genotype calling	Germplasm.xlsx; and Phenology_Genes.xlsx; VCF_SNP.vcf.gz; VCF_INDEL.vcf.gz; KASP_Primers.xlsx; KASP_Genotyping.xlsx	figshare	doi:10.6084/m9.figshare.c.4357706.v1	https://doi.org/10.6084/m9.figshare.c.4357706.v1	84SL:551
P0039	Targeted resequencing, sequence alignment and data analysis	HiSeq 3000	Illumina	HGH2WBBXX_P39_S350_L004_R1_001	HGH2WBBXX_P39_S350_L004_R1_001.fastq.gz	ArrayExpress	E-MTAB-7362	http://identifiers.org/arrayexpress:E-MTAB-7362	Variant discovery and genotype calling	Germplasm.xlsx; and Phenology_Genes.xlsx; VCF_SNP.vcf.gz; VCF_INDEL.vcf.gz; KASP_Primers.xlsx; KASP_Genotyping.xlsx	figshare	doi:10.6084/m9.figshare.c.4357706.v1	https://doi.org/10.6084/m9.figshare.c.4357706.v1	85SW:576
P0039	Targeted resequencing, sequence alignment and data analysis	HiSeq 3000	Illumina	HGH2WBBXX_P39_S350_L004_R2_001	HGH2WBBXX_P39_S350_L004_R2_001.fastq.gz	ArrayExpress	E-MTAB-7362	http://identifiers.org/arrayexpress:E-MTAB-7362	Variant discovery and genotype calling	Germplasm.xlsx; and Phenology_Genes.xlsx; VCF_SNP.vcf.gz; VCF_INDEL.vcf.gz; KASP_Primers.xlsx; KASP_Genotyping.xlsx	figshare	doi:10.6084/m9.figshare.c.4357706.v1	https://doi.org/10.6084/m9.figshare.c.4357706.v1	85SW:576
P0039	Targeted resequencing, sequence alignment and data analysis	HiSeq 3000	Illumina	HGL5VBBXX_P39_S512_L002_R1_001	HGL5VBBXX_P39_S512_L002_R1_001.fastq.gz	ArrayExpress	E-MTAB-7362	http://identifiers.org/arrayexpress:E-MTAB-7362	Variant discovery and genotype calling	Germplasm.xlsx; and Phenology_Genes.xlsx; VCF_SNP.vcf.gz; VCF_INDEL.vcf.gz; KASP_Primers.xlsx; KASP_Genotyping.xlsx	figshare	doi:10.6084/m9.figshare.c.4357706.v1	https://doi.org/10.6084/m9.figshare.c.4357706.v1	85SW:576
P0039	Targeted resequencing, sequence alignment and data analysis	HiSeq 3000	Illumina	HGL5VBBXX_P39_S512_L002_R2_001	HGL5VBBXX_P39_S512_L002_R2_001.fastq.gz	ArrayExpress	E-MTAB-7362	http://identifiers.org/arrayexpress:E-MTAB-7362	Variant discovery and genotype calling	Germplasm.xlsx; and Phenology_Genes.xlsx; VCF_SNP.vcf.gz; VCF_INDEL.vcf.gz; KASP_Primers.xlsx; KASP_Genotyping.xlsx	figshare	doi:10.6084/m9.figshare.c.4357706.v1	https://doi.org/10.6084/m9.figshare.c.4357706.v1	85SW:576
P0040	Targeted resequencing, sequence alignment and data analysis	HiSeq 3000	Illumina	HGH2WBBXX_P40_S351_L004_R1_001	HGH2WBBXX_P40_S351_L004_R1_001.fastq.gz	ArrayExpress	E-MTAB-7362	http://identifiers.org/arrayexpress:E-MTAB-7362	Variant discovery and genotype calling	Germplasm.xlsx; and Phenology_Genes.xlsx; VCF_SNP.vcf.gz; VCF_INDEL.vcf.gz; KASP_Primers.xlsx; KASP_Genotyping.xlsx	figshare	doi:10.6084/m9.figshare.c.4357706.v1	https://doi.org/10.6084/m9.figshare.c.4357706.v1	86S513-34-33
P0040	Targeted resequencing, sequence alignment and data analysis	HiSeq 3000	Illumina	HGH2WBBXX_P40_S351_L004_R2_001	HGH2WBBXX_P40_S351_L004_R2_001.fastq.gz	ArrayExpress	E-MTAB-7362	http://identifiers.org/arrayexpress:E-MTAB-7362	Variant discovery and genotype calling	Germplasm.xlsx; and Phenology_Genes.xlsx; VCF_SNP.vcf.gz; VCF_INDEL.vcf.gz; KASP_Primers.xlsx; KASP_Genotyping.xlsx	figshare	doi:10.6084/m9.figshare.c.4357706.v1	https://doi.org/10.6084/m9.figshare.c.4357706.v1	86S513-34-33
P0040	Targeted resequencing, sequence alignment and data analysis	HiSeq 3000	Illumina	HGL5VBBXX_P40_S513_L002_R1_001	HGL5VBBXX_P40_S513_L002_R1_001.fastq.gz	ArrayExpress	E-MTAB-7362	http://identifiers.org/arrayexpress:E-MTAB-7362	Variant discovery and genotype calling	Germplasm.xlsx; and Phenology_Genes.xlsx; VCF_SNP.vcf.gz; VCF_INDEL.vcf.gz; KASP_Primers.xlsx; KASP_Genotyping.xlsx	figshare	doi:10.6084/m9.figshare.c.4357706.v1	https://doi.org/10.6084/m9.figshare.c.4357706.v1	86S513-34-33
P0040	Targeted resequencing, sequence alignment and data analysis	HiSeq 3000	Illumina	HGL5VBBXX_P40_S513_L002_R2_001	HGL5VBBXX_P40_S513_L002_R2_001.fastq.gz	ArrayExpress	E-MTAB-7362	http://identifiers.org/arrayexpress:E-MTAB-7362	Variant discovery and genotype calling	Germplasm.xlsx; and Phenology_Genes.xlsx; VCF_SNP.vcf.gz; VCF_INDEL.vcf.gz; KASP_Primers.xlsx; KASP_Genotyping.xlsx	figshare	doi:10.6084/m9.figshare.c.4357706.v1	https://doi.org/10.6084/m9.figshare.c.4357706.v1	86S513-34-33
P0041	Targeted resequencing, sequence alignment and data analysis	HiSeq 3000	Illumina	HGH2WBBXX_P41_S352_L004_R1_001	HGH2WBBXX_P41_S352_L004_R1_001.fastq.gz	ArrayExpress	E-MTAB-7362	http://identifiers.org/arrayexpress:E-MTAB-7362	Variant discovery and genotype calling	Germplasm.xlsx; and Phenology_Genes.xlsx; VCF_SNP.vcf.gz; VCF_INDEL.vcf.gz; KASP_Primers.xlsx; KASP_Genotyping.xlsx	figshare	doi:10.6084/m9.figshare.c.4357706.v1	https://doi.org/10.6084/m9.figshare.c.4357706.v1	86S642-27-40
P0041	Targeted resequencing, sequence alignment and data analysis	HiSeq 3000	Illumina	HGH2WBBXX_P41_S352_L004_R2_001	HGH2WBBXX_P41_S352_L004_R2_001.fastq.gz	ArrayExpress	E-MTAB-7362	http://identifiers.org/arrayexpress:E-MTAB-7362	Variant discovery and genotype calling	Germplasm.xlsx; and Phenology_Genes.xlsx; VCF_SNP.vcf.gz; VCF_INDEL.vcf.gz; KASP_Primers.xlsx; KASP_Genotyping.xlsx	figshare	doi:10.6084/m9.figshare.c.4357706.v1	https://doi.org/10.6084/m9.figshare.c.4357706.v1	86S642-27-40
P0041	Targeted resequencing, sequence alignment and data analysis	HiSeq 3000	Illumina	HGL5VBBXX_P41_S514_L002_R1_001	HGL5VBBXX_P41_S514_L002_R1_001.fastq.gz	ArrayExpress	E-MTAB-7362	http://identifiers.org/arrayexpress:E-MTAB-7362	Variant discovery and genotype calling	Germplasm.xlsx; and Phenology_Genes.xlsx; VCF_SNP.vcf.gz; VCF_INDEL.vcf.gz; KASP_Primers.xlsx; KASP_Genotyping.xlsx	figshare	doi:10.6084/m9.figshare.c.4357706.v1	https://doi.org/10.6084/m9.figshare.c.4357706.v1	86S642-27-40
P0041	Targeted resequencing, sequence alignment and data analysis	HiSeq 3000	Illumina	HGL5VBBXX_P41_S514_L002_R2_001	HGL5VBBXX_P41_S514_L002_R2_001.fastq.gz	ArrayExpress	E-MTAB-7362	http://identifiers.org/arrayexpress:E-MTAB-7362	Variant discovery and genotype calling	Germplasm.xlsx; and Phenology_Genes.xlsx; VCF_SNP.vcf.gz; VCF_INDEL.vcf.gz; KASP_Primers.xlsx; KASP_Genotyping.xlsx	figshare	doi:10.6084/m9.figshare.c.4357706.v1	https://doi.org/10.6084/m9.figshare.c.4357706.v1	86S642-27-40
P0043	Targeted resequencing, sequence alignment and data analysis	HiSeq 3000	Illumina	HGH2WBBXX_P43_S354_L004_R1_001	HGH2WBBXX_P43_S354_L004_R1_001.fastq.gz	ArrayExpress	E-MTAB-7362	http://identifiers.org/arrayexpress:E-MTAB-7362	Variant discovery and genotype calling	Germplasm.xlsx; and Phenology_Genes.xlsx; VCF_SNP.vcf.gz; VCF_INDEL.vcf.gz; KASP_Primers.xlsx; KASP_Genotyping.xlsx	figshare	doi:10.6084/m9.figshare.c.4357706.v1	https://doi.org/10.6084/m9.figshare.c.4357706.v1	90S205-129-19
P0043	Targeted resequencing, sequence alignment and data analysis	HiSeq 3000	Illumina	HGH2WBBXX_P43_S354_L004_R2_001	HGH2WBBXX_P43_S354_L004_R2_001.fastq.gz	ArrayExpress	E-MTAB-7362	http://identifiers.org/arrayexpress:E-MTAB-7362	Variant discovery and genotype calling	Germplasm.xlsx; and Phenology_Genes.xlsx; VCF_SNP.vcf.gz; VCF_INDEL.vcf.gz; KASP_Primers.xlsx; KASP_Genotyping.xlsx	figshare	doi:10.6084/m9.figshare.c.4357706.v1	https://doi.org/10.6084/m9.figshare.c.4357706.v1	90S205-129-19
P0043	Targeted resequencing, sequence alignment and data analysis	HiSeq 3000	Illumina	HGL5VBBXX_P43_S516_L002_R1_001	HGL5VBBXX_P43_S516_L002_R1_001.fastq.gz	ArrayExpress	E-MTAB-7362	http://identifiers.org/arrayexpress:E-MTAB-7362	Variant discovery and genotype calling	Germplasm.xlsx; and Phenology_Genes.xlsx; VCF_SNP.vcf.gz; VCF_INDEL.vcf.gz; KASP_Primers.xlsx; KASP_Genotyping.xlsx	figshare	doi:10.6084/m9.figshare.c.4357706.v1	https://doi.org/10.6084/m9.figshare.c.4357706.v1	90S205-129-19
P0043	Targeted resequencing, sequence alignment and data analysis	HiSeq 3000	Illumina	HGL5VBBXX_P43_S516_L002_R2_001	HGL5VBBXX_P43_S516_L002_R2_001.fastq.gz	ArrayExpress	E-MTAB-7362	http://identifiers.org/arrayexpress:E-MTAB-7362	Variant discovery and genotype calling	Germplasm.xlsx; and Phenology_Genes.xlsx; VCF_SNP.vcf.gz; VCF_INDEL.vcf.gz; KASP_Primers.xlsx; KASP_Genotyping.xlsx	figshare	doi:10.6084/m9.figshare.c.4357706.v1	https://doi.org/10.6084/m9.figshare.c.4357706.v1	90S205-129-19
P0044	Targeted resequencing, sequence alignment and data analysis	HiSeq 3000	Illumina	HGH2WBBXX_P44_S355_L004_R1_001	HGH2WBBXX_P44_S355_L004_R1_001.fastq.gz	ArrayExpress	E-MTAB-7362	http://identifiers.org/arrayexpress:E-MTAB-7362	Variant discovery and genotype calling	Germplasm.xlsx; and Phenology_Genes.xlsx; VCF_SNP.vcf.gz; VCF_INDEL.vcf.gz; KASP_Primers.xlsx; KASP_Genotyping.xlsx	figshare	doi:10.6084/m9.figshare.c.4357706.v1	https://doi.org/10.6084/m9.figshare.c.4357706.v1	90S205-45-46
P0044	Targeted resequencing, sequence alignment and data analysis	HiSeq 3000	Illumina	HGH2WBBXX_P44_S355_L004_R2_001	HGH2WBBXX_P44_S355_L004_R2_001.fastq.gz	ArrayExpress	E-MTAB-7362	http://identifiers.org/arrayexpress:E-MTAB-7362	Variant discovery and genotype calling	Germplasm.xlsx; and Phenology_Genes.xlsx; VCF_SNP.vcf.gz; VCF_INDEL.vcf.gz; KASP_Primers.xlsx; KASP_Genotyping.xlsx	figshare	doi:10.6084/m9.figshare.c.4357706.v1	https://doi.org/10.6084/m9.figshare.c.4357706.v1	90S205-45-46
P0044	Targeted resequencing, sequence alignment and data analysis	HiSeq 3000	Illumina	HGL5VBBXX_P44_S517_L002_R1_001	HGL5VBBXX_P44_S517_L002_R1_001.fastq.gz	ArrayExpress	E-MTAB-7362	http://identifiers.org/arrayexpress:E-MTAB-7362	Variant discovery and genotype calling	Germplasm.xlsx; and Phenology_Genes.xlsx; VCF_SNP.vcf.gz; VCF_INDEL.vcf.gz; KASP_Primers.xlsx; KASP_Genotyping.xlsx	figshare	doi:10.6084/m9.figshare.c.4357706.v1	https://doi.org/10.6084/m9.figshare.c.4357706.v1	90S205-45-46
P0044	Targeted resequencing, sequence alignment and data analysis	HiSeq 3000	Illumina	HGL5VBBXX_P44_S517_L002_R2_001	HGL5VBBXX_P44_S517_L002_R2_001.fastq.gz	ArrayExpress	E-MTAB-7362	http://identifiers.org/arrayexpress:E-MTAB-7362	Variant discovery and genotype calling	Germplasm.xlsx; and Phenology_Genes.xlsx; VCF_SNP.vcf.gz; VCF_INDEL.vcf.gz; KASP_Primers.xlsx; KASP_Genotyping.xlsx	figshare	doi:10.6084/m9.figshare.c.4357706.v1	https://doi.org/10.6084/m9.figshare.c.4357706.v1	90S205-45-46
P0045	Targeted resequencing, sequence alignment and data analysis	HiSeq 3000	Illumina	HGH2WBBXX_P45_S356_L004_R1_001	HGH2WBBXX_P45_S356_L004_R1_001.fastq.gz	ArrayExpress	E-MTAB-7362	http://identifiers.org/arrayexpress:E-MTAB-7362	Variant discovery and genotype calling	Germplasm.xlsx; and Phenology_Genes.xlsx; VCF_SNP.vcf.gz; VCF_INDEL.vcf.gz; KASP_Primers.xlsx; KASP_Genotyping.xlsx	figshare	doi:10.6084/m9.figshare.c.4357706.v1	https://doi.org/10.6084/m9.figshare.c.4357706.v1	90S228-151-2
P0045	Targeted resequencing, sequence alignment and data analysis	HiSeq 3000	Illumina	HGH2WBBXX_P45_S356_L004_R2_001	HGH2WBBXX_P45_S356_L004_R2_001.fastq.gz	ArrayExpress	E-MTAB-7362	http://identifiers.org/arrayexpress:E-MTAB-7362	Variant discovery and genotype calling	Germplasm.xlsx; and Phenology_Genes.xlsx; VCF_SNP.vcf.gz; VCF_INDEL.vcf.gz; KASP_Primers.xlsx; KASP_Genotyping.xlsx	figshare	doi:10.6084/m9.figshare.c.4357706.v1	https://doi.org/10.6084/m9.figshare.c.4357706.v1	90S228-151-2
P0045	Targeted resequencing, sequence alignment and data analysis	HiSeq 3000	Illumina	HGL5VBBXX_P45_S518_L002_R1_001	HGL5VBBXX_P45_S518_L002_R1_001.fastq.gz	ArrayExpress	E-MTAB-7362	http://identifiers.org/arrayexpress:E-MTAB-7362	Variant discovery and genotype calling	Germplasm.xlsx; and Phenology_Genes.xlsx; VCF_SNP.vcf.gz; VCF_INDEL.vcf.gz; KASP_Primers.xlsx; KASP_Genotyping.xlsx	figshare	doi:10.6084/m9.figshare.c.4357706.v1	https://doi.org/10.6084/m9.figshare.c.4357706.v1	90S228-151-2
P0045	Targeted resequencing, sequence alignment and data analysis	HiSeq 3000	Illumina	HGL5VBBXX_P45_S518_L002_R2_001	HGL5VBBXX_P45_S518_L002_R2_001.fastq.gz	ArrayExpress	E-MTAB-7362	http://identifiers.org/arrayexpress:E-MTAB-7362	Variant discovery and genotype calling	Germplasm.xlsx; and Phenology_Genes.xlsx; VCF_SNP.vcf.gz; VCF_INDEL.vcf.gz; KASP_Primers.xlsx; KASP_Genotyping.xlsx	figshare	doi:10.6084/m9.figshare.c.4357706.v1	https://doi.org/10.6084/m9.figshare.c.4357706.v1	90S228-151-2
P0046	Targeted resequencing, sequence alignment and data analysis	HiSeq 3000	Illumina	HGH2WBBXX_P46_S357_L004_R1_001	HGH2WBBXX_P46_S357_L004_R1_001.fastq.gz	ArrayExpress	E-MTAB-7362	http://identifiers.org/arrayexpress:E-MTAB-7362	Variant discovery and genotype calling	Germplasm.xlsx; and Phenology_Genes.xlsx; VCF_SNP.vcf.gz; VCF_INDEL.vcf.gz; KASP_Primers.xlsx; KASP_Genotyping.xlsx	figshare	doi:10.6084/m9.figshare.c.4357706.v1	https://doi.org/10.6084/m9.figshare.c.4357706.v1	90S277-54-29
P0046	Targeted resequencing, sequence alignment and data analysis	HiSeq 3000	Illumina	HGH2WBBXX_P46_S357_L004_R2_001	HGH2WBBXX_P46_S357_L004_R2_001.fastq.gz	ArrayExpress	E-MTAB-7362	http://identifiers.org/arrayexpress:E-MTAB-7362	Variant discovery and genotype calling	Germplasm.xlsx; and Phenology_Genes.xlsx; VCF_SNP.vcf.gz; VCF_INDEL.vcf.gz; KASP_Primers.xlsx; KASP_Genotyping.xlsx	figshare	doi:10.6084/m9.figshare.c.4357706.v1	https://doi.org/10.6084/m9.figshare.c.4357706.v1	90S277-54-29
P0046	Targeted resequencing, sequence alignment and data analysis	HiSeq 3000	Illumina	HGL5VBBXX_P46_S519_L002_R1_001	HGL5VBBXX_P46_S519_L002_R1_001.fastq.gz	ArrayExpress	E-MTAB-7362	http://identifiers.org/arrayexpress:E-MTAB-7362	Variant discovery and genotype calling	Germplasm.xlsx; and Phenology_Genes.xlsx; VCF_SNP.vcf.gz; VCF_INDEL.vcf.gz; KASP_Primers.xlsx; KASP_Genotyping.xlsx	figshare	doi:10.6084/m9.figshare.c.4357706.v1	https://doi.org/10.6084/m9.figshare.c.4357706.v1	90S277-54-29
P0046	Targeted resequencing, sequence alignment and data analysis	HiSeq 3000	Illumina	HGL5VBBXX_P46_S519_L002_R2_001	HGL5VBBXX_P46_S519_L002_R2_001.fastq.gz	ArrayExpress	E-MTAB-7362	http://identifiers.org/arrayexpress:E-MTAB-7362	Variant discovery and genotype calling	Germplasm.xlsx; and Phenology_Genes.xlsx; VCF_SNP.vcf.gz; VCF_INDEL.vcf.gz; KASP_Primers.xlsx; KASP_Genotyping.xlsx	figshare	doi:10.6084/m9.figshare.c.4357706.v1	https://doi.org/10.6084/m9.figshare.c.4357706.v1	90S277-54-29
P0047	Targeted resequencing, sequence alignment and data analysis	HiSeq 3000	Illumina	HGH2WBBXX_P47_S358_L004_R1_001	HGH2WBBXX_P47_S358_L004_R1_001.fastq.gz	ArrayExpress	E-MTAB-7362	http://identifiers.org/arrayexpress:E-MTAB-7362	Variant discovery and genotype calling	Germplasm.xlsx; and Phenology_Genes.xlsx; VCF_SNP.vcf.gz; VCF_INDEL.vcf.gz; KASP_Primers.xlsx; KASP_Genotyping.xlsx	figshare	doi:10.6084/m9.figshare.c.4357706.v1	https://doi.org/10.6084/m9.figshare.c.4357706.v1	90S330-48-31
P0047	Targeted resequencing, sequence alignment and data analysis	HiSeq 3000	Illumina	HGH2WBBXX_P47_S358_L004_R2_001	HGH2WBBXX_P47_S358_L004_R2_001.fastq.gz	ArrayExpress	E-MTAB-7362	http://identifiers.org/arrayexpress:E-MTAB-7362	Variant discovery and genotype calling	Germplasm.xlsx; and Phenology_Genes.xlsx; VCF_SNP.vcf.gz; VCF_INDEL.vcf.gz; KASP_Primers.xlsx; KASP_Genotyping.xlsx	figshare	doi:10.6084/m9.figshare.c.4357706.v1	https://doi.org/10.6084/m9.figshare.c.4357706.v1	90S330-48-31
P0047	Targeted resequencing, sequence alignment and data analysis	HiSeq 3000	Illumina	HGL5VBBXX_P47_S520_L002_R1_001	HGL5VBBXX_P47_S520_L002_R1_001.fastq.gz	ArrayExpress	E-MTAB-7362	http://identifiers.org/arrayexpress:E-MTAB-7362	Variant discovery and genotype calling	Germplasm.xlsx; and Phenology_Genes.xlsx; VCF_SNP.vcf.gz; VCF_INDEL.vcf.gz; KASP_Primers.xlsx; KASP_Genotyping.xlsx	figshare	doi:10.6084/m9.figshare.c.4357706.v1	https://doi.org/10.6084/m9.figshare.c.4357706.v1	90S330-48-31
P0047	Targeted resequencing, sequence alignment and data analysis	HiSeq 3000	Illumina	HGL5VBBXX_P47_S520_L002_R2_001	HGL5VBBXX_P47_S520_L002_R2_001.fastq.gz	ArrayExpress	E-MTAB-7362	http://identifiers.org/arrayexpress:E-MTAB-7362	Variant discovery and genotype calling	Germplasm.xlsx; and Phenology_Genes.xlsx; VCF_SNP.vcf.gz; VCF_INDEL.vcf.gz; KASP_Primers.xlsx; KASP_Genotyping.xlsx	figshare	doi:10.6084/m9.figshare.c.4357706.v1	https://doi.org/10.6084/m9.figshare.c.4357706.v1	90S330-48-31
P0048	Targeted resequencing, sequence alignment and data analysis	HiSeq 3000	Illumina	HGH2WBBXX_P48_S359_L004_R1_001	HGH2WBBXX_P48_S359_L004_R1_001.fastq.gz	ArrayExpress	E-MTAB-7362	http://identifiers.org/arrayexpress:E-MTAB-7362	Variant discovery and genotype calling	Germplasm.xlsx; and Phenology_Genes.xlsx; VCF_SNP.vcf.gz; VCF_INDEL.vcf.gz; KASP_Primers.xlsx; KASP_Genotyping.xlsx	figshare	doi:10.6084/m9.figshare.c.4357706.v1	https://doi.org/10.6084/m9.figshare.c.4357706.v1	90S330-48-33
P0048	Targeted resequencing, sequence alignment and data analysis	HiSeq 3000	Illumina	HGH2WBBXX_P48_S359_L004_R2_001	HGH2WBBXX_P48_S359_L004_R2_001.fastq.gz	ArrayExpress	E-MTAB-7362	http://identifiers.org/arrayexpress:E-MTAB-7362	Variant discovery and genotype calling	Germplasm.xlsx; and Phenology_Genes.xlsx; VCF_SNP.vcf.gz; VCF_INDEL.vcf.gz; KASP_Primers.xlsx; KASP_Genotyping.xlsx	figshare	doi:10.6084/m9.figshare.c.4357706.v1	https://doi.org/10.6084/m9.figshare.c.4357706.v1	90S330-48-33
P0048	Targeted resequencing, sequence alignment and data analysis	HiSeq 3000	Illumina	HGL5VBBXX_P48_S521_L002_R1_001	HGL5VBBXX_P48_S521_L002_R1_001.fastq.gz	ArrayExpress	E-MTAB-7362	http://identifiers.org/arrayexpress:E-MTAB-7362	Variant discovery and genotype calling	Germplasm.xlsx; and Phenology_Genes.xlsx; VCF_SNP.vcf.gz; VCF_INDEL.vcf.gz; KASP_Primers.xlsx; KASP_Genotyping.xlsx	figshare	doi:10.6084/m9.figshare.c.4357706.v1	https://doi.org/10.6084/m9.figshare.c.4357706.v1	90S330-48-33
P0048	Targeted resequencing, sequence alignment and data analysis	HiSeq 3000	Illumina	HGL5VBBXX_P48_S521_L002_R2_001	HGL5VBBXX_P48_S521_L002_R2_001.fastq.gz	ArrayExpress	E-MTAB-7362	http://identifiers.org/arrayexpress:E-MTAB-7362	Variant discovery and genotype calling	Germplasm.xlsx; and Phenology_Genes.xlsx; VCF_SNP.vcf.gz; VCF_INDEL.vcf.gz; KASP_Primers.xlsx; KASP_Genotyping.xlsx	figshare	doi:10.6084/m9.figshare.c.4357706.v1	https://doi.org/10.6084/m9.figshare.c.4357706.v1	90S330-48-33
P0049	Targeted resequencing, sequence alignment and data analysis	HiSeq 3000	Illumina	HGH2WBBXX_P49_S360_L004_R1_001	HGH2WBBXX_P49_S360_L004_R1_001.fastq.gz	ArrayExpress	E-MTAB-7362	http://identifiers.org/arrayexpress:E-MTAB-7362	Variant discovery and genotype calling	Germplasm.xlsx; and Phenology_Genes.xlsx; VCF_SNP.vcf.gz; VCF_INDEL.vcf.gz; KASP_Primers.xlsx; KASP_Genotyping.xlsx	figshare	doi:10.6084/m9.figshare.c.4357706.v1	https://doi.org/10.6084/m9.figshare.c.4357706.v1	90SG193-36-33
P0049	Targeted resequencing, sequence alignment and data analysis	HiSeq 3000	Illumina	HGH2WBBXX_P49_S360_L004_R2_001	HGH2WBBXX_P49_S360_L004_R2_001.fastq.gz	ArrayExpress	E-MTAB-7362	http://identifiers.org/arrayexpress:E-MTAB-7362	Variant discovery and genotype calling	Germplasm.xlsx; and Phenology_Genes.xlsx; VCF_SNP.vcf.gz; VCF_INDEL.vcf.gz; KASP_Primers.xlsx; KASP_Genotyping.xlsx	figshare	doi:10.6084/m9.figshare.c.4357706.v1	https://doi.org/10.6084/m9.figshare.c.4357706.v1	90SG193-36-33
P0049	Targeted resequencing, sequence alignment and data analysis	HiSeq 3000	Illumina	HGL5VBBXX_P49_S522_L002_R1_001	HGL5VBBXX_P49_S522_L002_R1_001.fastq.gz	ArrayExpress	E-MTAB-7362	http://identifiers.org/arrayexpress:E-MTAB-7362	Variant discovery and genotype calling	Germplasm.xlsx; and Phenology_Genes.xlsx; VCF_SNP.vcf.gz; VCF_INDEL.vcf.gz; KASP_Primers.xlsx; KASP_Genotyping.xlsx	figshare	doi:10.6084/m9.figshare.c.4357706.v1	https://doi.org/10.6084/m9.figshare.c.4357706.v1	90SG193-36-33
P0049	Targeted resequencing, sequence alignment and data analysis	HiSeq 3000	Illumina	HGL5VBBXX_P49_S522_L002_R2_001	HGL5VBBXX_P49_S522_L002_R2_001.fastq.gz	ArrayExpress	E-MTAB-7362	http://identifiers.org/arrayexpress:E-MTAB-7362	Variant discovery and genotype calling	Germplasm.xlsx; and Phenology_Genes.xlsx; VCF_SNP.vcf.gz; VCF_INDEL.vcf.gz; KASP_Primers.xlsx; KASP_Genotyping.xlsx	figshare	doi:10.6084/m9.figshare.c.4357706.v1	https://doi.org/10.6084/m9.figshare.c.4357706.v1	90SG193-36-33
P0051	Targeted resequencing, sequence alignment and data analysis	HiSeq 3000	Illumina	HGH2WBBXX_P51_S362_L004_R1_001	HGH2WBBXX_P51_S362_L004_R1_001.fastq.gz	ArrayExpress	E-MTAB-7362	http://identifiers.org/arrayexpress:E-MTAB-7362	Variant discovery and genotype calling	Germplasm.xlsx; and Phenology_Genes.xlsx; VCF_SNP.vcf.gz; VCF_INDEL.vcf.gz; KASP_Primers.xlsx; KASP_Genotyping.xlsx	figshare	doi:10.6084/m9.figshare.c.4357706.v1	https://doi.org/10.6084/m9.figshare.c.4357706.v1	90SM193-34-32
P0051	Targeted resequencing, sequence alignment and data analysis	HiSeq 3000	Illumina	HGH2WBBXX_P51_S362_L004_R2_001	HGH2WBBXX_P51_S362_L004_R2_001.fastq.gz	ArrayExpress	E-MTAB-7362	http://identifiers.org/arrayexpress:E-MTAB-7362	Variant discovery and genotype calling	Germplasm.xlsx; and Phenology_Genes.xlsx; VCF_SNP.vcf.gz; VCF_INDEL.vcf.gz; KASP_Primers.xlsx; KASP_Genotyping.xlsx	figshare	doi:10.6084/m9.figshare.c.4357706.v1	https://doi.org/10.6084/m9.figshare.c.4357706.v1	90SM193-34-32
P0051	Targeted resequencing, sequence alignment and data analysis	HiSeq 3000	Illumina	HGL5VBBXX_P51_S524_L002_R1_001	HGL5VBBXX_P51_S524_L002_R1_001.fastq.gz	ArrayExpress	E-MTAB-7362	http://identifiers.org/arrayexpress:E-MTAB-7362	Variant discovery and genotype calling	Germplasm.xlsx; and Phenology_Genes.xlsx; VCF_SNP.vcf.gz; VCF_INDEL.vcf.gz; KASP_Primers.xlsx; KASP_Genotyping.xlsx	figshare	doi:10.6084/m9.figshare.c.4357706.v1	https://doi.org/10.6084/m9.figshare.c.4357706.v1	90SM193-34-32
P0051	Targeted resequencing, sequence alignment and data analysis	HiSeq 3000	Illumina	HGL5VBBXX_P51_S524_L002_R2_001	HGL5VBBXX_P51_S524_L002_R2_001.fastq.gz	ArrayExpress	E-MTAB-7362	http://identifiers.org/arrayexpress:E-MTAB-7362	Variant discovery and genotype calling	Germplasm.xlsx; and Phenology_Genes.xlsx; VCF_SNP.vcf.gz; VCF_INDEL.vcf.gz; KASP_Primers.xlsx; KASP_Genotyping.xlsx	figshare	doi:10.6084/m9.figshare.c.4357706.v1	https://doi.org/10.6084/m9.figshare.c.4357706.v1	90SM193-34-32
P0052	Targeted resequencing, sequence alignment and data analysis	HiSeq 3000	Illumina	HGH2WBBXX_P52_S363_L004_R1_001	HGH2WBBXX_P52_S363_L004_R1_001.fastq.gz	ArrayExpress	E-MTAB-7362	http://identifiers.org/arrayexpress:E-MTAB-7362	Variant discovery and genotype calling	Germplasm.xlsx; and Phenology_Genes.xlsx; VCF_SNP.vcf.gz; VCF_INDEL.vcf.gz; KASP_Primers.xlsx; KASP_Genotyping.xlsx	figshare	doi:10.6084/m9.figshare.c.4357706.v1	https://doi.org/10.6084/m9.figshare.c.4357706.v1	91BCB7
P0052	Targeted resequencing, sequence alignment and data analysis	HiSeq 3000	Illumina	HGH2WBBXX_P52_S363_L004_R2_001	HGH2WBBXX_P52_S363_L004_R2_001.fastq.gz	ArrayExpress	E-MTAB-7362	http://identifiers.org/arrayexpress:E-MTAB-7362	Variant discovery and genotype calling	Germplasm.xlsx; and Phenology_Genes.xlsx; VCF_SNP.vcf.gz; VCF_INDEL.vcf.gz; KASP_Primers.xlsx; KASP_Genotyping.xlsx	figshare	doi:10.6084/m9.figshare.c.4357706.v1	https://doi.org/10.6084/m9.figshare.c.4357706.v1	91BCB7
P0052	Targeted resequencing, sequence alignment and data analysis	HiSeq 3000	Illumina	HGL5VBBXX_P52_S525_L002_R1_001	HGL5VBBXX_P52_S525_L002_R1_001.fastq.gz	ArrayExpress	E-MTAB-7362	http://identifiers.org/arrayexpress:E-MTAB-7362	Variant discovery and genotype calling	Germplasm.xlsx; and Phenology_Genes.xlsx; VCF_SNP.vcf.gz; VCF_INDEL.vcf.gz; KASP_Primers.xlsx; KASP_Genotyping.xlsx	figshare	doi:10.6084/m9.figshare.c.4357706.v1	https://doi.org/10.6084/m9.figshare.c.4357706.v1	91BCB7
P0052	Targeted resequencing, sequence alignment and data analysis	HiSeq 3000	Illumina	HGL5VBBXX_P52_S525_L002_R2_001	HGL5VBBXX_P52_S525_L002_R2_001.fastq.gz	ArrayExpress	E-MTAB-7362	http://identifiers.org/arrayexpress:E-MTAB-7362	Variant discovery and genotype calling	Germplasm.xlsx; and Phenology_Genes.xlsx; VCF_SNP.vcf.gz; VCF_INDEL.vcf.gz; KASP_Primers.xlsx; KASP_Genotyping.xlsx	figshare	doi:10.6084/m9.figshare.c.4357706.v1	https://doi.org/10.6084/m9.figshare.c.4357706.v1	91BCB7
P0053	Targeted resequencing, sequence alignment and data analysis	HiSeq 3000	Illumina	HGH2WBBXX_P53_S364_L004_R1_001	HGH2WBBXX_P53_S364_L004_R1_001.fastq.gz	ArrayExpress	E-MTAB-7362	http://identifiers.org/arrayexpress:E-MTAB-7362	Variant discovery and genotype calling	Germplasm.xlsx; and Phenology_Genes.xlsx; VCF_SNP.vcf.gz; VCF_INDEL.vcf.gz; KASP_Primers.xlsx; KASP_Genotyping.xlsx	figshare	doi:10.6084/m9.figshare.c.4357706.v1	https://doi.org/10.6084/m9.figshare.c.4357706.v1	91HBSN24
P0053	Targeted resequencing, sequence alignment and data analysis	HiSeq 3000	Illumina	HGH2WBBXX_P53_S364_L004_R2_001	HGH2WBBXX_P53_S364_L004_R2_001.fastq.gz	ArrayExpress	E-MTAB-7362	http://identifiers.org/arrayexpress:E-MTAB-7362	Variant discovery and genotype calling	Germplasm.xlsx; and Phenology_Genes.xlsx; VCF_SNP.vcf.gz; VCF_INDEL.vcf.gz; KASP_Primers.xlsx; KASP_Genotyping.xlsx	figshare	doi:10.6084/m9.figshare.c.4357706.v1	https://doi.org/10.6084/m9.figshare.c.4357706.v1	91HBSN24
P0053	Targeted resequencing, sequence alignment and data analysis	HiSeq 3000	Illumina	HGL5VBBXX_P53_S526_L002_R1_001	HGL5VBBXX_P53_S526_L002_R1_001.fastq.gz	ArrayExpress	E-MTAB-7362	http://identifiers.org/arrayexpress:E-MTAB-7362	Variant discovery and genotype calling	Germplasm.xlsx; and Phenology_Genes.xlsx; VCF_SNP.vcf.gz; VCF_INDEL.vcf.gz; KASP_Primers.xlsx; KASP_Genotyping.xlsx	figshare	doi:10.6084/m9.figshare.c.4357706.v1	https://doi.org/10.6084/m9.figshare.c.4357706.v1	91HBSN24
P0053	Targeted resequencing, sequence alignment and data analysis	HiSeq 3000	Illumina	HGL5VBBXX_P53_S526_L002_R2_001	HGL5VBBXX_P53_S526_L002_R2_001.fastq.gz	ArrayExpress	E-MTAB-7362	http://identifiers.org/arrayexpress:E-MTAB-7362	Variant discovery and genotype calling	Germplasm.xlsx; and Phenology_Genes.xlsx; VCF_SNP.vcf.gz; VCF_INDEL.vcf.gz; KASP_Primers.xlsx; KASP_Genotyping.xlsx	figshare	doi:10.6084/m9.figshare.c.4357706.v1	https://doi.org/10.6084/m9.figshare.c.4357706.v1	91HBSN24
P0054	Targeted resequencing, sequence alignment and data analysis	HiSeq 3000	Illumina	HGH2WBBXX_P54_S365_L004_R1_001	HGH2WBBXX_P54_S365_L004_R1_001.fastq.gz	ArrayExpress	E-MTAB-7362	http://identifiers.org/arrayexpress:E-MTAB-7362	Variant discovery and genotype calling	Germplasm.xlsx; and Phenology_Genes.xlsx; VCF_SNP.vcf.gz; VCF_INDEL.vcf.gz; KASP_Primers.xlsx; KASP_Genotyping.xlsx	figshare	doi:10.6084/m9.figshare.c.4357706.v1	https://doi.org/10.6084/m9.figshare.c.4357706.v1	91IBON100
P0054	Targeted resequencing, sequence alignment and data analysis	HiSeq 3000	Illumina	HGH2WBBXX_P54_S365_L004_R2_001	HGH2WBBXX_P54_S365_L004_R2_001.fastq.gz	ArrayExpress	E-MTAB-7362	http://identifiers.org/arrayexpress:E-MTAB-7362	Variant discovery and genotype calling	Germplasm.xlsx; and Phenology_Genes.xlsx; VCF_SNP.vcf.gz; VCF_INDEL.vcf.gz; KASP_Primers.xlsx; KASP_Genotyping.xlsx	figshare	doi:10.6084/m9.figshare.c.4357706.v1	https://doi.org/10.6084/m9.figshare.c.4357706.v1	91IBON100
P0054	Targeted resequencing, sequence alignment and data analysis	HiSeq 3000	Illumina	HGL5VBBXX_P54_S527_L002_R1_001	HGL5VBBXX_P54_S527_L002_R1_001.fastq.gz	ArrayExpress	E-MTAB-7362	http://identifiers.org/arrayexpress:E-MTAB-7362	Variant discovery and genotype calling	Germplasm.xlsx; and Phenology_Genes.xlsx; VCF_SNP.vcf.gz; VCF_INDEL.vcf.gz; KASP_Primers.xlsx; KASP_Genotyping.xlsx	figshare	doi:10.6084/m9.figshare.c.4357706.v1	https://doi.org/10.6084/m9.figshare.c.4357706.v1	91IBON100
P0054	Targeted resequencing, sequence alignment and data analysis	HiSeq 3000	Illumina	HGL5VBBXX_P54_S527_L002_R2_001	HGL5VBBXX_P54_S527_L002_R2_001.fastq.gz	ArrayExpress	E-MTAB-7362	http://identifiers.org/arrayexpress:E-MTAB-7362	Variant discovery and genotype calling	Germplasm.xlsx; and Phenology_Genes.xlsx; VCF_SNP.vcf.gz; VCF_INDEL.vcf.gz; KASP_Primers.xlsx; KASP_Genotyping.xlsx	figshare	doi:10.6084/m9.figshare.c.4357706.v1	https://doi.org/10.6084/m9.figshare.c.4357706.v1	91IBON100
P0055	Targeted resequencing, sequence alignment and data analysis	HiSeq 3000	Illumina	HGH2WBBXX_P55_S366_L004_R1_001	HGH2WBBXX_P55_S366_L004_R1_001.fastq.gz	ArrayExpress	E-MTAB-7362	http://identifiers.org/arrayexpress:E-MTAB-7362	Variant discovery and genotype calling	Germplasm.xlsx; and Phenology_Genes.xlsx; VCF_SNP.vcf.gz; VCF_INDEL.vcf.gz; KASP_Primers.xlsx; KASP_Genotyping.xlsx	figshare	doi:10.6084/m9.figshare.c.4357706.v1	https://doi.org/10.6084/m9.figshare.c.4357706.v1	91IBON16
P0055	Targeted resequencing, sequence alignment and data analysis	HiSeq 3000	Illumina	HGH2WBBXX_P55_S366_L004_R2_001	HGH2WBBXX_P55_S366_L004_R2_001.fastq.gz	ArrayExpress	E-MTAB-7362	http://identifiers.org/arrayexpress:E-MTAB-7362	Variant discovery and genotype calling	Germplasm.xlsx; and Phenology_Genes.xlsx; VCF_SNP.vcf.gz; VCF_INDEL.vcf.gz; KASP_Primers.xlsx; KASP_Genotyping.xlsx	figshare	doi:10.6084/m9.figshare.c.4357706.v1	https://doi.org/10.6084/m9.figshare.c.4357706.v1	91IBON16
P0055	Targeted resequencing, sequence alignment and data analysis	HiSeq 3000	Illumina	HGL5VBBXX_P55_S528_L002_R1_001	HGL5VBBXX_P55_S528_L002_R1_001.fastq.gz	ArrayExpress	E-MTAB-7362	http://identifiers.org/arrayexpress:E-MTAB-7362	Variant discovery and genotype calling	Germplasm.xlsx; and Phenology_Genes.xlsx; VCF_SNP.vcf.gz; VCF_INDEL.vcf.gz; KASP_Primers.xlsx; KASP_Genotyping.xlsx	figshare	doi:10.6084/m9.figshare.c.4357706.v1	https://doi.org/10.6084/m9.figshare.c.4357706.v1	91IBON16
P0055	Targeted resequencing, sequence alignment and data analysis	HiSeq 3000	Illumina	HGL5VBBXX_P55_S528_L002_R2_001	HGL5VBBXX_P55_S528_L002_R2_001.fastq.gz	ArrayExpress	E-MTAB-7362	http://identifiers.org/arrayexpress:E-MTAB-7362	Variant discovery and genotype calling	Germplasm.xlsx; and Phenology_Genes.xlsx; VCF_SNP.vcf.gz; VCF_INDEL.vcf.gz; KASP_Primers.xlsx; KASP_Genotyping.xlsx	figshare	doi:10.6084/m9.figshare.c.4357706.v1	https://doi.org/10.6084/m9.figshare.c.4357706.v1	91IBON16
P0056	Targeted resequencing, sequence alignment and data analysis	HiSeq 3000	Illumina	HGH2WBBXX_P56_S367_L004_R1_001	HGH2WBBXX_P56_S367_L004_R1_001.fastq.gz	ArrayExpress	E-MTAB-7362	http://identifiers.org/arrayexpress:E-MTAB-7362	Variant discovery and genotype calling	Germplasm.xlsx; and Phenology_Genes.xlsx; VCF_SNP.vcf.gz; VCF_INDEL.vcf.gz; KASP_Primers.xlsx; KASP_Genotyping.xlsx	figshare	doi:10.6084/m9.figshare.c.4357706.v1	https://doi.org/10.6084/m9.figshare.c.4357706.v1	91IBON24
P0056	Targeted resequencing, sequence alignment and data analysis	HiSeq 3000	Illumina	HGH2WBBXX_P56_S367_L004_R2_001	HGH2WBBXX_P56_S367_L004_R2_001.fastq.gz	ArrayExpress	E-MTAB-7362	http://identifiers.org/arrayexpress:E-MTAB-7362	Variant discovery and genotype calling	Germplasm.xlsx; and Phenology_Genes.xlsx; VCF_SNP.vcf.gz; VCF_INDEL.vcf.gz; KASP_Primers.xlsx; KASP_Genotyping.xlsx	figshare	doi:10.6084/m9.figshare.c.4357706.v1	https://doi.org/10.6084/m9.figshare.c.4357706.v1	91IBON24
P0056	Targeted resequencing, sequence alignment and data analysis	HiSeq 3000	Illumina	HGL5VBBXX_P56_S529_L002_R1_001	HGL5VBBXX_P56_S529_L002_R1_001.fastq.gz	ArrayExpress	E-MTAB-7362	http://identifiers.org/arrayexpress:E-MTAB-7362	Variant discovery and genotype calling	Germplasm.xlsx; and Phenology_Genes.xlsx; VCF_SNP.vcf.gz; VCF_INDEL.vcf.gz; KASP_Primers.xlsx; KASP_Genotyping.xlsx	figshare	doi:10.6084/m9.figshare.c.4357706.v1	https://doi.org/10.6084/m9.figshare.c.4357706.v1	91IBON24
P0056	Targeted resequencing, sequence alignment and data analysis	HiSeq 3000	Illumina	HGL5VBBXX_P56_S529_L002_R2_001	HGL5VBBXX_P56_S529_L002_R2_001.fastq.gz	ArrayExpress	E-MTAB-7362	http://identifiers.org/arrayexpress:E-MTAB-7362	Variant discovery and genotype calling	Germplasm.xlsx; and Phenology_Genes.xlsx; VCF_SNP.vcf.gz; VCF_INDEL.vcf.gz; KASP_Primers.xlsx; KASP_Genotyping.xlsx	figshare	doi:10.6084/m9.figshare.c.4357706.v1	https://doi.org/10.6084/m9.figshare.c.4357706.v1	91IBON24
P0057	Targeted resequencing, sequence alignment and data analysis	HiSeq 3000	Illumina	HFVHJBBXX_P57_S273_L003_R1_001	HFVHJBBXX_P57_S273_L003_R1_001.fastq.gz	ArrayExpress	E-MTAB-7362	http://identifiers.org/arrayexpress:E-MTAB-7362	Variant discovery and genotype calling	Germplasm.xlsx; and Phenology_Genes.xlsx; VCF_SNP.vcf.gz; VCF_INDEL.vcf.gz; KASP_Primers.xlsx; KASP_Genotyping.xlsx	figshare	doi:10.6084/m9.figshare.c.4357706.v1	https://doi.org/10.6084/m9.figshare.c.4357706.v1	91IBON45
P0057	Targeted resequencing, sequence alignment and data analysis	HiSeq 3000	Illumina	HFVHJBBXX_P57_S273_L003_R2_001	HFVHJBBXX_P57_S273_L003_R2_001.fastq.gz	ArrayExpress	E-MTAB-7362	http://identifiers.org/arrayexpress:E-MTAB-7362	Variant discovery and genotype calling	Germplasm.xlsx; and Phenology_Genes.xlsx; VCF_SNP.vcf.gz; VCF_INDEL.vcf.gz; KASP_Primers.xlsx; KASP_Genotyping.xlsx	figshare	doi:10.6084/m9.figshare.c.4357706.v1	https://doi.org/10.6084/m9.figshare.c.4357706.v1	91IBON45
P0057	Targeted resequencing, sequence alignment and data analysis	HiSeq 3000	Illumina	HH2WCBBXX_P57_S568_L007_R1_001	HH2WCBBXX_P57_S568_L007_R1_001.fastq.gz	ArrayExpress	E-MTAB-7362	http://identifiers.org/arrayexpress:E-MTAB-7362	Variant discovery and genotype calling	Germplasm.xlsx; and Phenology_Genes.xlsx; VCF_SNP.vcf.gz; VCF_INDEL.vcf.gz; KASP_Primers.xlsx; KASP_Genotyping.xlsx	figshare	doi:10.6084/m9.figshare.c.4357706.v1	https://doi.org/10.6084/m9.figshare.c.4357706.v1	91IBON45
P0057	Targeted resequencing, sequence alignment and data analysis	HiSeq 3000	Illumina	HH2WCBBXX_P57_S568_L007_R2_001	HH2WCBBXX_P57_S568_L007_R2_001.fastq.gz	ArrayExpress	E-MTAB-7362	http://identifiers.org/arrayexpress:E-MTAB-7362	Variant discovery and genotype calling	Germplasm.xlsx; and Phenology_Genes.xlsx; VCF_SNP.vcf.gz; VCF_INDEL.vcf.gz; KASP_Primers.xlsx; KASP_Genotyping.xlsx	figshare	doi:10.6084/m9.figshare.c.4357706.v1	https://doi.org/10.6084/m9.figshare.c.4357706.v1	91IBON45
P0058	Targeted resequencing, sequence alignment and data analysis	HiSeq 3000	Illumina	HGH2WBBXX_P58_S368_L004_R1_001	HGH2WBBXX_P58_S368_L004_R1_001.fastq.gz	ArrayExpress	E-MTAB-7362	http://identifiers.org/arrayexpress:E-MTAB-7362	Variant discovery and genotype calling	Germplasm.xlsx; and Phenology_Genes.xlsx; VCF_SNP.vcf.gz; VCF_INDEL.vcf.gz; KASP_Primers.xlsx; KASP_Genotyping.xlsx	figshare	doi:10.6084/m9.figshare.c.4357706.v1	https://doi.org/10.6084/m9.figshare.c.4357706.v1	91IBON5
P0058	Targeted resequencing, sequence alignment and data analysis	HiSeq 3000	Illumina	HGH2WBBXX_P58_S368_L004_R2_001	HGH2WBBXX_P58_S368_L004_R2_001.fastq.gz	ArrayExpress	E-MTAB-7362	http://identifiers.org/arrayexpress:E-MTAB-7362	Variant discovery and genotype calling	Germplasm.xlsx; and Phenology_Genes.xlsx; VCF_SNP.vcf.gz; VCF_INDEL.vcf.gz; KASP_Primers.xlsx; KASP_Genotyping.xlsx	figshare	doi:10.6084/m9.figshare.c.4357706.v1	https://doi.org/10.6084/m9.figshare.c.4357706.v1	91IBON5
P0058	Targeted resequencing, sequence alignment and data analysis	HiSeq 3000	Illumina	HGL5VBBXX_P58_S530_L002_R1_001	HGL5VBBXX_P58_S530_L002_R1_001.fastq.gz	ArrayExpress	E-MTAB-7362	http://identifiers.org/arrayexpress:E-MTAB-7362	Variant discovery and genotype calling	Germplasm.xlsx; and Phenology_Genes.xlsx; VCF_SNP.vcf.gz; VCF_INDEL.vcf.gz; KASP_Primers.xlsx; KASP_Genotyping.xlsx	figshare	doi:10.6084/m9.figshare.c.4357706.v1	https://doi.org/10.6084/m9.figshare.c.4357706.v1	91IBON5
P0058	Targeted resequencing, sequence alignment and data analysis	HiSeq 3000	Illumina	HGL5VBBXX_P58_S530_L002_R2_001	HGL5VBBXX_P58_S530_L002_R2_001.fastq.gz	ArrayExpress	E-MTAB-7362	http://identifiers.org/arrayexpress:E-MTAB-7362	Variant discovery and genotype calling	Germplasm.xlsx; and Phenology_Genes.xlsx; VCF_SNP.vcf.gz; VCF_INDEL.vcf.gz; KASP_Primers.xlsx; KASP_Genotyping.xlsx	figshare	doi:10.6084/m9.figshare.c.4357706.v1	https://doi.org/10.6084/m9.figshare.c.4357706.v1	91IBON5
P0060	Targeted resequencing, sequence alignment and data analysis	HiSeq 3000	Illumina	HGH2WBBXX_P60_S370_L004_R1_001	HGH2WBBXX_P60_S370_L004_R1_001.fastq.gz	ArrayExpress	E-MTAB-7362	http://identifiers.org/arrayexpress:E-MTAB-7362	Variant discovery and genotype calling	Germplasm.xlsx; and Phenology_Genes.xlsx; VCF_SNP.vcf.gz; VCF_INDEL.vcf.gz; KASP_Primers.xlsx; KASP_Genotyping.xlsx	figshare	doi:10.6084/m9.figshare.c.4357706.v1	https://doi.org/10.6084/m9.figshare.c.4357706.v1	91IBON99
P0060	Targeted resequencing, sequence alignment and data analysis	HiSeq 3000	Illumina	HGH2WBBXX_P60_S370_L004_R2_001	HGH2WBBXX_P60_S370_L004_R2_001.fastq.gz	ArrayExpress	E-MTAB-7362	http://identifiers.org/arrayexpress:E-MTAB-7362	Variant discovery and genotype calling	Germplasm.xlsx; and Phenology_Genes.xlsx; VCF_SNP.vcf.gz; VCF_INDEL.vcf.gz; KASP_Primers.xlsx; KASP_Genotyping.xlsx	figshare	doi:10.6084/m9.figshare.c.4357706.v1	https://doi.org/10.6084/m9.figshare.c.4357706.v1	91IBON99
P0060	Targeted resequencing, sequence alignment and data analysis	HiSeq 3000	Illumina	HGL5VBBXX_P60_S532_L002_R1_001	HGL5VBBXX_P60_S532_L002_R1_001.fastq.gz	ArrayExpress	E-MTAB-7362	http://identifiers.org/arrayexpress:E-MTAB-7362	Variant discovery and genotype calling	Germplasm.xlsx; and Phenology_Genes.xlsx; VCF_SNP.vcf.gz; VCF_INDEL.vcf.gz; KASP_Primers.xlsx; KASP_Genotyping.xlsx	figshare	doi:10.6084/m9.figshare.c.4357706.v1	https://doi.org/10.6084/m9.figshare.c.4357706.v1	91IBON99
P0060	Targeted resequencing, sequence alignment and data analysis	HiSeq 3000	Illumina	HGL5VBBXX_P60_S532_L002_R2_001	HGL5VBBXX_P60_S532_L002_R2_001.fastq.gz	ArrayExpress	E-MTAB-7362	http://identifiers.org/arrayexpress:E-MTAB-7362	Variant discovery and genotype calling	Germplasm.xlsx; and Phenology_Genes.xlsx; VCF_SNP.vcf.gz; VCF_INDEL.vcf.gz; KASP_Primers.xlsx; KASP_Genotyping.xlsx	figshare	doi:10.6084/m9.figshare.c.4357706.v1	https://doi.org/10.6084/m9.figshare.c.4357706.v1	91IBON99
P0061	Targeted resequencing, sequence alignment and data analysis	HiSeq 3000	Illumina	HGH2WBBXX_P61_S371_L004_R1_001	HGH2WBBXX_P61_S371_L004_R1_001.fastq.gz	ArrayExpress	E-MTAB-7362	http://identifiers.org/arrayexpress:E-MTAB-7362	Variant discovery and genotype calling	Germplasm.xlsx; and Phenology_Genes.xlsx; VCF_SNP.vcf.gz; VCF_INDEL.vcf.gz; KASP_Primers.xlsx; KASP_Genotyping.xlsx	figshare	doi:10.6084/m9.figshare.c.4357706.v1	https://doi.org/10.6084/m9.figshare.c.4357706.v1	94S909G-12-7
P0061	Targeted resequencing, sequence alignment and data analysis	HiSeq 3000	Illumina	HGH2WBBXX_P61_S371_L004_R2_001	HGH2WBBXX_P61_S371_L004_R2_001.fastq.gz	ArrayExpress	E-MTAB-7362	http://identifiers.org/arrayexpress:E-MTAB-7362	Variant discovery and genotype calling	Germplasm.xlsx; and Phenology_Genes.xlsx; VCF_SNP.vcf.gz; VCF_INDEL.vcf.gz; KASP_Primers.xlsx; KASP_Genotyping.xlsx	figshare	doi:10.6084/m9.figshare.c.4357706.v1	https://doi.org/10.6084/m9.figshare.c.4357706.v1	94S909G-12-7
P0061	Targeted resequencing, sequence alignment and data analysis	HiSeq 3000	Illumina	HGL5VBBXX_P61_S533_L002_R1_001	HGL5VBBXX_P61_S533_L002_R1_001.fastq.gz	ArrayExpress	E-MTAB-7362	http://identifiers.org/arrayexpress:E-MTAB-7362	Variant discovery and genotype calling	Germplasm.xlsx; and Phenology_Genes.xlsx; VCF_SNP.vcf.gz; VCF_INDEL.vcf.gz; KASP_Primers.xlsx; KASP_Genotyping.xlsx	figshare	doi:10.6084/m9.figshare.c.4357706.v1	https://doi.org/10.6084/m9.figshare.c.4357706.v1	94S909G-12-7
P0061	Targeted resequencing, sequence alignment and data analysis	HiSeq 3000	Illumina	HGL5VBBXX_P61_S533_L002_R2_001	HGL5VBBXX_P61_S533_L002_R2_001.fastq.gz	ArrayExpress	E-MTAB-7362	http://identifiers.org/arrayexpress:E-MTAB-7362	Variant discovery and genotype calling	Germplasm.xlsx; and Phenology_Genes.xlsx; VCF_SNP.vcf.gz; VCF_INDEL.vcf.gz; KASP_Primers.xlsx; KASP_Genotyping.xlsx	figshare	doi:10.6084/m9.figshare.c.4357706.v1	https://doi.org/10.6084/m9.figshare.c.4357706.v1	94S909G-12-7
P0062	Targeted resequencing, sequence alignment and data analysis	HiSeq 3000	Illumina	HGH2WBBXX_P62_S372_L004_R1_001	HGH2WBBXX_P62_S372_L004_R1_001.fastq.gz	ArrayExpress	E-MTAB-7362	http://identifiers.org/arrayexpress:E-MTAB-7362	Variant discovery and genotype calling	Germplasm.xlsx; and Phenology_Genes.xlsx; VCF_SNP.vcf.gz; VCF_INDEL.vcf.gz; KASP_Primers.xlsx; KASP_Genotyping.xlsx	figshare	doi:10.6084/m9.figshare.c.4357706.v1	https://doi.org/10.6084/m9.figshare.c.4357706.v1	94S909G-20-19
P0062	Targeted resequencing, sequence alignment and data analysis	HiSeq 3000	Illumina	HGH2WBBXX_P62_S372_L004_R2_001	HGH2WBBXX_P62_S372_L004_R2_001.fastq.gz	ArrayExpress	E-MTAB-7362	http://identifiers.org/arrayexpress:E-MTAB-7362	Variant discovery and genotype calling	Germplasm.xlsx; and Phenology_Genes.xlsx; VCF_SNP.vcf.gz; VCF_INDEL.vcf.gz; KASP_Primers.xlsx; KASP_Genotyping.xlsx	figshare	doi:10.6084/m9.figshare.c.4357706.v1	https://doi.org/10.6084/m9.figshare.c.4357706.v1	94S909G-20-19
P0062	Targeted resequencing, sequence alignment and data analysis	HiSeq 3000	Illumina	HGL5VBBXX_P62_S534_L002_R1_001	HGL5VBBXX_P62_S534_L002_R1_001.fastq.gz	ArrayExpress	E-MTAB-7362	http://identifiers.org/arrayexpress:E-MTAB-7362	Variant discovery and genotype calling	Germplasm.xlsx; and Phenology_Genes.xlsx; VCF_SNP.vcf.gz; VCF_INDEL.vcf.gz; KASP_Primers.xlsx; KASP_Genotyping.xlsx	figshare	doi:10.6084/m9.figshare.c.4357706.v1	https://doi.org/10.6084/m9.figshare.c.4357706.v1	94S909G-20-19
P0062	Targeted resequencing, sequence alignment and data analysis	HiSeq 3000	Illumina	HGL5VBBXX_P62_S534_L002_R2_001	HGL5VBBXX_P62_S534_L002_R2_001.fastq.gz	ArrayExpress	E-MTAB-7362	http://identifiers.org/arrayexpress:E-MTAB-7362	Variant discovery and genotype calling	Germplasm.xlsx; and Phenology_Genes.xlsx; VCF_SNP.vcf.gz; VCF_INDEL.vcf.gz; KASP_Primers.xlsx; KASP_Genotyping.xlsx	figshare	doi:10.6084/m9.figshare.c.4357706.v1	https://doi.org/10.6084/m9.figshare.c.4357706.v1	94S909G-20-19
P0063	Targeted resequencing, sequence alignment and data analysis	HiSeq 3000	Illumina	HGH2WBBXX_P63_S373_L004_R1_001	HGH2WBBXX_P63_S373_L004_R1_001.fastq.gz	ArrayExpress	E-MTAB-7362	http://identifiers.org/arrayexpress:E-MTAB-7362	Variant discovery and genotype calling	Germplasm.xlsx; and Phenology_Genes.xlsx; VCF_SNP.vcf.gz; VCF_INDEL.vcf.gz; KASP_Primers.xlsx; KASP_Genotyping.xlsx	figshare	doi:10.6084/m9.figshare.c.4357706.v1	https://doi.org/10.6084/m9.figshare.c.4357706.v1	94S920W-18-6
P0063	Targeted resequencing, sequence alignment and data analysis	HiSeq 3000	Illumina	HGH2WBBXX_P63_S373_L004_R2_001	HGH2WBBXX_P63_S373_L004_R2_001.fastq.gz	ArrayExpress	E-MTAB-7362	http://identifiers.org/arrayexpress:E-MTAB-7362	Variant discovery and genotype calling	Germplasm.xlsx; and Phenology_Genes.xlsx; VCF_SNP.vcf.gz; VCF_INDEL.vcf.gz; KASP_Primers.xlsx; KASP_Genotyping.xlsx	figshare	doi:10.6084/m9.figshare.c.4357706.v1	https://doi.org/10.6084/m9.figshare.c.4357706.v1	94S920W-18-6
P0063	Targeted resequencing, sequence alignment and data analysis	HiSeq 3000	Illumina	HGL5VBBXX_P63_S535_L002_R1_001	HGL5VBBXX_P63_S535_L002_R1_001.fastq.gz	ArrayExpress	E-MTAB-7362	http://identifiers.org/arrayexpress:E-MTAB-7362	Variant discovery and genotype calling	Germplasm.xlsx; and Phenology_Genes.xlsx; VCF_SNP.vcf.gz; VCF_INDEL.vcf.gz; KASP_Primers.xlsx; KASP_Genotyping.xlsx	figshare	doi:10.6084/m9.figshare.c.4357706.v1	https://doi.org/10.6084/m9.figshare.c.4357706.v1	94S920W-18-6
P0063	Targeted resequencing, sequence alignment and data analysis	HiSeq 3000	Illumina	HGL5VBBXX_P63_S535_L002_R2_001	HGL5VBBXX_P63_S535_L002_R2_001.fastq.gz	ArrayExpress	E-MTAB-7362	http://identifiers.org/arrayexpress:E-MTAB-7362	Variant discovery and genotype calling	Germplasm.xlsx; and Phenology_Genes.xlsx; VCF_SNP.vcf.gz; VCF_INDEL.vcf.gz; KASP_Primers.xlsx; KASP_Genotyping.xlsx	figshare	doi:10.6084/m9.figshare.c.4357706.v1	https://doi.org/10.6084/m9.figshare.c.4357706.v1	94S920W-18-6
P0064	Targeted resequencing, sequence alignment and data analysis	HiSeq 3000	Illumina	HGH2WBBXX_P64_S374_L004_R1_001	HGH2WBBXX_P64_S374_L004_R1_001.fastq.gz	ArrayExpress	E-MTAB-7362	http://identifiers.org/arrayexpress:E-MTAB-7362	Variant discovery and genotype calling	Germplasm.xlsx; and Phenology_Genes.xlsx; VCF_SNP.vcf.gz; VCF_INDEL.vcf.gz; KASP_Primers.xlsx; KASP_Genotyping.xlsx	figshare	doi:10.6084/m9.figshare.c.4357706.v1	https://doi.org/10.6084/m9.figshare.c.4357706.v1	95S005-29-20
P0064	Targeted resequencing, sequence alignment and data analysis	HiSeq 3000	Illumina	HGH2WBBXX_P64_S374_L004_R2_001	HGH2WBBXX_P64_S374_L004_R2_001.fastq.gz	ArrayExpress	E-MTAB-7362	http://identifiers.org/arrayexpress:E-MTAB-7362	Variant discovery and genotype calling	Germplasm.xlsx; and Phenology_Genes.xlsx; VCF_SNP.vcf.gz; VCF_INDEL.vcf.gz; KASP_Primers.xlsx; KASP_Genotyping.xlsx	figshare	doi:10.6084/m9.figshare.c.4357706.v1	https://doi.org/10.6084/m9.figshare.c.4357706.v1	95S005-29-20
P0064	Targeted resequencing, sequence alignment and data analysis	HiSeq 3000	Illumina	HGL5VBBXX_P64_S536_L002_R1_001	HGL5VBBXX_P64_S536_L002_R1_001.fastq.gz	ArrayExpress	E-MTAB-7362	http://identifiers.org/arrayexpress:E-MTAB-7362	Variant discovery and genotype calling	Germplasm.xlsx; and Phenology_Genes.xlsx; VCF_SNP.vcf.gz; VCF_INDEL.vcf.gz; KASP_Primers.xlsx; KASP_Genotyping.xlsx	figshare	doi:10.6084/m9.figshare.c.4357706.v1	https://doi.org/10.6084/m9.figshare.c.4357706.v1	95S005-29-20
P0064	Targeted resequencing, sequence alignment and data analysis	HiSeq 3000	Illumina	HGL5VBBXX_P64_S536_L002_R2_001	HGL5VBBXX_P64_S536_L002_R2_001.fastq.gz	ArrayExpress	E-MTAB-7362	http://identifiers.org/arrayexpress:E-MTAB-7362	Variant discovery and genotype calling	Germplasm.xlsx; and Phenology_Genes.xlsx; VCF_SNP.vcf.gz; VCF_INDEL.vcf.gz; KASP_Primers.xlsx; KASP_Genotyping.xlsx	figshare	doi:10.6084/m9.figshare.c.4357706.v1	https://doi.org/10.6084/m9.figshare.c.4357706.v1	95S005-29-20
P0065	Targeted resequencing, sequence alignment and data analysis	HiSeq 3000	Illumina	HGH2WBBXX_P65_S71_L004_R1_001	HGH2WBBXX_P65_S71_L004_R1_001.fastq.gz	ArrayExpress	E-MTAB-7362	http://identifiers.org/arrayexpress:E-MTAB-7362	Variant discovery and genotype calling	Germplasm.xlsx; and Phenology_Genes.xlsx; VCF_SNP.vcf.gz; VCF_INDEL.vcf.gz; KASP_Primers.xlsx; KASP_Genotyping.xlsx	figshare	doi:10.6084/m9.figshare.c.4357706.v1	https://doi.org/10.6084/m9.figshare.c.4357706.v1	95S005-95-19
P0065	Targeted resequencing, sequence alignment and data analysis	HiSeq 3000	Illumina	HGH2WBBXX_P65_S71_L004_R2_001	HGH2WBBXX_P65_S71_L004_R2_001.fastq.gz	ArrayExpress	E-MTAB-7362	http://identifiers.org/arrayexpress:E-MTAB-7362	Variant discovery and genotype calling	Germplasm.xlsx; and Phenology_Genes.xlsx; VCF_SNP.vcf.gz; VCF_INDEL.vcf.gz; KASP_Primers.xlsx; KASP_Genotyping.xlsx	figshare	doi:10.6084/m9.figshare.c.4357706.v1	https://doi.org/10.6084/m9.figshare.c.4357706.v1	95S005-95-19
P0065	Targeted resequencing, sequence alignment and data analysis	HiSeq 3000	Illumina	HGL5VBBXX_P65_S385_L002_R1_001	HGL5VBBXX_P65_S385_L002_R1_001.fastq.gz	ArrayExpress	E-MTAB-7362	http://identifiers.org/arrayexpress:E-MTAB-7362	Variant discovery and genotype calling	Germplasm.xlsx; and Phenology_Genes.xlsx; VCF_SNP.vcf.gz; VCF_INDEL.vcf.gz; KASP_Primers.xlsx; KASP_Genotyping.xlsx	figshare	doi:10.6084/m9.figshare.c.4357706.v1	https://doi.org/10.6084/m9.figshare.c.4357706.v1	95S005-95-19
P0065	Targeted resequencing, sequence alignment and data analysis	HiSeq 3000	Illumina	HGL5VBBXX_P65_S385_L002_R2_001	HGL5VBBXX_P65_S385_L002_R2_001.fastq.gz	ArrayExpress	E-MTAB-7362	http://identifiers.org/arrayexpress:E-MTAB-7362	Variant discovery and genotype calling	Germplasm.xlsx; and Phenology_Genes.xlsx; VCF_SNP.vcf.gz; VCF_INDEL.vcf.gz; KASP_Primers.xlsx; KASP_Genotyping.xlsx	figshare	doi:10.6084/m9.figshare.c.4357706.v1	https://doi.org/10.6084/m9.figshare.c.4357706.v1	95S005-95-19
P0066	Targeted resequencing, sequence alignment and data analysis	HiSeq 3000	Illumina	HGH2WBBXX_P66_S72_L004_R1_001	HGH2WBBXX_P66_S72_L004_R1_001.fastq.gz	ArrayExpress	E-MTAB-7362	http://identifiers.org/arrayexpress:E-MTAB-7362	Variant discovery and genotype calling	Germplasm.xlsx; and Phenology_Genes.xlsx; VCF_SNP.vcf.gz; VCF_INDEL.vcf.gz; KASP_Primers.xlsx; KASP_Genotyping.xlsx	figshare	doi:10.6084/m9.figshare.c.4357706.v1	https://doi.org/10.6084/m9.figshare.c.4357706.v1	95S008-108-27
P0066	Targeted resequencing, sequence alignment and data analysis	HiSeq 3000	Illumina	HGH2WBBXX_P66_S72_L004_R2_001	HGH2WBBXX_P66_S72_L004_R2_001.fastq.gz	ArrayExpress	E-MTAB-7362	http://identifiers.org/arrayexpress:E-MTAB-7362	Variant discovery and genotype calling	Germplasm.xlsx; and Phenology_Genes.xlsx; VCF_SNP.vcf.gz; VCF_INDEL.vcf.gz; KASP_Primers.xlsx; KASP_Genotyping.xlsx	figshare	doi:10.6084/m9.figshare.c.4357706.v1	https://doi.org/10.6084/m9.figshare.c.4357706.v1	95S008-108-27
P0066	Targeted resequencing, sequence alignment and data analysis	HiSeq 3000	Illumina	HGL5VBBXX_P66_S386_L002_R1_001	HGL5VBBXX_P66_S386_L002_R1_001.fastq.gz	ArrayExpress	E-MTAB-7362	http://identifiers.org/arrayexpress:E-MTAB-7362	Variant discovery and genotype calling	Germplasm.xlsx; and Phenology_Genes.xlsx; VCF_SNP.vcf.gz; VCF_INDEL.vcf.gz; KASP_Primers.xlsx; KASP_Genotyping.xlsx	figshare	doi:10.6084/m9.figshare.c.4357706.v1	https://doi.org/10.6084/m9.figshare.c.4357706.v1	95S008-108-27
P0066	Targeted resequencing, sequence alignment and data analysis	HiSeq 3000	Illumina	HGL5VBBXX_P66_S386_L002_R2_001	HGL5VBBXX_P66_S386_L002_R2_001.fastq.gz	ArrayExpress	E-MTAB-7362	http://identifiers.org/arrayexpress:E-MTAB-7362	Variant discovery and genotype calling	Germplasm.xlsx; and Phenology_Genes.xlsx; VCF_SNP.vcf.gz; VCF_INDEL.vcf.gz; KASP_Primers.xlsx; KASP_Genotyping.xlsx	figshare	doi:10.6084/m9.figshare.c.4357706.v1	https://doi.org/10.6084/m9.figshare.c.4357706.v1	95S008-108-27
P0067	Targeted resequencing, sequence alignment and data analysis	HiSeq 3000	Illumina	HGH2WBBXX_P67_S73_L004_R1_001	HGH2WBBXX_P67_S73_L004_R1_001.fastq.gz	ArrayExpress	E-MTAB-7362	http://identifiers.org/arrayexpress:E-MTAB-7362	Variant discovery and genotype calling	Germplasm.xlsx; and Phenology_Genes.xlsx; VCF_SNP.vcf.gz; VCF_INDEL.vcf.gz; KASP_Primers.xlsx; KASP_Genotyping.xlsx	figshare	doi:10.6084/m9.figshare.c.4357706.v1	https://doi.org/10.6084/m9.figshare.c.4357706.v1	95S009-81-33
P0067	Targeted resequencing, sequence alignment and data analysis	HiSeq 3000	Illumina	HGH2WBBXX_P67_S73_L004_R2_001	HGH2WBBXX_P67_S73_L004_R2_001.fastq.gz	ArrayExpress	E-MTAB-7362	http://identifiers.org/arrayexpress:E-MTAB-7362	Variant discovery and genotype calling	Germplasm.xlsx; and Phenology_Genes.xlsx; VCF_SNP.vcf.gz; VCF_INDEL.vcf.gz; KASP_Primers.xlsx; KASP_Genotyping.xlsx	figshare	doi:10.6084/m9.figshare.c.4357706.v1	https://doi.org/10.6084/m9.figshare.c.4357706.v1	95S009-81-33
P0067	Targeted resequencing, sequence alignment and data analysis	HiSeq 3000	Illumina	HGL5VBBXX_P67_S387_L002_R1_001	HGL5VBBXX_P67_S387_L002_R1_001.fastq.gz	ArrayExpress	E-MTAB-7362	http://identifiers.org/arrayexpress:E-MTAB-7362	Variant discovery and genotype calling	Germplasm.xlsx; and Phenology_Genes.xlsx; VCF_SNP.vcf.gz; VCF_INDEL.vcf.gz; KASP_Primers.xlsx; KASP_Genotyping.xlsx	figshare	doi:10.6084/m9.figshare.c.4357706.v1	https://doi.org/10.6084/m9.figshare.c.4357706.v1	95S009-81-33
P0067	Targeted resequencing, sequence alignment and data analysis	HiSeq 3000	Illumina	HGL5VBBXX_P67_S387_L002_R2_001	HGL5VBBXX_P67_S387_L002_R2_001.fastq.gz	ArrayExpress	E-MTAB-7362	http://identifiers.org/arrayexpress:E-MTAB-7362	Variant discovery and genotype calling	Germplasm.xlsx; and Phenology_Genes.xlsx; VCF_SNP.vcf.gz; VCF_INDEL.vcf.gz; KASP_Primers.xlsx; KASP_Genotyping.xlsx	figshare	doi:10.6084/m9.figshare.c.4357706.v1	https://doi.org/10.6084/m9.figshare.c.4357706.v1	95S009-81-33
P0068	Targeted resequencing, sequence alignment and data analysis	HiSeq 3000	Illumina	HGH2WBBXX_P68_S74_L004_R1_001	HGH2WBBXX_P68_S74_L004_R1_001.fastq.gz	ArrayExpress	E-MTAB-7362	http://identifiers.org/arrayexpress:E-MTAB-7362	Variant discovery and genotype calling	Germplasm.xlsx; and Phenology_Genes.xlsx; VCF_SNP.vcf.gz; VCF_INDEL.vcf.gz; KASP_Primers.xlsx; KASP_Genotyping.xlsx	figshare	doi:10.6084/m9.figshare.c.4357706.v1	https://doi.org/10.6084/m9.figshare.c.4357706.v1	95S021-71-23
P0068	Targeted resequencing, sequence alignment and data analysis	HiSeq 3000	Illumina	HGH2WBBXX_P68_S74_L004_R2_001	HGH2WBBXX_P68_S74_L004_R2_001.fastq.gz	ArrayExpress	E-MTAB-7362	http://identifiers.org/arrayexpress:E-MTAB-7362	Variant discovery and genotype calling	Germplasm.xlsx; and Phenology_Genes.xlsx; VCF_SNP.vcf.gz; VCF_INDEL.vcf.gz; KASP_Primers.xlsx; KASP_Genotyping.xlsx	figshare	doi:10.6084/m9.figshare.c.4357706.v1	https://doi.org/10.6084/m9.figshare.c.4357706.v1	95S021-71-23
P0068	Targeted resequencing, sequence alignment and data analysis	HiSeq 3000	Illumina	HGL5VBBXX_P68_S388_L002_R1_001	HGL5VBBXX_P68_S388_L002_R1_001.fastq.gz	ArrayExpress	E-MTAB-7362	http://identifiers.org/arrayexpress:E-MTAB-7362	Variant discovery and genotype calling	Germplasm.xlsx; and Phenology_Genes.xlsx; VCF_SNP.vcf.gz; VCF_INDEL.vcf.gz; KASP_Primers.xlsx; KASP_Genotyping.xlsx	figshare	doi:10.6084/m9.figshare.c.4357706.v1	https://doi.org/10.6084/m9.figshare.c.4357706.v1	95S021-71-23
P0068	Targeted resequencing, sequence alignment and data analysis	HiSeq 3000	Illumina	HGL5VBBXX_P68_S388_L002_R2_001	HGL5VBBXX_P68_S388_L002_R2_001.fastq.gz	ArrayExpress	E-MTAB-7362	http://identifiers.org/arrayexpress:E-MTAB-7362	Variant discovery and genotype calling	Germplasm.xlsx; and Phenology_Genes.xlsx; VCF_SNP.vcf.gz; VCF_INDEL.vcf.gz; KASP_Primers.xlsx; KASP_Genotyping.xlsx	figshare	doi:10.6084/m9.figshare.c.4357706.v1	https://doi.org/10.6084/m9.figshare.c.4357706.v1	95S021-71-23
P0069	Targeted resequencing, sequence alignment and data analysis	HiSeq 3000	Illumina	HGH2WBBXX_P69_S184_L004_R1_001	HGH2WBBXX_P69_S184_L004_R1_001.fastq.gz	ArrayExpress	E-MTAB-7362	http://identifiers.org/arrayexpress:E-MTAB-7362	Variant discovery and genotype calling	Germplasm.xlsx; and Phenology_Genes.xlsx; VCF_SNP.vcf.gz; VCF_INDEL.vcf.gz; KASP_Primers.xlsx; KASP_Genotyping.xlsx	figshare	doi:10.6084/m9.figshare.c.4357706.v1	https://doi.org/10.6084/m9.figshare.c.4357706.v1	95S021-71-24
P0069	Targeted resequencing, sequence alignment and data analysis	HiSeq 3000	Illumina	HGH2WBBXX_P69_S184_L004_R2_001	HGH2WBBXX_P69_S184_L004_R2_001.fastq.gz	ArrayExpress	E-MTAB-7362	http://identifiers.org/arrayexpress:E-MTAB-7362	Variant discovery and genotype calling	Germplasm.xlsx; and Phenology_Genes.xlsx; VCF_SNP.vcf.gz; VCF_INDEL.vcf.gz; KASP_Primers.xlsx; KASP_Genotyping.xlsx	figshare	doi:10.6084/m9.figshare.c.4357706.v1	https://doi.org/10.6084/m9.figshare.c.4357706.v1	95S021-71-24
P0069	Targeted resequencing, sequence alignment and data analysis	HiSeq 3000	Illumina	HGL5VBBXX_P69_S538_L002_R1_001	HGL5VBBXX_P69_S538_L002_R1_001.fastq.gz	ArrayExpress	E-MTAB-7362	http://identifiers.org/arrayexpress:E-MTAB-7362	Variant discovery and genotype calling	Germplasm.xlsx; and Phenology_Genes.xlsx; VCF_SNP.vcf.gz; VCF_INDEL.vcf.gz; KASP_Primers.xlsx; KASP_Genotyping.xlsx	figshare	doi:10.6084/m9.figshare.c.4357706.v1	https://doi.org/10.6084/m9.figshare.c.4357706.v1	95S021-71-24
P0069	Targeted resequencing, sequence alignment and data analysis	HiSeq 3000	Illumina	HGL5VBBXX_P69_S538_L002_R2_001	HGL5VBBXX_P69_S538_L002_R2_001.fastq.gz	ArrayExpress	E-MTAB-7362	http://identifiers.org/arrayexpress:E-MTAB-7362	Variant discovery and genotype calling	Germplasm.xlsx; and Phenology_Genes.xlsx; VCF_SNP.vcf.gz; VCF_INDEL.vcf.gz; KASP_Primers.xlsx; KASP_Genotyping.xlsx	figshare	doi:10.6084/m9.figshare.c.4357706.v1	https://doi.org/10.6084/m9.figshare.c.4357706.v1	95S021-71-24
P0070	Targeted resequencing, sequence alignment and data analysis	HiSeq 3000	Illumina	HGH2WBBXX_P70_S75_L004_R1_001	HGH2WBBXX_P70_S75_L004_R1_001.fastq.gz	ArrayExpress	E-MTAB-7362	http://identifiers.org/arrayexpress:E-MTAB-7362	Variant discovery and genotype calling	Germplasm.xlsx; and Phenology_Genes.xlsx; VCF_SNP.vcf.gz; VCF_INDEL.vcf.gz; KASP_Primers.xlsx; KASP_Genotyping.xlsx	figshare	doi:10.6084/m9.figshare.c.4357706.v1	https://doi.org/10.6084/m9.figshare.c.4357706.v1	95S028-19-36
P0070	Targeted resequencing, sequence alignment and data analysis	HiSeq 3000	Illumina	HGH2WBBXX_P70_S75_L004_R2_001	HGH2WBBXX_P70_S75_L004_R2_001.fastq.gz	ArrayExpress	E-MTAB-7362	http://identifiers.org/arrayexpress:E-MTAB-7362	Variant discovery and genotype calling	Germplasm.xlsx; and Phenology_Genes.xlsx; VCF_SNP.vcf.gz; VCF_INDEL.vcf.gz; KASP_Primers.xlsx; KASP_Genotyping.xlsx	figshare	doi:10.6084/m9.figshare.c.4357706.v1	https://doi.org/10.6084/m9.figshare.c.4357706.v1	95S028-19-36
P0070	Targeted resequencing, sequence alignment and data analysis	HiSeq 3000	Illumina	HGL5VBBXX_P70_S389_L002_R1_001	HGL5VBBXX_P70_S389_L002_R1_001.fastq.gz	ArrayExpress	E-MTAB-7362	http://identifiers.org/arrayexpress:E-MTAB-7362	Variant discovery and genotype calling	Germplasm.xlsx; and Phenology_Genes.xlsx; VCF_SNP.vcf.gz; VCF_INDEL.vcf.gz; KASP_Primers.xlsx; KASP_Genotyping.xlsx	figshare	doi:10.6084/m9.figshare.c.4357706.v1	https://doi.org/10.6084/m9.figshare.c.4357706.v1	95S028-19-36
P0070	Targeted resequencing, sequence alignment and data analysis	HiSeq 3000	Illumina	HGL5VBBXX_P70_S389_L002_R2_001	HGL5VBBXX_P70_S389_L002_R2_001.fastq.gz	ArrayExpress	E-MTAB-7362	http://identifiers.org/arrayexpress:E-MTAB-7362	Variant discovery and genotype calling	Germplasm.xlsx; and Phenology_Genes.xlsx; VCF_SNP.vcf.gz; VCF_INDEL.vcf.gz; KASP_Primers.xlsx; KASP_Genotyping.xlsx	figshare	doi:10.6084/m9.figshare.c.4357706.v1	https://doi.org/10.6084/m9.figshare.c.4357706.v1	95S028-19-36
P0071	Targeted resequencing, sequence alignment and data analysis	HiSeq 3000	Illumina	HGH2WBBXX_P71_S76_L004_R1_001	HGH2WBBXX_P71_S76_L004_R1_001.fastq.gz	ArrayExpress	E-MTAB-7362	http://identifiers.org/arrayexpress:E-MTAB-7362	Variant discovery and genotype calling	Germplasm.xlsx; and Phenology_Genes.xlsx; VCF_SNP.vcf.gz; VCF_INDEL.vcf.gz; KASP_Primers.xlsx; KASP_Genotyping.xlsx	figshare	doi:10.6084/m9.figshare.c.4357706.v1	https://doi.org/10.6084/m9.figshare.c.4357706.v1	95S029-102-30
P0071	Targeted resequencing, sequence alignment and data analysis	HiSeq 3000	Illumina	HGH2WBBXX_P71_S76_L004_R2_001	HGH2WBBXX_P71_S76_L004_R2_001.fastq.gz	ArrayExpress	E-MTAB-7362	http://identifiers.org/arrayexpress:E-MTAB-7362	Variant discovery and genotype calling	Germplasm.xlsx; and Phenology_Genes.xlsx; VCF_SNP.vcf.gz; VCF_INDEL.vcf.gz; KASP_Primers.xlsx; KASP_Genotyping.xlsx	figshare	doi:10.6084/m9.figshare.c.4357706.v1	https://doi.org/10.6084/m9.figshare.c.4357706.v1	95S029-102-30
P0071	Targeted resequencing, sequence alignment and data analysis	HiSeq 3000	Illumina	HGL5VBBXX_P71_S390_L002_R1_001	HGL5VBBXX_P71_S390_L002_R1_001.fastq.gz	ArrayExpress	E-MTAB-7362	http://identifiers.org/arrayexpress:E-MTAB-7362	Variant discovery and genotype calling	Germplasm.xlsx; and Phenology_Genes.xlsx; VCF_SNP.vcf.gz; VCF_INDEL.vcf.gz; KASP_Primers.xlsx; KASP_Genotyping.xlsx	figshare	doi:10.6084/m9.figshare.c.4357706.v1	https://doi.org/10.6084/m9.figshare.c.4357706.v1	95S029-102-30
P0071	Targeted resequencing, sequence alignment and data analysis	HiSeq 3000	Illumina	HGL5VBBXX_P71_S390_L002_R2_001	HGL5VBBXX_P71_S390_L002_R2_001.fastq.gz	ArrayExpress	E-MTAB-7362	http://identifiers.org/arrayexpress:E-MTAB-7362	Variant discovery and genotype calling	Germplasm.xlsx; and Phenology_Genes.xlsx; VCF_SNP.vcf.gz; VCF_INDEL.vcf.gz; KASP_Primers.xlsx; KASP_Genotyping.xlsx	figshare	doi:10.6084/m9.figshare.c.4357706.v1	https://doi.org/10.6084/m9.figshare.c.4357706.v1	95S029-102-30
P0072	Targeted resequencing, sequence alignment and data analysis	HiSeq 3000	Illumina	HGH2WBBXX_P72_S77_L004_R1_001	HGH2WBBXX_P72_S77_L004_R1_001.fastq.gz	ArrayExpress	E-MTAB-7362	http://identifiers.org/arrayexpress:E-MTAB-7362	Variant discovery and genotype calling	Germplasm.xlsx; and Phenology_Genes.xlsx; VCF_SNP.vcf.gz; VCF_INDEL.vcf.gz; KASP_Primers.xlsx; KASP_Genotyping.xlsx	figshare	doi:10.6084/m9.figshare.c.4357706.v1	https://doi.org/10.6084/m9.figshare.c.4357706.v1	95S969-79-7
P0072	Targeted resequencing, sequence alignment and data analysis	HiSeq 3000	Illumina	HGH2WBBXX_P72_S77_L004_R2_001	HGH2WBBXX_P72_S77_L004_R2_001.fastq.gz	ArrayExpress	E-MTAB-7362	http://identifiers.org/arrayexpress:E-MTAB-7362	Variant discovery and genotype calling	Germplasm.xlsx; and Phenology_Genes.xlsx; VCF_SNP.vcf.gz; VCF_INDEL.vcf.gz; KASP_Primers.xlsx; KASP_Genotyping.xlsx	figshare	doi:10.6084/m9.figshare.c.4357706.v1	https://doi.org/10.6084/m9.figshare.c.4357706.v1	95S969-79-7
P0072	Targeted resequencing, sequence alignment and data analysis	HiSeq 3000	Illumina	HGL5VBBXX_P72_S391_L002_R1_001	HGL5VBBXX_P72_S391_L002_R1_001.fastq.gz	ArrayExpress	E-MTAB-7362	http://identifiers.org/arrayexpress:E-MTAB-7362	Variant discovery and genotype calling	Germplasm.xlsx; and Phenology_Genes.xlsx; VCF_SNP.vcf.gz; VCF_INDEL.vcf.gz; KASP_Primers.xlsx; KASP_Genotyping.xlsx	figshare	doi:10.6084/m9.figshare.c.4357706.v1	https://doi.org/10.6084/m9.figshare.c.4357706.v1	95S969-79-7
P0072	Targeted resequencing, sequence alignment and data analysis	HiSeq 3000	Illumina	HGL5VBBXX_P72_S391_L002_R2_001	HGL5VBBXX_P72_S391_L002_R2_001.fastq.gz	ArrayExpress	E-MTAB-7362	http://identifiers.org/arrayexpress:E-MTAB-7362	Variant discovery and genotype calling	Germplasm.xlsx; and Phenology_Genes.xlsx; VCF_SNP.vcf.gz; VCF_INDEL.vcf.gz; KASP_Primers.xlsx; KASP_Genotyping.xlsx	figshare	doi:10.6084/m9.figshare.c.4357706.v1	https://doi.org/10.6084/m9.figshare.c.4357706.v1	95S969-79-7
P0073	Targeted resequencing, sequence alignment and data analysis	HiSeq 3000	Illumina	HGH2WBBXX_P73_S78_L004_R1_001	HGH2WBBXX_P73_S78_L004_R1_001.fastq.gz	ArrayExpress	E-MTAB-7362	http://identifiers.org/arrayexpress:E-MTAB-7362	Variant discovery and genotype calling	Germplasm.xlsx; and Phenology_Genes.xlsx; VCF_SNP.vcf.gz; VCF_INDEL.vcf.gz; KASP_Primers.xlsx; KASP_Genotyping.xlsx	figshare	doi:10.6084/m9.figshare.c.4357706.v1	https://doi.org/10.6084/m9.figshare.c.4357706.v1	95S984-80-28
P0073	Targeted resequencing, sequence alignment and data analysis	HiSeq 3000	Illumina	HGH2WBBXX_P73_S78_L004_R2_001	HGH2WBBXX_P73_S78_L004_R2_001.fastq.gz	ArrayExpress	E-MTAB-7362	http://identifiers.org/arrayexpress:E-MTAB-7362	Variant discovery and genotype calling	Germplasm.xlsx; and Phenology_Genes.xlsx; VCF_SNP.vcf.gz; VCF_INDEL.vcf.gz; KASP_Primers.xlsx; KASP_Genotyping.xlsx	figshare	doi:10.6084/m9.figshare.c.4357706.v1	https://doi.org/10.6084/m9.figshare.c.4357706.v1	95S984-80-28
P0073	Targeted resequencing, sequence alignment and data analysis	HiSeq 3000	Illumina	HGL5VBBXX_P73_S392_L002_R1_001	HGL5VBBXX_P73_S392_L002_R1_001.fastq.gz	ArrayExpress	E-MTAB-7362	http://identifiers.org/arrayexpress:E-MTAB-7362	Variant discovery and genotype calling	Germplasm.xlsx; and Phenology_Genes.xlsx; VCF_SNP.vcf.gz; VCF_INDEL.vcf.gz; KASP_Primers.xlsx; KASP_Genotyping.xlsx	figshare	doi:10.6084/m9.figshare.c.4357706.v1	https://doi.org/10.6084/m9.figshare.c.4357706.v1	95S984-80-28
P0073	Targeted resequencing, sequence alignment and data analysis	HiSeq 3000	Illumina	HGL5VBBXX_P73_S392_L002_R2_001	HGL5VBBXX_P73_S392_L002_R2_001.fastq.gz	ArrayExpress	E-MTAB-7362	http://identifiers.org/arrayexpress:E-MTAB-7362	Variant discovery and genotype calling	Germplasm.xlsx; and Phenology_Genes.xlsx; VCF_SNP.vcf.gz; VCF_INDEL.vcf.gz; KASP_Primers.xlsx; KASP_Genotyping.xlsx	figshare	doi:10.6084/m9.figshare.c.4357706.v1	https://doi.org/10.6084/m9.figshare.c.4357706.v1	95S984-80-28
P0074	Targeted resequencing, sequence alignment and data analysis	HiSeq 3000	Illumina	HGH2WBBXX_P74_S79_L004_R1_001	HGH2WBBXX_P74_S79_L004_R1_001.fastq.gz	ArrayExpress	E-MTAB-7362	http://identifiers.org/arrayexpress:E-MTAB-7362	Variant discovery and genotype calling	Germplasm.xlsx; and Phenology_Genes.xlsx; VCF_SNP.vcf.gz; VCF_INDEL.vcf.gz; KASP_Primers.xlsx; KASP_Genotyping.xlsx	figshare	doi:10.6084/m9.figshare.c.4357706.v1	https://doi.org/10.6084/m9.figshare.c.4357706.v1	95S984-80-32
P0074	Targeted resequencing, sequence alignment and data analysis	HiSeq 3000	Illumina	HGH2WBBXX_P74_S79_L004_R2_001	HGH2WBBXX_P74_S79_L004_R2_001.fastq.gz	ArrayExpress	E-MTAB-7362	http://identifiers.org/arrayexpress:E-MTAB-7362	Variant discovery and genotype calling	Germplasm.xlsx; and Phenology_Genes.xlsx; VCF_SNP.vcf.gz; VCF_INDEL.vcf.gz; KASP_Primers.xlsx; KASP_Genotyping.xlsx	figshare	doi:10.6084/m9.figshare.c.4357706.v1	https://doi.org/10.6084/m9.figshare.c.4357706.v1	95S984-80-32
P0074	Targeted resequencing, sequence alignment and data analysis	HiSeq 3000	Illumina	HGL5VBBXX_P74_S393_L002_R1_001	HGL5VBBXX_P74_S393_L002_R1_001.fastq.gz	ArrayExpress	E-MTAB-7362	http://identifiers.org/arrayexpress:E-MTAB-7362	Variant discovery and genotype calling	Germplasm.xlsx; and Phenology_Genes.xlsx; VCF_SNP.vcf.gz; VCF_INDEL.vcf.gz; KASP_Primers.xlsx; KASP_Genotyping.xlsx	figshare	doi:10.6084/m9.figshare.c.4357706.v1	https://doi.org/10.6084/m9.figshare.c.4357706.v1	95S984-80-32
P0074	Targeted resequencing, sequence alignment and data analysis	HiSeq 3000	Illumina	HGL5VBBXX_P74_S393_L002_R2_001	HGL5VBBXX_P74_S393_L002_R2_001.fastq.gz	ArrayExpress	E-MTAB-7362	http://identifiers.org/arrayexpress:E-MTAB-7362	Variant discovery and genotype calling	Germplasm.xlsx; and Phenology_Genes.xlsx; VCF_SNP.vcf.gz; VCF_INDEL.vcf.gz; KASP_Primers.xlsx; KASP_Genotyping.xlsx	figshare	doi:10.6084/m9.figshare.c.4357706.v1	https://doi.org/10.6084/m9.figshare.c.4357706.v1	95S984-80-32
P0075	Targeted resequencing, sequence alignment and data analysis	HiSeq 3000	Illumina	HFVHJBBXX_P75_S274_L003_R1_001	HFVHJBBXX_P75_S274_L003_R1_001.fastq.gz	ArrayExpress	E-MTAB-7362	http://identifiers.org/arrayexpress:E-MTAB-7362	Variant discovery and genotype calling	Germplasm.xlsx; and Phenology_Genes.xlsx; VCF_SNP.vcf.gz; VCF_INDEL.vcf.gz; KASP_Primers.xlsx; KASP_Genotyping.xlsx	figshare	doi:10.6084/m9.figshare.c.4357706.v1	https://doi.org/10.6084/m9.figshare.c.4357706.v1	96B543
P0075	Targeted resequencing, sequence alignment and data analysis	HiSeq 3000	Illumina	HFVHJBBXX_P75_S274_L003_R2_001	HFVHJBBXX_P75_S274_L003_R2_001.fastq.gz	ArrayExpress	E-MTAB-7362	http://identifiers.org/arrayexpress:E-MTAB-7362	Variant discovery and genotype calling	Germplasm.xlsx; and Phenology_Genes.xlsx; VCF_SNP.vcf.gz; VCF_INDEL.vcf.gz; KASP_Primers.xlsx; KASP_Genotyping.xlsx	figshare	doi:10.6084/m9.figshare.c.4357706.v1	https://doi.org/10.6084/m9.figshare.c.4357706.v1	96B543
P0075	Targeted resequencing, sequence alignment and data analysis	HiSeq 3000	Illumina	HH2WCBBXX_P75_S569_L007_R1_001	HH2WCBBXX_P75_S569_L007_R1_001.fastq.gz	ArrayExpress	E-MTAB-7362	http://identifiers.org/arrayexpress:E-MTAB-7362	Variant discovery and genotype calling	Germplasm.xlsx; and Phenology_Genes.xlsx; VCF_SNP.vcf.gz; VCF_INDEL.vcf.gz; KASP_Primers.xlsx; KASP_Genotyping.xlsx	figshare	doi:10.6084/m9.figshare.c.4357706.v1	https://doi.org/10.6084/m9.figshare.c.4357706.v1	96B543
P0075	Targeted resequencing, sequence alignment and data analysis	HiSeq 3000	Illumina	HH2WCBBXX_P75_S569_L007_R2_001	HH2WCBBXX_P75_S569_L007_R2_001.fastq.gz	ArrayExpress	E-MTAB-7362	http://identifiers.org/arrayexpress:E-MTAB-7362	Variant discovery and genotype calling	Germplasm.xlsx; and Phenology_Genes.xlsx; VCF_SNP.vcf.gz; VCF_INDEL.vcf.gz; KASP_Primers.xlsx; KASP_Genotyping.xlsx	figshare	doi:10.6084/m9.figshare.c.4357706.v1	https://doi.org/10.6084/m9.figshare.c.4357706.v1	96B543
P0076	Targeted resequencing, sequence alignment and data analysis	HiSeq 3000	Illumina	HFVHJBBXX_P76_S275_L003_R1_001	HFVHJBBXX_P76_S275_L003_R1_001.fastq.gz	ArrayExpress	E-MTAB-7362	http://identifiers.org/arrayexpress:E-MTAB-7362	Variant discovery and genotype calling	Germplasm.xlsx; and Phenology_Genes.xlsx; VCF_SNP.vcf.gz; VCF_INDEL.vcf.gz; KASP_Primers.xlsx; KASP_Genotyping.xlsx	figshare	doi:10.6084/m9.figshare.c.4357706.v1	https://doi.org/10.6084/m9.figshare.c.4357706.v1	96B597
P0076	Targeted resequencing, sequence alignment and data analysis	HiSeq 3000	Illumina	HFVHJBBXX_P76_S275_L003_R2_001	HFVHJBBXX_P76_S275_L003_R2_001.fastq.gz	ArrayExpress	E-MTAB-7362	http://identifiers.org/arrayexpress:E-MTAB-7362	Variant discovery and genotype calling	Germplasm.xlsx; and Phenology_Genes.xlsx; VCF_SNP.vcf.gz; VCF_INDEL.vcf.gz; KASP_Primers.xlsx; KASP_Genotyping.xlsx	figshare	doi:10.6084/m9.figshare.c.4357706.v1	https://doi.org/10.6084/m9.figshare.c.4357706.v1	96B597
P0076	Targeted resequencing, sequence alignment and data analysis	HiSeq 3000	Illumina	HH2WCBBXX_P76_S570_L007_R1_001	HH2WCBBXX_P76_S570_L007_R1_001.fastq.gz	ArrayExpress	E-MTAB-7362	http://identifiers.org/arrayexpress:E-MTAB-7362	Variant discovery and genotype calling	Germplasm.xlsx; and Phenology_Genes.xlsx; VCF_SNP.vcf.gz; VCF_INDEL.vcf.gz; KASP_Primers.xlsx; KASP_Genotyping.xlsx	figshare	doi:10.6084/m9.figshare.c.4357706.v1	https://doi.org/10.6084/m9.figshare.c.4357706.v1	96B597
P0076	Targeted resequencing, sequence alignment and data analysis	HiSeq 3000	Illumina	HH2WCBBXX_P76_S570_L007_R2_001	HH2WCBBXX_P76_S570_L007_R2_001.fastq.gz	ArrayExpress	E-MTAB-7362	http://identifiers.org/arrayexpress:E-MTAB-7362	Variant discovery and genotype calling	Germplasm.xlsx; and Phenology_Genes.xlsx; VCF_SNP.vcf.gz; VCF_INDEL.vcf.gz; KASP_Primers.xlsx; KASP_Genotyping.xlsx	figshare	doi:10.6084/m9.figshare.c.4357706.v1	https://doi.org/10.6084/m9.figshare.c.4357706.v1	96B597
P0077	Targeted resequencing, sequence alignment and data analysis	HiSeq 3000	Illumina	HGH2WBBXX_P77_S80_L004_R1_001	HGH2WBBXX_P77_S80_L004_R1_001.fastq.gz	ArrayExpress	E-MTAB-7362	http://identifiers.org/arrayexpress:E-MTAB-7362	Variant discovery and genotype calling	Germplasm.xlsx; and Phenology_Genes.xlsx; VCF_SNP.vcf.gz; VCF_INDEL.vcf.gz; KASP_Primers.xlsx; KASP_Genotyping.xlsx	figshare	doi:10.6084/m9.figshare.c.4357706.v1	https://doi.org/10.6084/m9.figshare.c.4357706.v1	96S080-20-32
P0077	Targeted resequencing, sequence alignment and data analysis	HiSeq 3000	Illumina	HGH2WBBXX_P77_S80_L004_R2_001	HGH2WBBXX_P77_S80_L004_R2_001.fastq.gz	ArrayExpress	E-MTAB-7362	http://identifiers.org/arrayexpress:E-MTAB-7362	Variant discovery and genotype calling	Germplasm.xlsx; and Phenology_Genes.xlsx; VCF_SNP.vcf.gz; VCF_INDEL.vcf.gz; KASP_Primers.xlsx; KASP_Genotyping.xlsx	figshare	doi:10.6084/m9.figshare.c.4357706.v1	https://doi.org/10.6084/m9.figshare.c.4357706.v1	96S080-20-32
P0077	Targeted resequencing, sequence alignment and data analysis	HiSeq 3000	Illumina	HGL5VBBXX_P77_S394_L002_R1_001	HGL5VBBXX_P77_S394_L002_R1_001.fastq.gz	ArrayExpress	E-MTAB-7362	http://identifiers.org/arrayexpress:E-MTAB-7362	Variant discovery and genotype calling	Germplasm.xlsx; and Phenology_Genes.xlsx; VCF_SNP.vcf.gz; VCF_INDEL.vcf.gz; KASP_Primers.xlsx; KASP_Genotyping.xlsx	figshare	doi:10.6084/m9.figshare.c.4357706.v1	https://doi.org/10.6084/m9.figshare.c.4357706.v1	96S080-20-32
P0077	Targeted resequencing, sequence alignment and data analysis	HiSeq 3000	Illumina	HGL5VBBXX_P77_S394_L002_R2_001	HGL5VBBXX_P77_S394_L002_R2_001.fastq.gz	ArrayExpress	E-MTAB-7362	http://identifiers.org/arrayexpress:E-MTAB-7362	Variant discovery and genotype calling	Germplasm.xlsx; and Phenology_Genes.xlsx; VCF_SNP.vcf.gz; VCF_INDEL.vcf.gz; KASP_Primers.xlsx; KASP_Genotyping.xlsx	figshare	doi:10.6084/m9.figshare.c.4357706.v1	https://doi.org/10.6084/m9.figshare.c.4357706.v1	96S080-20-32
P0078	Targeted resequencing, sequence alignment and data analysis	HiSeq 3000	Illumina	HGH2WBBXX_P78_S81_L004_R1_001	HGH2WBBXX_P78_S81_L004_R1_001.fastq.gz	ArrayExpress	E-MTAB-7362	http://identifiers.org/arrayexpress:E-MTAB-7362	Variant discovery and genotype calling	Germplasm.xlsx; and Phenology_Genes.xlsx; VCF_SNP.vcf.gz; VCF_INDEL.vcf.gz; KASP_Primers.xlsx; KASP_Genotyping.xlsx	figshare	doi:10.6084/m9.figshare.c.4357706.v1	https://doi.org/10.6084/m9.figshare.c.4357706.v1	96S117-206
P0078	Targeted resequencing, sequence alignment and data analysis	HiSeq 3000	Illumina	HGH2WBBXX_P78_S81_L004_R2_001	HGH2WBBXX_P78_S81_L004_R2_001.fastq.gz	ArrayExpress	E-MTAB-7362	http://identifiers.org/arrayexpress:E-MTAB-7362	Variant discovery and genotype calling	Germplasm.xlsx; and Phenology_Genes.xlsx; VCF_SNP.vcf.gz; VCF_INDEL.vcf.gz; KASP_Primers.xlsx; KASP_Genotyping.xlsx	figshare	doi:10.6084/m9.figshare.c.4357706.v1	https://doi.org/10.6084/m9.figshare.c.4357706.v1	96S117-206
P0078	Targeted resequencing, sequence alignment and data analysis	HiSeq 3000	Illumina	HGL5VBBXX_P78_S395_L002_R1_001	HGL5VBBXX_P78_S395_L002_R1_001.fastq.gz	ArrayExpress	E-MTAB-7362	http://identifiers.org/arrayexpress:E-MTAB-7362	Variant discovery and genotype calling	Germplasm.xlsx; and Phenology_Genes.xlsx; VCF_SNP.vcf.gz; VCF_INDEL.vcf.gz; KASP_Primers.xlsx; KASP_Genotyping.xlsx	figshare	doi:10.6084/m9.figshare.c.4357706.v1	https://doi.org/10.6084/m9.figshare.c.4357706.v1	96S117-206
P0078	Targeted resequencing, sequence alignment and data analysis	HiSeq 3000	Illumina	HGL5VBBXX_P78_S395_L002_R2_001	HGL5VBBXX_P78_S395_L002_R2_001.fastq.gz	ArrayExpress	E-MTAB-7362	http://identifiers.org/arrayexpress:E-MTAB-7362	Variant discovery and genotype calling	Germplasm.xlsx; and Phenology_Genes.xlsx; VCF_SNP.vcf.gz; VCF_INDEL.vcf.gz; KASP_Primers.xlsx; KASP_Genotyping.xlsx	figshare	doi:10.6084/m9.figshare.c.4357706.v1	https://doi.org/10.6084/m9.figshare.c.4357706.v1	96S117-206
P0079	Targeted resequencing, sequence alignment and data analysis	HiSeq 3000	Illumina	HFVHJBBXX_P79_S276_L003_R1_001	HFVHJBBXX_P79_S276_L003_R1_001.fastq.gz	ArrayExpress	E-MTAB-7362	http://identifiers.org/arrayexpress:E-MTAB-7362	Variant discovery and genotype calling	Germplasm.xlsx; and Phenology_Genes.xlsx; VCF_SNP.vcf.gz; VCF_INDEL.vcf.gz; KASP_Primers.xlsx; KASP_Genotyping.xlsx	figshare	doi:10.6084/m9.figshare.c.4357706.v1	https://doi.org/10.6084/m9.figshare.c.4357706.v1	AB 14-1
P0079	Targeted resequencing, sequence alignment and data analysis	HiSeq 3000	Illumina	HFVHJBBXX_P79_S276_L003_R2_001	HFVHJBBXX_P79_S276_L003_R2_001.fastq.gz	ArrayExpress	E-MTAB-7362	http://identifiers.org/arrayexpress:E-MTAB-7362	Variant discovery and genotype calling	Germplasm.xlsx; and Phenology_Genes.xlsx; VCF_SNP.vcf.gz; VCF_INDEL.vcf.gz; KASP_Primers.xlsx; KASP_Genotyping.xlsx	figshare	doi:10.6084/m9.figshare.c.4357706.v1	https://doi.org/10.6084/m9.figshare.c.4357706.v1	AB 14-1
P0079	Targeted resequencing, sequence alignment and data analysis	HiSeq 3000	Illumina	HH2WCBBXX_P79_S571_L007_R1_001	HH2WCBBXX_P79_S571_L007_R1_001.fastq.gz	ArrayExpress	E-MTAB-7362	http://identifiers.org/arrayexpress:E-MTAB-7362	Variant discovery and genotype calling	Germplasm.xlsx; and Phenology_Genes.xlsx; VCF_SNP.vcf.gz; VCF_INDEL.vcf.gz; KASP_Primers.xlsx; KASP_Genotyping.xlsx	figshare	doi:10.6084/m9.figshare.c.4357706.v1	https://doi.org/10.6084/m9.figshare.c.4357706.v1	AB 14-1
P0079	Targeted resequencing, sequence alignment and data analysis	HiSeq 3000	Illumina	HH2WCBBXX_P79_S571_L007_R2_001	HH2WCBBXX_P79_S571_L007_R2_001.fastq.gz	ArrayExpress	E-MTAB-7362	http://identifiers.org/arrayexpress:E-MTAB-7362	Variant discovery and genotype calling	Germplasm.xlsx; and Phenology_Genes.xlsx; VCF_SNP.vcf.gz; VCF_INDEL.vcf.gz; KASP_Primers.xlsx; KASP_Genotyping.xlsx	figshare	doi:10.6084/m9.figshare.c.4357706.v1	https://doi.org/10.6084/m9.figshare.c.4357706.v1	AB 14-1
P0081	Targeted resequencing, sequence alignment and data analysis	HiSeq 3000	Illumina	HFVHJBBXX_P81_S278_L003_R1_001	HFVHJBBXX_P81_S278_L003_R1_001.fastq.gz	ArrayExpress	E-MTAB-7362	http://identifiers.org/arrayexpress:E-MTAB-7362	Variant discovery and genotype calling	Germplasm.xlsx; and Phenology_Genes.xlsx; VCF_SNP.vcf.gz; VCF_INDEL.vcf.gz; KASP_Primers.xlsx; KASP_Genotyping.xlsx	figshare	doi:10.6084/m9.figshare.c.4357706.v1	https://doi.org/10.6084/m9.figshare.c.4357706.v1	AB 34-6
P0081	Targeted resequencing, sequence alignment and data analysis	HiSeq 3000	Illumina	HFVHJBBXX_P81_S278_L003_R2_001	HFVHJBBXX_P81_S278_L003_R2_001.fastq.gz	ArrayExpress	E-MTAB-7362	http://identifiers.org/arrayexpress:E-MTAB-7362	Variant discovery and genotype calling	Germplasm.xlsx; and Phenology_Genes.xlsx; VCF_SNP.vcf.gz; VCF_INDEL.vcf.gz; KASP_Primers.xlsx; KASP_Genotyping.xlsx	figshare	doi:10.6084/m9.figshare.c.4357706.v1	https://doi.org/10.6084/m9.figshare.c.4357706.v1	AB 34-6
P0081	Targeted resequencing, sequence alignment and data analysis	HiSeq 3000	Illumina	HH2WCBBXX_P81_S573_L007_R1_001	HH2WCBBXX_P81_S573_L007_R1_001.fastq.gz	ArrayExpress	E-MTAB-7362	http://identifiers.org/arrayexpress:E-MTAB-7362	Variant discovery and genotype calling	Germplasm.xlsx; and Phenology_Genes.xlsx; VCF_SNP.vcf.gz; VCF_INDEL.vcf.gz; KASP_Primers.xlsx; KASP_Genotyping.xlsx	figshare	doi:10.6084/m9.figshare.c.4357706.v1	https://doi.org/10.6084/m9.figshare.c.4357706.v1	AB 34-6
P0081	Targeted resequencing, sequence alignment and data analysis	HiSeq 3000	Illumina	HH2WCBBXX_P81_S573_L007_R2_001	HH2WCBBXX_P81_S573_L007_R2_001.fastq.gz	ArrayExpress	E-MTAB-7362	http://identifiers.org/arrayexpress:E-MTAB-7362	Variant discovery and genotype calling	Germplasm.xlsx; and Phenology_Genes.xlsx; VCF_SNP.vcf.gz; VCF_INDEL.vcf.gz; KASP_Primers.xlsx; KASP_Genotyping.xlsx	figshare	doi:10.6084/m9.figshare.c.4357706.v1	https://doi.org/10.6084/m9.figshare.c.4357706.v1	AB 34-6
P0082	Targeted resequencing, sequence alignment and data analysis	HiSeq 3000	Illumina	HFVHJBBXX_P82_S279_L003_R1_001	HFVHJBBXX_P82_S279_L003_R1_001.fastq.gz	ArrayExpress	E-MTAB-7362	http://identifiers.org/arrayexpress:E-MTAB-7362	Variant discovery and genotype calling	Germplasm.xlsx; and Phenology_Genes.xlsx; VCF_SNP.vcf.gz; VCF_INDEL.vcf.gz; KASP_Primers.xlsx; KASP_Genotyping.xlsx	figshare	doi:10.6084/m9.figshare.c.4357706.v1	https://doi.org/10.6084/m9.figshare.c.4357706.v1	AB 47-4
P0082	Targeted resequencing, sequence alignment and data analysis	HiSeq 3000	Illumina	HFVHJBBXX_P82_S279_L003_R2_001	HFVHJBBXX_P82_S279_L003_R2_001.fastq.gz	ArrayExpress	E-MTAB-7362	http://identifiers.org/arrayexpress:E-MTAB-7362	Variant discovery and genotype calling	Germplasm.xlsx; and Phenology_Genes.xlsx; VCF_SNP.vcf.gz; VCF_INDEL.vcf.gz; KASP_Primers.xlsx; KASP_Genotyping.xlsx	figshare	doi:10.6084/m9.figshare.c.4357706.v1	https://doi.org/10.6084/m9.figshare.c.4357706.v1	AB 47-4
P0082	Targeted resequencing, sequence alignment and data analysis	HiSeq 3000	Illumina	HH2WCBBXX_P82_S574_L007_R1_001	HH2WCBBXX_P82_S574_L007_R1_001.fastq.gz	ArrayExpress	E-MTAB-7362	http://identifiers.org/arrayexpress:E-MTAB-7362	Variant discovery and genotype calling	Germplasm.xlsx; and Phenology_Genes.xlsx; VCF_SNP.vcf.gz; VCF_INDEL.vcf.gz; KASP_Primers.xlsx; KASP_Genotyping.xlsx	figshare	doi:10.6084/m9.figshare.c.4357706.v1	https://doi.org/10.6084/m9.figshare.c.4357706.v1	AB 47-4
P0082	Targeted resequencing, sequence alignment and data analysis	HiSeq 3000	Illumina	HH2WCBBXX_P82_S574_L007_R2_001	HH2WCBBXX_P82_S574_L007_R2_001.fastq.gz	ArrayExpress	E-MTAB-7362	http://identifiers.org/arrayexpress:E-MTAB-7362	Variant discovery and genotype calling	Germplasm.xlsx; and Phenology_Genes.xlsx; VCF_SNP.vcf.gz; VCF_INDEL.vcf.gz; KASP_Primers.xlsx; KASP_Genotyping.xlsx	figshare	doi:10.6084/m9.figshare.c.4357706.v1	https://doi.org/10.6084/m9.figshare.c.4357706.v1	AB 47-4
P0083	Targeted resequencing, sequence alignment and data analysis	HiSeq 3000	Illumina	HFVHJBBXX_P83_S280_L003_R1_001	HFVHJBBXX_P83_S280_L003_R1_001.fastq.gz	ArrayExpress	E-MTAB-7362	http://identifiers.org/arrayexpress:E-MTAB-7362	Variant discovery and genotype calling	Germplasm.xlsx; and Phenology_Genes.xlsx; VCF_SNP.vcf.gz; VCF_INDEL.vcf.gz; KASP_Primers.xlsx; KASP_Genotyping.xlsx	figshare	doi:10.6084/m9.figshare.c.4357706.v1	https://doi.org/10.6084/m9.figshare.c.4357706.v1	AB 47-5
P0083	Targeted resequencing, sequence alignment and data analysis	HiSeq 3000	Illumina	HFVHJBBXX_P83_S280_L003_R2_001	HFVHJBBXX_P83_S280_L003_R2_001.fastq.gz	ArrayExpress	E-MTAB-7362	http://identifiers.org/arrayexpress:E-MTAB-7362	Variant discovery and genotype calling	Germplasm.xlsx; and Phenology_Genes.xlsx; VCF_SNP.vcf.gz; VCF_INDEL.vcf.gz; KASP_Primers.xlsx; KASP_Genotyping.xlsx	figshare	doi:10.6084/m9.figshare.c.4357706.v1	https://doi.org/10.6084/m9.figshare.c.4357706.v1	AB 47-5
P0083	Targeted resequencing, sequence alignment and data analysis	HiSeq 3000	Illumina	HH2WCBBXX_P83_S575_L007_R1_001	HH2WCBBXX_P83_S575_L007_R1_001.fastq.gz	ArrayExpress	E-MTAB-7362	http://identifiers.org/arrayexpress:E-MTAB-7362	Variant discovery and genotype calling	Germplasm.xlsx; and Phenology_Genes.xlsx; VCF_SNP.vcf.gz; VCF_INDEL.vcf.gz; KASP_Primers.xlsx; KASP_Genotyping.xlsx	figshare	doi:10.6084/m9.figshare.c.4357706.v1	https://doi.org/10.6084/m9.figshare.c.4357706.v1	AB 47-5
P0083	Targeted resequencing, sequence alignment and data analysis	HiSeq 3000	Illumina	HH2WCBBXX_P83_S575_L007_R2_001	HH2WCBBXX_P83_S575_L007_R2_001.fastq.gz	ArrayExpress	E-MTAB-7362	http://identifiers.org/arrayexpress:E-MTAB-7362	Variant discovery and genotype calling	Germplasm.xlsx; and Phenology_Genes.xlsx; VCF_SNP.vcf.gz; VCF_INDEL.vcf.gz; KASP_Primers.xlsx; KASP_Genotyping.xlsx	figshare	doi:10.6084/m9.figshare.c.4357706.v1	https://doi.org/10.6084/m9.figshare.c.4357706.v1	AB 47-5
P0084	Targeted resequencing, sequence alignment and data analysis	HiSeq 3000	Illumina	HFVHJBBXX_P84_S281_L003_R1_001	HFVHJBBXX_P84_S281_L003_R1_001.fastq.gz	ArrayExpress	E-MTAB-7362	http://identifiers.org/arrayexpress:E-MTAB-7362	Variant discovery and genotype calling	Germplasm.xlsx; and Phenology_Genes.xlsx; VCF_SNP.vcf.gz; VCF_INDEL.vcf.gz; KASP_Primers.xlsx; KASP_Genotyping.xlsx	figshare	doi:10.6084/m9.figshare.c.4357706.v1	https://doi.org/10.6084/m9.figshare.c.4357706.v1	AB 47-6
P0084	Targeted resequencing, sequence alignment and data analysis	HiSeq 3000	Illumina	HFVHJBBXX_P84_S281_L003_R2_001	HFVHJBBXX_P84_S281_L003_R2_001.fastq.gz	ArrayExpress	E-MTAB-7362	http://identifiers.org/arrayexpress:E-MTAB-7362	Variant discovery and genotype calling	Germplasm.xlsx; and Phenology_Genes.xlsx; VCF_SNP.vcf.gz; VCF_INDEL.vcf.gz; KASP_Primers.xlsx; KASP_Genotyping.xlsx	figshare	doi:10.6084/m9.figshare.c.4357706.v1	https://doi.org/10.6084/m9.figshare.c.4357706.v1	AB 47-6
P0084	Targeted resequencing, sequence alignment and data analysis	HiSeq 3000	Illumina	HH2WCBBXX_P84_S576_L007_R1_001	HH2WCBBXX_P84_S576_L007_R1_001.fastq.gz	ArrayExpress	E-MTAB-7362	http://identifiers.org/arrayexpress:E-MTAB-7362	Variant discovery and genotype calling	Germplasm.xlsx; and Phenology_Genes.xlsx; VCF_SNP.vcf.gz; VCF_INDEL.vcf.gz; KASP_Primers.xlsx; KASP_Genotyping.xlsx	figshare	doi:10.6084/m9.figshare.c.4357706.v1	https://doi.org/10.6084/m9.figshare.c.4357706.v1	AB 47-6
P0084	Targeted resequencing, sequence alignment and data analysis	HiSeq 3000	Illumina	HH2WCBBXX_P84_S576_L007_R2_001	HH2WCBBXX_P84_S576_L007_R2_001.fastq.gz	ArrayExpress	E-MTAB-7362	http://identifiers.org/arrayexpress:E-MTAB-7362	Variant discovery and genotype calling	Germplasm.xlsx; and Phenology_Genes.xlsx; VCF_SNP.vcf.gz; VCF_INDEL.vcf.gz; KASP_Primers.xlsx; KASP_Genotyping.xlsx	figshare	doi:10.6084/m9.figshare.c.4357706.v1	https://doi.org/10.6084/m9.figshare.c.4357706.v1	AB 47-6
P0085	Targeted resequencing, sequence alignment and data analysis	HiSeq 3000	Illumina	HGLJKBBXX_P85_S187_L002_R1_001	HGLJKBBXX_P85_S187_L002_R1_001.fastq.gz	ArrayExpress	E-MTAB-7362	http://identifiers.org/arrayexpress:E-MTAB-7362	Variant discovery and genotype calling	Germplasm.xlsx; and Phenology_Genes.xlsx; VCF_SNP.vcf.gz; VCF_INDEL.vcf.gz; KASP_Primers.xlsx; KASP_Genotyping.xlsx	figshare	doi:10.6084/m9.figshare.c.4357706.v1	https://doi.org/10.6084/m9.figshare.c.4357706.v1	ABI Voyager
P0085	Targeted resequencing, sequence alignment and data analysis	HiSeq 3000	Illumina	HGLJKBBXX_P85_S187_L002_R2_001	HGLJKBBXX_P85_S187_L002_R2_001.fastq.gz	ArrayExpress	E-MTAB-7362	http://identifiers.org/arrayexpress:E-MTAB-7362	Variant discovery and genotype calling	Germplasm.xlsx; and Phenology_Genes.xlsx; VCF_SNP.vcf.gz; VCF_INDEL.vcf.gz; KASP_Primers.xlsx; KASP_Genotyping.xlsx	figshare	doi:10.6084/m9.figshare.c.4357706.v1	https://doi.org/10.6084/m9.figshare.c.4357706.v1	ABI Voyager
P0085	Targeted resequencing, sequence alignment and data analysis	HiSeq 3000	Illumina	HH2WCBBXX_P85_S340_L006_R1_001	HH2WCBBXX_P85_S340_L006_R1_001.fastq.gz	ArrayExpress	E-MTAB-7362	http://identifiers.org/arrayexpress:E-MTAB-7362	Variant discovery and genotype calling	Germplasm.xlsx; and Phenology_Genes.xlsx; VCF_SNP.vcf.gz; VCF_INDEL.vcf.gz; KASP_Primers.xlsx; KASP_Genotyping.xlsx	figshare	doi:10.6084/m9.figshare.c.4357706.v1	https://doi.org/10.6084/m9.figshare.c.4357706.v1	ABI Voyager
P0085	Targeted resequencing, sequence alignment and data analysis	HiSeq 3000	Illumina	HH2WCBBXX_P85_S340_L006_R2_001	HH2WCBBXX_P85_S340_L006_R2_001.fastq.gz	ArrayExpress	E-MTAB-7362	http://identifiers.org/arrayexpress:E-MTAB-7362	Variant discovery and genotype calling	Germplasm.xlsx; and Phenology_Genes.xlsx; VCF_SNP.vcf.gz; VCF_INDEL.vcf.gz; KASP_Primers.xlsx; KASP_Genotyping.xlsx	figshare	doi:10.6084/m9.figshare.c.4357706.v1	https://doi.org/10.6084/m9.figshare.c.4357706.v1	ABI Voyager
P0086	Targeted resequencing, sequence alignment and data analysis	HiSeq 3000	Illumina	HGH2WBBXX_P86_S159_L004_R1_001	HGH2WBBXX_P86_S159_L004_R1_001.fastq.gz	ArrayExpress	E-MTAB-7362	http://identifiers.org/arrayexpress:E-MTAB-7362	Variant discovery and genotype calling	Germplasm.xlsx; and Phenology_Genes.xlsx; VCF_SNP.vcf.gz; VCF_INDEL.vcf.gz; KASP_Primers.xlsx; KASP_Genotyping.xlsx	figshare	doi:10.6084/m9.figshare.c.4357706.v1	https://doi.org/10.6084/m9.figshare.c.4357706.v1	AC METCALFE
P0086	Targeted resequencing, sequence alignment and data analysis	HiSeq 3000	Illumina	HGH2WBBXX_P86_S159_L004_R2_001	HGH2WBBXX_P86_S159_L004_R2_001.fastq.gz	ArrayExpress	E-MTAB-7362	http://identifiers.org/arrayexpress:E-MTAB-7362	Variant discovery and genotype calling	Germplasm.xlsx; and Phenology_Genes.xlsx; VCF_SNP.vcf.gz; VCF_INDEL.vcf.gz; KASP_Primers.xlsx; KASP_Genotyping.xlsx	figshare	doi:10.6084/m9.figshare.c.4357706.v1	https://doi.org/10.6084/m9.figshare.c.4357706.v1	AC METCALFE
P0086	Targeted resequencing, sequence alignment and data analysis	HiSeq 3000	Illumina	HGL5VBBXX_P86_S633_L002_R1_001	HGL5VBBXX_P86_S633_L002_R1_001.fastq.gz	ArrayExpress	E-MTAB-7362	http://identifiers.org/arrayexpress:E-MTAB-7362	Variant discovery and genotype calling	Germplasm.xlsx; and Phenology_Genes.xlsx; VCF_SNP.vcf.gz; VCF_INDEL.vcf.gz; KASP_Primers.xlsx; KASP_Genotyping.xlsx	figshare	doi:10.6084/m9.figshare.c.4357706.v1	https://doi.org/10.6084/m9.figshare.c.4357706.v1	AC METCALFE
P0086	Targeted resequencing, sequence alignment and data analysis	HiSeq 3000	Illumina	HGL5VBBXX_P86_S633_L002_R2_001	HGL5VBBXX_P86_S633_L002_R2_001.fastq.gz	ArrayExpress	E-MTAB-7362	http://identifiers.org/arrayexpress:E-MTAB-7362	Variant discovery and genotype calling	Germplasm.xlsx; and Phenology_Genes.xlsx; VCF_SNP.vcf.gz; VCF_INDEL.vcf.gz; KASP_Primers.xlsx; KASP_Genotyping.xlsx	figshare	doi:10.6084/m9.figshare.c.4357706.v1	https://doi.org/10.6084/m9.figshare.c.4357706.v1	AC METCALFE
P0087	Targeted resequencing, sequence alignment and data analysis	HiSeq 3000	Illumina	HGH2WBBXX_P87_S167_L004_R1_001	HGH2WBBXX_P87_S167_L004_R1_001.fastq.gz	ArrayExpress	E-MTAB-7362	http://identifiers.org/arrayexpress:E-MTAB-7362	Variant discovery and genotype calling	Germplasm.xlsx; and Phenology_Genes.xlsx; VCF_SNP.vcf.gz; VCF_INDEL.vcf.gz; KASP_Primers.xlsx; KASP_Genotyping.xlsx	figshare	doi:10.6084/m9.figshare.c.4357706.v1	https://doi.org/10.6084/m9.figshare.c.4357706.v1	AC Oxbow
P0087	Targeted resequencing, sequence alignment and data analysis	HiSeq 3000	Illumina	HGH2WBBXX_P87_S167_L004_R2_001	HGH2WBBXX_P87_S167_L004_R2_001.fastq.gz	ArrayExpress	E-MTAB-7362	http://identifiers.org/arrayexpress:E-MTAB-7362	Variant discovery and genotype calling	Germplasm.xlsx; and Phenology_Genes.xlsx; VCF_SNP.vcf.gz; VCF_INDEL.vcf.gz; KASP_Primers.xlsx; KASP_Genotyping.xlsx	figshare	doi:10.6084/m9.figshare.c.4357706.v1	https://doi.org/10.6084/m9.figshare.c.4357706.v1	AC Oxbow
P0087	Targeted resequencing, sequence alignment and data analysis	HiSeq 3000	Illumina	HGL5VBBXX_P87_S641_L002_R1_001	HGL5VBBXX_P87_S641_L002_R1_001.fastq.gz	ArrayExpress	E-MTAB-7362	http://identifiers.org/arrayexpress:E-MTAB-7362	Variant discovery and genotype calling	Germplasm.xlsx; and Phenology_Genes.xlsx; VCF_SNP.vcf.gz; VCF_INDEL.vcf.gz; KASP_Primers.xlsx; KASP_Genotyping.xlsx	figshare	doi:10.6084/m9.figshare.c.4357706.v1	https://doi.org/10.6084/m9.figshare.c.4357706.v1	AC Oxbow
P0087	Targeted resequencing, sequence alignment and data analysis	HiSeq 3000	Illumina	HGL5VBBXX_P87_S641_L002_R2_001	HGL5VBBXX_P87_S641_L002_R2_001.fastq.gz	ArrayExpress	E-MTAB-7362	http://identifiers.org/arrayexpress:E-MTAB-7362	Variant discovery and genotype calling	Germplasm.xlsx; and Phenology_Genes.xlsx; VCF_SNP.vcf.gz; VCF_INDEL.vcf.gz; KASP_Primers.xlsx; KASP_Genotyping.xlsx	figshare	doi:10.6084/m9.figshare.c.4357706.v1	https://doi.org/10.6084/m9.figshare.c.4357706.v1	AC Oxbow
P0088	Targeted resequencing, sequence alignment and data analysis	HiSeq 3000	Illumina	HGLJKBBXX_P88_S188_L002_R1_001	HGLJKBBXX_P88_S188_L002_R1_001.fastq.gz	ArrayExpress	E-MTAB-7362	http://identifiers.org/arrayexpress:E-MTAB-7362	Variant discovery and genotype calling	Germplasm.xlsx; and Phenology_Genes.xlsx; VCF_SNP.vcf.gz; VCF_INDEL.vcf.gz; KASP_Primers.xlsx; KASP_Genotyping.xlsx	figshare	doi:10.6084/m9.figshare.c.4357706.v1	https://doi.org/10.6084/m9.figshare.c.4357706.v1	ADAGIO
P0088	Targeted resequencing, sequence alignment and data analysis	HiSeq 3000	Illumina	HGLJKBBXX_P88_S188_L002_R2_001	HGLJKBBXX_P88_S188_L002_R2_001.fastq.gz	ArrayExpress	E-MTAB-7362	http://identifiers.org/arrayexpress:E-MTAB-7362	Variant discovery and genotype calling	Germplasm.xlsx; and Phenology_Genes.xlsx; VCF_SNP.vcf.gz; VCF_INDEL.vcf.gz; KASP_Primers.xlsx; KASP_Genotyping.xlsx	figshare	doi:10.6084/m9.figshare.c.4357706.v1	https://doi.org/10.6084/m9.figshare.c.4357706.v1	ADAGIO
P0088	Targeted resequencing, sequence alignment and data analysis	HiSeq 3000	Illumina	HH2WCBBXX_P88_S341_L006_R1_001	HH2WCBBXX_P88_S341_L006_R1_001.fastq.gz	ArrayExpress	E-MTAB-7362	http://identifiers.org/arrayexpress:E-MTAB-7362	Variant discovery and genotype calling	Germplasm.xlsx; and Phenology_Genes.xlsx; VCF_SNP.vcf.gz; VCF_INDEL.vcf.gz; KASP_Primers.xlsx; KASP_Genotyping.xlsx	figshare	doi:10.6084/m9.figshare.c.4357706.v1	https://doi.org/10.6084/m9.figshare.c.4357706.v1	ADAGIO
P0088	Targeted resequencing, sequence alignment and data analysis	HiSeq 3000	Illumina	HH2WCBBXX_P88_S341_L006_R2_001	HH2WCBBXX_P88_S341_L006_R2_001.fastq.gz	ArrayExpress	E-MTAB-7362	http://identifiers.org/arrayexpress:E-MTAB-7362	Variant discovery and genotype calling	Germplasm.xlsx; and Phenology_Genes.xlsx; VCF_SNP.vcf.gz; VCF_INDEL.vcf.gz; KASP_Primers.xlsx; KASP_Genotyping.xlsx	figshare	doi:10.6084/m9.figshare.c.4357706.v1	https://doi.org/10.6084/m9.figshare.c.4357706.v1	ADAGIO
P0090	Targeted resequencing, sequence alignment and data analysis	HiSeq 3000	Illumina	HGH2WBBXX_P90_S185_L004_R1_001	HGH2WBBXX_P90_S185_L004_R1_001.fastq.gz	ArrayExpress	E-MTAB-7362	http://identifiers.org/arrayexpress:E-MTAB-7362	Variant discovery and genotype calling	Germplasm.xlsx; and Phenology_Genes.xlsx; VCF_SNP.vcf.gz; VCF_INDEL.vcf.gz; KASP_Primers.xlsx; KASP_Genotyping.xlsx	figshare	doi:10.6084/m9.figshare.c.4357706.v1	https://doi.org/10.6084/m9.figshare.c.4357706.v1	Albacete
P0090	Targeted resequencing, sequence alignment and data analysis	HiSeq 3000	Illumina	HGH2WBBXX_P90_S185_L004_R2_001	HGH2WBBXX_P90_S185_L004_R2_001.fastq.gz	ArrayExpress	E-MTAB-7362	http://identifiers.org/arrayexpress:E-MTAB-7362	Variant discovery and genotype calling	Germplasm.xlsx; and Phenology_Genes.xlsx; VCF_SNP.vcf.gz; VCF_INDEL.vcf.gz; KASP_Primers.xlsx; KASP_Genotyping.xlsx	figshare	doi:10.6084/m9.figshare.c.4357706.v1	https://doi.org/10.6084/m9.figshare.c.4357706.v1	Albacete
P0090	Targeted resequencing, sequence alignment and data analysis	HiSeq 3000	Illumina	HGL5VBBXX_P90_S539_L002_R1_001	HGL5VBBXX_P90_S539_L002_R1_001.fastq.gz	ArrayExpress	E-MTAB-7362	http://identifiers.org/arrayexpress:E-MTAB-7362	Variant discovery and genotype calling	Germplasm.xlsx; and Phenology_Genes.xlsx; VCF_SNP.vcf.gz; VCF_INDEL.vcf.gz; KASP_Primers.xlsx; KASP_Genotyping.xlsx	figshare	doi:10.6084/m9.figshare.c.4357706.v1	https://doi.org/10.6084/m9.figshare.c.4357706.v1	Albacete
P0090	Targeted resequencing, sequence alignment and data analysis	HiSeq 3000	Illumina	HGL5VBBXX_P90_S539_L002_R2_001	HGL5VBBXX_P90_S539_L002_R2_001.fastq.gz	ArrayExpress	E-MTAB-7362	http://identifiers.org/arrayexpress:E-MTAB-7362	Variant discovery and genotype calling	Germplasm.xlsx; and Phenology_Genes.xlsx; VCF_SNP.vcf.gz; VCF_INDEL.vcf.gz; KASP_Primers.xlsx; KASP_Genotyping.xlsx	figshare	doi:10.6084/m9.figshare.c.4357706.v1	https://doi.org/10.6084/m9.figshare.c.4357706.v1	Albacete
P0091	Targeted resequencing, sequence alignment and data analysis	HiSeq 3000	Illumina	HGLJKBBXX_P91_S189_L002_R1_001	HGLJKBBXX_P91_S189_L002_R1_001.fastq.gz	ArrayExpress	E-MTAB-7362	http://identifiers.org/arrayexpress:E-MTAB-7362	Variant discovery and genotype calling	Germplasm.xlsx; and Phenology_Genes.xlsx; VCF_SNP.vcf.gz; VCF_INDEL.vcf.gz; KASP_Primers.xlsx; KASP_Genotyping.xlsx	figshare	doi:10.6084/m9.figshare.c.4357706.v1	https://doi.org/10.6084/m9.figshare.c.4357706.v1	Albert
P0091	Targeted resequencing, sequence alignment and data analysis	HiSeq 3000	Illumina	HGLJKBBXX_P91_S189_L002_R2_001	HGLJKBBXX_P91_S189_L002_R2_001.fastq.gz	ArrayExpress	E-MTAB-7362	http://identifiers.org/arrayexpress:E-MTAB-7362	Variant discovery and genotype calling	Germplasm.xlsx; and Phenology_Genes.xlsx; VCF_SNP.vcf.gz; VCF_INDEL.vcf.gz; KASP_Primers.xlsx; KASP_Genotyping.xlsx	figshare	doi:10.6084/m9.figshare.c.4357706.v1	https://doi.org/10.6084/m9.figshare.c.4357706.v1	Albert
P0091	Targeted resequencing, sequence alignment and data analysis	HiSeq 3000	Illumina	HH2WCBBXX_P91_S342_L006_R1_001	HH2WCBBXX_P91_S342_L006_R1_001.fastq.gz	ArrayExpress	E-MTAB-7362	http://identifiers.org/arrayexpress:E-MTAB-7362	Variant discovery and genotype calling	Germplasm.xlsx; and Phenology_Genes.xlsx; VCF_SNP.vcf.gz; VCF_INDEL.vcf.gz; KASP_Primers.xlsx; KASP_Genotyping.xlsx	figshare	doi:10.6084/m9.figshare.c.4357706.v1	https://doi.org/10.6084/m9.figshare.c.4357706.v1	Albert
P0091	Targeted resequencing, sequence alignment and data analysis	HiSeq 3000	Illumina	HH2WCBBXX_P91_S342_L006_R2_001	HH2WCBBXX_P91_S342_L006_R2_001.fastq.gz	ArrayExpress	E-MTAB-7362	http://identifiers.org/arrayexpress:E-MTAB-7362	Variant discovery and genotype calling	Germplasm.xlsx; and Phenology_Genes.xlsx; VCF_SNP.vcf.gz; VCF_INDEL.vcf.gz; KASP_Primers.xlsx; KASP_Genotyping.xlsx	figshare	doi:10.6084/m9.figshare.c.4357706.v1	https://doi.org/10.6084/m9.figshare.c.4357706.v1	Albert
P0092	Targeted resequencing, sequence alignment and data analysis	HiSeq 3000	Illumina	HCGWGBBXX_Full-P92_S260_L006_R1_001	HCGWGBBXX_Full-P92_S260_L006_R1_001.fastq.gz	ArrayExpress	E-MTAB-7362	http://identifiers.org/arrayexpress:E-MTAB-7362	Variant discovery and genotype calling	Germplasm.xlsx; and Phenology_Genes.xlsx; VCF_SNP.vcf.gz; VCF_INDEL.vcf.gz; KASP_Primers.xlsx; KASP_Genotyping.xlsx	figshare	doi:10.6084/m9.figshare.c.4357706.v1	https://doi.org/10.6084/m9.figshare.c.4357706.v1	ALEXIS
P0092	Targeted resequencing, sequence alignment and data analysis	HiSeq 3000	Illumina	HCGWGBBXX_Full-P92_S260_L006_R2_001	HCGWGBBXX_Full-P92_S260_L006_R2_001.fastq.gz	ArrayExpress	E-MTAB-7362	http://identifiers.org/arrayexpress:E-MTAB-7362	Variant discovery and genotype calling	Germplasm.xlsx; and Phenology_Genes.xlsx; VCF_SNP.vcf.gz; VCF_INDEL.vcf.gz; KASP_Primers.xlsx; KASP_Genotyping.xlsx	figshare	doi:10.6084/m9.figshare.c.4357706.v1	https://doi.org/10.6084/m9.figshare.c.4357706.v1	ALEXIS
P0092	Targeted resequencing, sequence alignment and data analysis	HiSeq 3000	Illumina	HCGWGBBXX_Half-P92_S284_L006_R1_001	HCGWGBBXX_Half-P92_S284_L006_R1_001.fastq.gz	ArrayExpress	E-MTAB-7362	http://identifiers.org/arrayexpress:E-MTAB-7362	Variant discovery and genotype calling	Germplasm.xlsx; and Phenology_Genes.xlsx; VCF_SNP.vcf.gz; VCF_INDEL.vcf.gz; KASP_Primers.xlsx; KASP_Genotyping.xlsx	figshare	doi:10.6084/m9.figshare.c.4357706.v1	https://doi.org/10.6084/m9.figshare.c.4357706.v1	ALEXIS
P0092	Targeted resequencing, sequence alignment and data analysis	HiSeq 3000	Illumina	HCGWGBBXX_Half-P92_S284_L006_R2_001	HCGWGBBXX_Half-P92_S284_L006_R2_001.fastq.gz	ArrayExpress	E-MTAB-7362	http://identifiers.org/arrayexpress:E-MTAB-7362	Variant discovery and genotype calling	Germplasm.xlsx; and Phenology_Genes.xlsx; VCF_SNP.vcf.gz; VCF_INDEL.vcf.gz; KASP_Primers.xlsx; KASP_Genotyping.xlsx	figshare	doi:10.6084/m9.figshare.c.4357706.v1	https://doi.org/10.6084/m9.figshare.c.4357706.v1	ALEXIS
P0092	Targeted resequencing, sequence alignment and data analysis	HiSeq 3000	Illumina	HCGWGBBXX_Quarter-P92_S308_L006_R1_001	HCGWGBBXX_Quarter-P92_S308_L006_R1_001.fastq.gz	ArrayExpress	E-MTAB-7362	http://identifiers.org/arrayexpress:E-MTAB-7362	Variant discovery and genotype calling	Germplasm.xlsx; and Phenology_Genes.xlsx; VCF_SNP.vcf.gz; VCF_INDEL.vcf.gz; KASP_Primers.xlsx; KASP_Genotyping.xlsx	figshare	doi:10.6084/m9.figshare.c.4357706.v1	https://doi.org/10.6084/m9.figshare.c.4357706.v1	ALEXIS
P0092	Targeted resequencing, sequence alignment and data analysis	HiSeq 3000	Illumina	HCGWGBBXX_Quarter-P92_S308_L006_R2_001	HCGWGBBXX_Quarter-P92_S308_L006_R2_001.fastq.gz	ArrayExpress	E-MTAB-7362	http://identifiers.org/arrayexpress:E-MTAB-7362	Variant discovery and genotype calling	Germplasm.xlsx; and Phenology_Genes.xlsx; VCF_SNP.vcf.gz; VCF_INDEL.vcf.gz; KASP_Primers.xlsx; KASP_Genotyping.xlsx	figshare	doi:10.6084/m9.figshare.c.4357706.v1	https://doi.org/10.6084/m9.figshare.c.4357706.v1	ALEXIS
P0093	Targeted resequencing, sequence alignment and data analysis	HiSeq 3000	Illumina	HGH2WBBXX_P93_S186_L004_R1_001	HGH2WBBXX_P93_S186_L004_R1_001.fastq.gz	ArrayExpress	E-MTAB-7362	http://identifiers.org/arrayexpress:E-MTAB-7362	Variant discovery and genotype calling	Germplasm.xlsx; and Phenology_Genes.xlsx; VCF_SNP.vcf.gz; VCF_INDEL.vcf.gz; KASP_Primers.xlsx; KASP_Genotyping.xlsx	figshare	doi:10.6084/m9.figshare.c.4357706.v1	https://doi.org/10.6084/m9.figshare.c.4357706.v1	Alf
P0093	Targeted resequencing, sequence alignment and data analysis	HiSeq 3000	Illumina	HGH2WBBXX_P93_S186_L004_R2_001	HGH2WBBXX_P93_S186_L004_R2_001.fastq.gz	ArrayExpress	E-MTAB-7362	http://identifiers.org/arrayexpress:E-MTAB-7362	Variant discovery and genotype calling	Germplasm.xlsx; and Phenology_Genes.xlsx; VCF_SNP.vcf.gz; VCF_INDEL.vcf.gz; KASP_Primers.xlsx; KASP_Genotyping.xlsx	figshare	doi:10.6084/m9.figshare.c.4357706.v1	https://doi.org/10.6084/m9.figshare.c.4357706.v1	Alf
P0093	Targeted resequencing, sequence alignment and data analysis	HiSeq 3000	Illumina	HGL5VBBXX_P93_S540_L002_R1_001	HGL5VBBXX_P93_S540_L002_R1_001.fastq.gz	ArrayExpress	E-MTAB-7362	http://identifiers.org/arrayexpress:E-MTAB-7362	Variant discovery and genotype calling	Germplasm.xlsx; and Phenology_Genes.xlsx; VCF_SNP.vcf.gz; VCF_INDEL.vcf.gz; KASP_Primers.xlsx; KASP_Genotyping.xlsx	figshare	doi:10.6084/m9.figshare.c.4357706.v1	https://doi.org/10.6084/m9.figshare.c.4357706.v1	Alf
P0093	Targeted resequencing, sequence alignment and data analysis	HiSeq 3000	Illumina	HGL5VBBXX_P93_S540_L002_R2_001	HGL5VBBXX_P93_S540_L002_R2_001.fastq.gz	ArrayExpress	E-MTAB-7362	http://identifiers.org/arrayexpress:E-MTAB-7362	Variant discovery and genotype calling	Germplasm.xlsx; and Phenology_Genes.xlsx; VCF_SNP.vcf.gz; VCF_INDEL.vcf.gz; KASP_Primers.xlsx; KASP_Genotyping.xlsx	figshare	doi:10.6084/m9.figshare.c.4357706.v1	https://doi.org/10.6084/m9.figshare.c.4357706.v1	Alf
P0094	Targeted resequencing, sequence alignment and data analysis	HiSeq 3000	Illumina	HGH2WBBXX_P94_S187_L004_R1_001	HGH2WBBXX_P94_S187_L004_R1_001.fastq.gz	ArrayExpress	E-MTAB-7362	http://identifiers.org/arrayexpress:E-MTAB-7362	Variant discovery and genotype calling	Germplasm.xlsx; and Phenology_Genes.xlsx; VCF_SNP.vcf.gz; VCF_INDEL.vcf.gz; KASP_Primers.xlsx; KASP_Genotyping.xlsx	figshare	doi:10.6084/m9.figshare.c.4357706.v1	https://doi.org/10.6084/m9.figshare.c.4357706.v1	Alfor
P0094	Targeted resequencing, sequence alignment and data analysis	HiSeq 3000	Illumina	HGH2WBBXX_P94_S187_L004_R2_001	HGH2WBBXX_P94_S187_L004_R2_001.fastq.gz	ArrayExpress	E-MTAB-7362	http://identifiers.org/arrayexpress:E-MTAB-7362	Variant discovery and genotype calling	Germplasm.xlsx; and Phenology_Genes.xlsx; VCF_SNP.vcf.gz; VCF_INDEL.vcf.gz; KASP_Primers.xlsx; KASP_Genotyping.xlsx	figshare	doi:10.6084/m9.figshare.c.4357706.v1	https://doi.org/10.6084/m9.figshare.c.4357706.v1	Alfor
P0094	Targeted resequencing, sequence alignment and data analysis	HiSeq 3000	Illumina	HGL5VBBXX_P94_S541_L002_R1_001	HGL5VBBXX_P94_S541_L002_R1_001.fastq.gz	ArrayExpress	E-MTAB-7362	http://identifiers.org/arrayexpress:E-MTAB-7362	Variant discovery and genotype calling	Germplasm.xlsx; and Phenology_Genes.xlsx; VCF_SNP.vcf.gz; VCF_INDEL.vcf.gz; KASP_Primers.xlsx; KASP_Genotyping.xlsx	figshare	doi:10.6084/m9.figshare.c.4357706.v1	https://doi.org/10.6084/m9.figshare.c.4357706.v1	Alfor
P0094	Targeted resequencing, sequence alignment and data analysis	HiSeq 3000	Illumina	HGL5VBBXX_P94_S541_L002_R2_001	HGL5VBBXX_P94_S541_L002_R2_001.fastq.gz	ArrayExpress	E-MTAB-7362	http://identifiers.org/arrayexpress:E-MTAB-7362	Variant discovery and genotype calling	Germplasm.xlsx; and Phenology_Genes.xlsx; VCF_SNP.vcf.gz; VCF_INDEL.vcf.gz; KASP_Primers.xlsx; KASP_Genotyping.xlsx	figshare	doi:10.6084/m9.figshare.c.4357706.v1	https://doi.org/10.6084/m9.figshare.c.4357706.v1	Alfor
P0100	Targeted resequencing, sequence alignment and data analysis	HiSeq 3000	Illumina	HFVHJBBXX_P100_S287_L003_R1_001	HFVHJBBXX_P100_S287_L003_R1_001.fastq.gz	ArrayExpress	E-MTAB-7362	http://identifiers.org/arrayexpress:E-MTAB-7362	Variant discovery and genotype calling	Germplasm.xlsx; and Phenology_Genes.xlsx; VCF_SNP.vcf.gz; VCF_INDEL.vcf.gz; KASP_Primers.xlsx; KASP_Genotyping.xlsx	figshare	doi:10.6084/m9.figshare.c.4357706.v1	https://doi.org/10.6084/m9.figshare.c.4357706.v1	ANBX98002-011
P0100	Targeted resequencing, sequence alignment and data analysis	HiSeq 3000	Illumina	HFVHJBBXX_P100_S287_L003_R2_001	HFVHJBBXX_P100_S287_L003_R2_001.fastq.gz	ArrayExpress	E-MTAB-7362	http://identifiers.org/arrayexpress:E-MTAB-7362	Variant discovery and genotype calling	Germplasm.xlsx; and Phenology_Genes.xlsx; VCF_SNP.vcf.gz; VCF_INDEL.vcf.gz; KASP_Primers.xlsx; KASP_Genotyping.xlsx	figshare	doi:10.6084/m9.figshare.c.4357706.v1	https://doi.org/10.6084/m9.figshare.c.4357706.v1	ANBX98002-011
P0100	Targeted resequencing, sequence alignment and data analysis	HiSeq 3000	Illumina	HH2WCBBXX_P100_S582_L007_R1_001	HH2WCBBXX_P100_S582_L007_R1_001.fastq.gz	ArrayExpress	E-MTAB-7362	http://identifiers.org/arrayexpress:E-MTAB-7362	Variant discovery and genotype calling	Germplasm.xlsx; and Phenology_Genes.xlsx; VCF_SNP.vcf.gz; VCF_INDEL.vcf.gz; KASP_Primers.xlsx; KASP_Genotyping.xlsx	figshare	doi:10.6084/m9.figshare.c.4357706.v1	https://doi.org/10.6084/m9.figshare.c.4357706.v1	ANBX98002-011
P0100	Targeted resequencing, sequence alignment and data analysis	HiSeq 3000	Illumina	HH2WCBBXX_P100_S582_L007_R2_001	HH2WCBBXX_P100_S582_L007_R2_001.fastq.gz	ArrayExpress	E-MTAB-7362	http://identifiers.org/arrayexpress:E-MTAB-7362	Variant discovery and genotype calling	Germplasm.xlsx; and Phenology_Genes.xlsx; VCF_SNP.vcf.gz; VCF_INDEL.vcf.gz; KASP_Primers.xlsx; KASP_Genotyping.xlsx	figshare	doi:10.6084/m9.figshare.c.4357706.v1	https://doi.org/10.6084/m9.figshare.c.4357706.v1	ANBX98002-011
P0101	Targeted resequencing, sequence alignment and data analysis	HiSeq 3000	Illumina	HFVHJBBXX_P101_S288_L003_R1_001	HFVHJBBXX_P101_S288_L003_R1_001.fastq.gz	ArrayExpress	E-MTAB-7362	http://identifiers.org/arrayexpress:E-MTAB-7362	Variant discovery and genotype calling	Germplasm.xlsx; and Phenology_Genes.xlsx; VCF_SNP.vcf.gz; VCF_INDEL.vcf.gz; KASP_Primers.xlsx; KASP_Genotyping.xlsx	figshare	doi:10.6084/m9.figshare.c.4357706.v1	https://doi.org/10.6084/m9.figshare.c.4357706.v1	Andre
P0101	Targeted resequencing, sequence alignment and data analysis	HiSeq 3000	Illumina	HFVHJBBXX_P101_S288_L003_R2_001	HFVHJBBXX_P101_S288_L003_R2_001.fastq.gz	ArrayExpress	E-MTAB-7362	http://identifiers.org/arrayexpress:E-MTAB-7362	Variant discovery and genotype calling	Germplasm.xlsx; and Phenology_Genes.xlsx; VCF_SNP.vcf.gz; VCF_INDEL.vcf.gz; KASP_Primers.xlsx; KASP_Genotyping.xlsx	figshare	doi:10.6084/m9.figshare.c.4357706.v1	https://doi.org/10.6084/m9.figshare.c.4357706.v1	Andre
P0101	Targeted resequencing, sequence alignment and data analysis	HiSeq 3000	Illumina	HH2WCBBXX_P101_S583_L007_R1_001	HH2WCBBXX_P101_S583_L007_R1_001.fastq.gz	ArrayExpress	E-MTAB-7362	http://identifiers.org/arrayexpress:E-MTAB-7362	Variant discovery and genotype calling	Germplasm.xlsx; and Phenology_Genes.xlsx; VCF_SNP.vcf.gz; VCF_INDEL.vcf.gz; KASP_Primers.xlsx; KASP_Genotyping.xlsx	figshare	doi:10.6084/m9.figshare.c.4357706.v1	https://doi.org/10.6084/m9.figshare.c.4357706.v1	Andre
P0101	Targeted resequencing, sequence alignment and data analysis	HiSeq 3000	Illumina	HH2WCBBXX_P101_S583_L007_R2_001	HH2WCBBXX_P101_S583_L007_R2_001.fastq.gz	ArrayExpress	E-MTAB-7362	http://identifiers.org/arrayexpress:E-MTAB-7362	Variant discovery and genotype calling	Germplasm.xlsx; and Phenology_Genes.xlsx; VCF_SNP.vcf.gz; VCF_INDEL.vcf.gz; KASP_Primers.xlsx; KASP_Genotyping.xlsx	figshare	doi:10.6084/m9.figshare.c.4357706.v1	https://doi.org/10.6084/m9.figshare.c.4357706.v1	Andre
P0102	Targeted resequencing, sequence alignment and data analysis	HiSeq 3000	Illumina	HFVHJBBXX_P102_S289_L003_R1_001	HFVHJBBXX_P102_S289_L003_R1_001.fastq.gz	ArrayExpress	E-MTAB-7362	http://identifiers.org/arrayexpress:E-MTAB-7362	Variant discovery and genotype calling	Germplasm.xlsx; and Phenology_Genes.xlsx; VCF_SNP.vcf.gz; VCF_INDEL.vcf.gz; KASP_Primers.xlsx; KASP_Genotyping.xlsx	figshare	doi:10.6084/m9.figshare.c.4357706.v1	https://doi.org/10.6084/m9.figshare.c.4357706.v1	Annabell
P0102	Targeted resequencing, sequence alignment and data analysis	HiSeq 3000	Illumina	HFVHJBBXX_P102_S289_L003_R2_001	HFVHJBBXX_P102_S289_L003_R2_001.fastq.gz	ArrayExpress	E-MTAB-7362	http://identifiers.org/arrayexpress:E-MTAB-7362	Variant discovery and genotype calling	Germplasm.xlsx; and Phenology_Genes.xlsx; VCF_SNP.vcf.gz; VCF_INDEL.vcf.gz; KASP_Primers.xlsx; KASP_Genotyping.xlsx	figshare	doi:10.6084/m9.figshare.c.4357706.v1	https://doi.org/10.6084/m9.figshare.c.4357706.v1	Annabell
P0102	Targeted resequencing, sequence alignment and data analysis	HiSeq 3000	Illumina	HH2WCBBXX_P102_S584_L007_R1_001	HH2WCBBXX_P102_S584_L007_R1_001.fastq.gz	ArrayExpress	E-MTAB-7362	http://identifiers.org/arrayexpress:E-MTAB-7362	Variant discovery and genotype calling	Germplasm.xlsx; and Phenology_Genes.xlsx; VCF_SNP.vcf.gz; VCF_INDEL.vcf.gz; KASP_Primers.xlsx; KASP_Genotyping.xlsx	figshare	doi:10.6084/m9.figshare.c.4357706.v1	https://doi.org/10.6084/m9.figshare.c.4357706.v1	Annabell
P0102	Targeted resequencing, sequence alignment and data analysis	HiSeq 3000	Illumina	HH2WCBBXX_P102_S584_L007_R2_001	HH2WCBBXX_P102_S584_L007_R2_001.fastq.gz	ArrayExpress	E-MTAB-7362	http://identifiers.org/arrayexpress:E-MTAB-7362	Variant discovery and genotype calling	Germplasm.xlsx; and Phenology_Genes.xlsx; VCF_SNP.vcf.gz; VCF_INDEL.vcf.gz; KASP_Primers.xlsx; KASP_Genotyping.xlsx	figshare	doi:10.6084/m9.figshare.c.4357706.v1	https://doi.org/10.6084/m9.figshare.c.4357706.v1	Annabell
P0103	Targeted resequencing, sequence alignment and data analysis	HiSeq 3000	Illumina	HFVHJBBXX_P103_S290_L003_R1_001	HFVHJBBXX_P103_S290_L003_R1_001.fastq.gz	ArrayExpress	E-MTAB-7362	http://identifiers.org/arrayexpress:E-MTAB-7362	Variant discovery and genotype calling	Germplasm.xlsx; and Phenology_Genes.xlsx; VCF_SNP.vcf.gz; VCF_INDEL.vcf.gz; KASP_Primers.xlsx; KASP_Genotyping.xlsx	figshare	doi:10.6084/m9.figshare.c.4357706.v1	https://doi.org/10.6084/m9.figshare.c.4357706.v1	Annika
P0103	Targeted resequencing, sequence alignment and data analysis	HiSeq 3000	Illumina	HFVHJBBXX_P103_S290_L003_R2_001	HFVHJBBXX_P103_S290_L003_R2_001.fastq.gz	ArrayExpress	E-MTAB-7362	http://identifiers.org/arrayexpress:E-MTAB-7362	Variant discovery and genotype calling	Germplasm.xlsx; and Phenology_Genes.xlsx; VCF_SNP.vcf.gz; VCF_INDEL.vcf.gz; KASP_Primers.xlsx; KASP_Genotyping.xlsx	figshare	doi:10.6084/m9.figshare.c.4357706.v1	https://doi.org/10.6084/m9.figshare.c.4357706.v1	Annika
P0103	Targeted resequencing, sequence alignment and data analysis	HiSeq 3000	Illumina	HH2WCBBXX_P103_S585_L007_R1_001	HH2WCBBXX_P103_S585_L007_R1_001.fastq.gz	ArrayExpress	E-MTAB-7362	http://identifiers.org/arrayexpress:E-MTAB-7362	Variant discovery and genotype calling	Germplasm.xlsx; and Phenology_Genes.xlsx; VCF_SNP.vcf.gz; VCF_INDEL.vcf.gz; KASP_Primers.xlsx; KASP_Genotyping.xlsx	figshare	doi:10.6084/m9.figshare.c.4357706.v1	https://doi.org/10.6084/m9.figshare.c.4357706.v1	Annika
P0103	Targeted resequencing, sequence alignment and data analysis	HiSeq 3000	Illumina	HH2WCBBXX_P103_S585_L007_R2_001	HH2WCBBXX_P103_S585_L007_R2_001.fastq.gz	ArrayExpress	E-MTAB-7362	http://identifiers.org/arrayexpress:E-MTAB-7362	Variant discovery and genotype calling	Germplasm.xlsx; and Phenology_Genes.xlsx; VCF_SNP.vcf.gz; VCF_INDEL.vcf.gz; KASP_Primers.xlsx; KASP_Genotyping.xlsx	figshare	doi:10.6084/m9.figshare.c.4357706.v1	https://doi.org/10.6084/m9.figshare.c.4357706.v1	Annika
P0104	Targeted resequencing, sequence alignment and data analysis	HiSeq 3000	Illumina	HFVHJBBXX_P104_S291_L003_R1_001	HFVHJBBXX_P104_S291_L003_R1_001.fastq.gz	ArrayExpress	E-MTAB-7362	http://identifiers.org/arrayexpress:E-MTAB-7362	Variant discovery and genotype calling	Germplasm.xlsx; and Phenology_Genes.xlsx; VCF_SNP.vcf.gz; VCF_INDEL.vcf.gz; KASP_Primers.xlsx; KASP_Genotyping.xlsx	figshare	doi:10.6084/m9.figshare.c.4357706.v1	https://doi.org/10.6084/m9.figshare.c.4357706.v1	Antarctica 01
P0104	Targeted resequencing, sequence alignment and data analysis	HiSeq 3000	Illumina	HFVHJBBXX_P104_S291_L003_R2_001	HFVHJBBXX_P104_S291_L003_R2_001.fastq.gz	ArrayExpress	E-MTAB-7362	http://identifiers.org/arrayexpress:E-MTAB-7362	Variant discovery and genotype calling	Germplasm.xlsx; and Phenology_Genes.xlsx; VCF_SNP.vcf.gz; VCF_INDEL.vcf.gz; KASP_Primers.xlsx; KASP_Genotyping.xlsx	figshare	doi:10.6084/m9.figshare.c.4357706.v1	https://doi.org/10.6084/m9.figshare.c.4357706.v1	Antarctica 01
P0104	Targeted resequencing, sequence alignment and data analysis	HiSeq 3000	Illumina	HH2WCBBXX_P104_S586_L007_R1_001	HH2WCBBXX_P104_S586_L007_R1_001.fastq.gz	ArrayExpress	E-MTAB-7362	http://identifiers.org/arrayexpress:E-MTAB-7362	Variant discovery and genotype calling	Germplasm.xlsx; and Phenology_Genes.xlsx; VCF_SNP.vcf.gz; VCF_INDEL.vcf.gz; KASP_Primers.xlsx; KASP_Genotyping.xlsx	figshare	doi:10.6084/m9.figshare.c.4357706.v1	https://doi.org/10.6084/m9.figshare.c.4357706.v1	Antarctica 01
P0104	Targeted resequencing, sequence alignment and data analysis	HiSeq 3000	Illumina	HH2WCBBXX_P104_S586_L007_R2_001	HH2WCBBXX_P104_S586_L007_R2_001.fastq.gz	ArrayExpress	E-MTAB-7362	http://identifiers.org/arrayexpress:E-MTAB-7362	Variant discovery and genotype calling	Germplasm.xlsx; and Phenology_Genes.xlsx; VCF_SNP.vcf.gz; VCF_INDEL.vcf.gz; KASP_Primers.xlsx; KASP_Genotyping.xlsx	figshare	doi:10.6084/m9.figshare.c.4357706.v1	https://doi.org/10.6084/m9.figshare.c.4357706.v1	Antarctica 01
P0105	Targeted resequencing, sequence alignment and data analysis	HiSeq 3000	Illumina	HFVHJBBXX_P105_S292_L003_R1_001	HFVHJBBXX_P105_S292_L003_R1_001.fastq.gz	ArrayExpress	E-MTAB-7362	http://identifiers.org/arrayexpress:E-MTAB-7362	Variant discovery and genotype calling	Germplasm.xlsx; and Phenology_Genes.xlsx; VCF_SNP.vcf.gz; VCF_INDEL.vcf.gz; KASP_Primers.xlsx; KASP_Genotyping.xlsx	figshare	doi:10.6084/m9.figshare.c.4357706.v1	https://doi.org/10.6084/m9.figshare.c.4357706.v1	Apex
P0105	Targeted resequencing, sequence alignment and data analysis	HiSeq 3000	Illumina	HFVHJBBXX_P105_S292_L003_R2_001	HFVHJBBXX_P105_S292_L003_R2_001.fastq.gz	ArrayExpress	E-MTAB-7362	http://identifiers.org/arrayexpress:E-MTAB-7362	Variant discovery and genotype calling	Germplasm.xlsx; and Phenology_Genes.xlsx; VCF_SNP.vcf.gz; VCF_INDEL.vcf.gz; KASP_Primers.xlsx; KASP_Genotyping.xlsx	figshare	doi:10.6084/m9.figshare.c.4357706.v1	https://doi.org/10.6084/m9.figshare.c.4357706.v1	Apex
P0105	Targeted resequencing, sequence alignment and data analysis	HiSeq 3000	Illumina	HH2WCBBXX_P105_S587_L007_R1_001	HH2WCBBXX_P105_S587_L007_R1_001.fastq.gz	ArrayExpress	E-MTAB-7362	http://identifiers.org/arrayexpress:E-MTAB-7362	Variant discovery and genotype calling	Germplasm.xlsx; and Phenology_Genes.xlsx; VCF_SNP.vcf.gz; VCF_INDEL.vcf.gz; KASP_Primers.xlsx; KASP_Genotyping.xlsx	figshare	doi:10.6084/m9.figshare.c.4357706.v1	https://doi.org/10.6084/m9.figshare.c.4357706.v1	Apex
P0105	Targeted resequencing, sequence alignment and data analysis	HiSeq 3000	Illumina	HH2WCBBXX_P105_S587_L007_R2_001	HH2WCBBXX_P105_S587_L007_R2_001.fastq.gz	ArrayExpress	E-MTAB-7362	http://identifiers.org/arrayexpress:E-MTAB-7362	Variant discovery and genotype calling	Germplasm.xlsx; and Phenology_Genes.xlsx; VCF_SNP.vcf.gz; VCF_INDEL.vcf.gz; KASP_Primers.xlsx; KASP_Genotyping.xlsx	figshare	doi:10.6084/m9.figshare.c.4357706.v1	https://doi.org/10.6084/m9.figshare.c.4357706.v1	Apex
P0106	Targeted resequencing, sequence alignment and data analysis	HiSeq 3000	Illumina	HCGWGBBXX_Full-P106_S261_L006_R1_001	HCGWGBBXX_Full-P106_S261_L006_R1_001.fastq.gz	ArrayExpress	E-MTAB-7362	http://identifiers.org/arrayexpress:E-MTAB-7362	Variant discovery and genotype calling	Germplasm.xlsx; and Phenology_Genes.xlsx; VCF_SNP.vcf.gz; VCF_INDEL.vcf.gz; KASP_Primers.xlsx; KASP_Genotyping.xlsx	figshare	doi:10.6084/m9.figshare.c.4357706.v1	https://doi.org/10.6084/m9.figshare.c.4357706.v1	Arapiles
P0106	Targeted resequencing, sequence alignment and data analysis	HiSeq 3000	Illumina	HCGWGBBXX_Full-P106_S261_L006_R2_001	HCGWGBBXX_Full-P106_S261_L006_R2_001.fastq.gz	ArrayExpress	E-MTAB-7362	http://identifiers.org/arrayexpress:E-MTAB-7362	Variant discovery and genotype calling	Germplasm.xlsx; and Phenology_Genes.xlsx; VCF_SNP.vcf.gz; VCF_INDEL.vcf.gz; KASP_Primers.xlsx; KASP_Genotyping.xlsx	figshare	doi:10.6084/m9.figshare.c.4357706.v1	https://doi.org/10.6084/m9.figshare.c.4357706.v1	Arapiles
P0106	Targeted resequencing, sequence alignment and data analysis	HiSeq 3000	Illumina	HCGWGBBXX_Half-P106_S285_L006_R1_001	HCGWGBBXX_Half-P106_S285_L006_R1_001.fastq.gz	ArrayExpress	E-MTAB-7362	http://identifiers.org/arrayexpress:E-MTAB-7362	Variant discovery and genotype calling	Germplasm.xlsx; and Phenology_Genes.xlsx; VCF_SNP.vcf.gz; VCF_INDEL.vcf.gz; KASP_Primers.xlsx; KASP_Genotyping.xlsx	figshare	doi:10.6084/m9.figshare.c.4357706.v1	https://doi.org/10.6084/m9.figshare.c.4357706.v1	Arapiles
P0106	Targeted resequencing, sequence alignment and data analysis	HiSeq 3000	Illumina	HCGWGBBXX_Half-P106_S285_L006_R2_001	HCGWGBBXX_Half-P106_S285_L006_R2_001.fastq.gz	ArrayExpress	E-MTAB-7362	http://identifiers.org/arrayexpress:E-MTAB-7362	Variant discovery and genotype calling	Germplasm.xlsx; and Phenology_Genes.xlsx; VCF_SNP.vcf.gz; VCF_INDEL.vcf.gz; KASP_Primers.xlsx; KASP_Genotyping.xlsx	figshare	doi:10.6084/m9.figshare.c.4357706.v1	https://doi.org/10.6084/m9.figshare.c.4357706.v1	Arapiles
P0106	Targeted resequencing, sequence alignment and data analysis	HiSeq 3000	Illumina	HCGWGBBXX_Quarter-P106_S309_L006_R1_001	HCGWGBBXX_Quarter-P106_S309_L006_R1_001.fastq.gz	ArrayExpress	E-MTAB-7362	http://identifiers.org/arrayexpress:E-MTAB-7362	Variant discovery and genotype calling	Germplasm.xlsx; and Phenology_Genes.xlsx; VCF_SNP.vcf.gz; VCF_INDEL.vcf.gz; KASP_Primers.xlsx; KASP_Genotyping.xlsx	figshare	doi:10.6084/m9.figshare.c.4357706.v1	https://doi.org/10.6084/m9.figshare.c.4357706.v1	Arapiles
P0106	Targeted resequencing, sequence alignment and data analysis	HiSeq 3000	Illumina	HCGWGBBXX_Quarter-P106_S309_L006_R2_001	HCGWGBBXX_Quarter-P106_S309_L006_R2_001.fastq.gz	ArrayExpress	E-MTAB-7362	http://identifiers.org/arrayexpress:E-MTAB-7362	Variant discovery and genotype calling	Germplasm.xlsx; and Phenology_Genes.xlsx; VCF_SNP.vcf.gz; VCF_INDEL.vcf.gz; KASP_Primers.xlsx; KASP_Genotyping.xlsx	figshare	doi:10.6084/m9.figshare.c.4357706.v1	https://doi.org/10.6084/m9.figshare.c.4357706.v1	Arapiles
P0107	Targeted resequencing, sequence alignment and data analysis	HiSeq 3000	Illumina	HFVHJBBXX_P107_S293_L003_R1_001	HFVHJBBXX_P107_S293_L003_R1_001.fastq.gz	ArrayExpress	E-MTAB-7362	http://identifiers.org/arrayexpress:E-MTAB-7362	Variant discovery and genotype calling	Germplasm.xlsx; and Phenology_Genes.xlsx; VCF_SNP.vcf.gz; VCF_INDEL.vcf.gz; KASP_Primers.xlsx; KASP_Genotyping.xlsx	figshare	doi:10.6084/m9.figshare.c.4357706.v1	https://doi.org/10.6084/m9.figshare.c.4357706.v1	Ariel*
P0107	Targeted resequencing, sequence alignment and data analysis	HiSeq 3000	Illumina	HFVHJBBXX_P107_S293_L003_R2_001	HFVHJBBXX_P107_S293_L003_R2_001.fastq.gz	ArrayExpress	E-MTAB-7362	http://identifiers.org/arrayexpress:E-MTAB-7362	Variant discovery and genotype calling	Germplasm.xlsx; and Phenology_Genes.xlsx; VCF_SNP.vcf.gz; VCF_INDEL.vcf.gz; KASP_Primers.xlsx; KASP_Genotyping.xlsx	figshare	doi:10.6084/m9.figshare.c.4357706.v1	https://doi.org/10.6084/m9.figshare.c.4357706.v1	Ariel*
P0107	Targeted resequencing, sequence alignment and data analysis	HiSeq 3000	Illumina	HH2WCBBXX_P107_S588_L007_R1_001	HH2WCBBXX_P107_S588_L007_R1_001.fastq.gz	ArrayExpress	E-MTAB-7362	http://identifiers.org/arrayexpress:E-MTAB-7362	Variant discovery and genotype calling	Germplasm.xlsx; and Phenology_Genes.xlsx; VCF_SNP.vcf.gz; VCF_INDEL.vcf.gz; KASP_Primers.xlsx; KASP_Genotyping.xlsx	figshare	doi:10.6084/m9.figshare.c.4357706.v1	https://doi.org/10.6084/m9.figshare.c.4357706.v1	Ariel*
P0107	Targeted resequencing, sequence alignment and data analysis	HiSeq 3000	Illumina	HH2WCBBXX_P107_S588_L007_R2_001	HH2WCBBXX_P107_S588_L007_R2_001.fastq.gz	ArrayExpress	E-MTAB-7362	http://identifiers.org/arrayexpress:E-MTAB-7362	Variant discovery and genotype calling	Germplasm.xlsx; and Phenology_Genes.xlsx; VCF_SNP.vcf.gz; VCF_INDEL.vcf.gz; KASP_Primers.xlsx; KASP_Genotyping.xlsx	figshare	doi:10.6084/m9.figshare.c.4357706.v1	https://doi.org/10.6084/m9.figshare.c.4357706.v1	Ariel*
P0108	Targeted resequencing, sequence alignment and data analysis	HiSeq 3000	Illumina	HGH2WBBXX_P108_S188_L004_R1_001	HGH2WBBXX_P108_S188_L004_R1_001.fastq.gz	ArrayExpress	E-MTAB-7362	http://identifiers.org/arrayexpress:E-MTAB-7362	Variant discovery and genotype calling	Germplasm.xlsx; and Phenology_Genes.xlsx; VCF_SNP.vcf.gz; VCF_INDEL.vcf.gz; KASP_Primers.xlsx; KASP_Genotyping.xlsx	figshare	doi:10.6084/m9.figshare.c.4357706.v1	https://doi.org/10.6084/m9.figshare.c.4357706.v1	Armelle
P0108	Targeted resequencing, sequence alignment and data analysis	HiSeq 3000	Illumina	HGH2WBBXX_P108_S188_L004_R2_001	HGH2WBBXX_P108_S188_L004_R2_001.fastq.gz	ArrayExpress	E-MTAB-7362	http://identifiers.org/arrayexpress:E-MTAB-7362	Variant discovery and genotype calling	Germplasm.xlsx; and Phenology_Genes.xlsx; VCF_SNP.vcf.gz; VCF_INDEL.vcf.gz; KASP_Primers.xlsx; KASP_Genotyping.xlsx	figshare	doi:10.6084/m9.figshare.c.4357706.v1	https://doi.org/10.6084/m9.figshare.c.4357706.v1	Armelle
P0108	Targeted resequencing, sequence alignment and data analysis	HiSeq 3000	Illumina	HGL5VBBXX_P108_S542_L002_R1_001	HGL5VBBXX_P108_S542_L002_R1_001.fastq.gz	ArrayExpress	E-MTAB-7362	http://identifiers.org/arrayexpress:E-MTAB-7362	Variant discovery and genotype calling	Germplasm.xlsx; and Phenology_Genes.xlsx; VCF_SNP.vcf.gz; VCF_INDEL.vcf.gz; KASP_Primers.xlsx; KASP_Genotyping.xlsx	figshare	doi:10.6084/m9.figshare.c.4357706.v1	https://doi.org/10.6084/m9.figshare.c.4357706.v1	Armelle
P0108	Targeted resequencing, sequence alignment and data analysis	HiSeq 3000	Illumina	HGL5VBBXX_P108_S542_L002_R2_001	HGL5VBBXX_P108_S542_L002_R2_001.fastq.gz	ArrayExpress	E-MTAB-7362	http://identifiers.org/arrayexpress:E-MTAB-7362	Variant discovery and genotype calling	Germplasm.xlsx; and Phenology_Genes.xlsx; VCF_SNP.vcf.gz; VCF_INDEL.vcf.gz; KASP_Primers.xlsx; KASP_Genotyping.xlsx	figshare	doi:10.6084/m9.figshare.c.4357706.v1	https://doi.org/10.6084/m9.figshare.c.4357706.v1	Armelle
P0109	Targeted resequencing, sequence alignment and data analysis	HiSeq 3000	Illumina	HGH2WBBXX_P109_S121_L004_R1_001	HGH2WBBXX_P109_S121_L004_R1_001.fastq.gz	ArrayExpress	E-MTAB-7362	http://identifiers.org/arrayexpress:E-MTAB-7362	Variant discovery and genotype calling	Germplasm.xlsx; and Phenology_Genes.xlsx; VCF_SNP.vcf.gz; VCF_INDEL.vcf.gz; KASP_Primers.xlsx; KASP_Genotyping.xlsx	figshare	doi:10.6084/m9.figshare.c.4357706.v1	https://doi.org/10.6084/m9.figshare.c.4357706.v1	Arta
P0109	Targeted resequencing, sequence alignment and data analysis	HiSeq 3000	Illumina	HGH2WBBXX_P109_S121_L004_R2_001	HGH2WBBXX_P109_S121_L004_R2_001.fastq.gz	ArrayExpress	E-MTAB-7362	http://identifiers.org/arrayexpress:E-MTAB-7362	Variant discovery and genotype calling	Germplasm.xlsx; and Phenology_Genes.xlsx; VCF_SNP.vcf.gz; VCF_INDEL.vcf.gz; KASP_Primers.xlsx; KASP_Genotyping.xlsx	figshare	doi:10.6084/m9.figshare.c.4357706.v1	https://doi.org/10.6084/m9.figshare.c.4357706.v1	Arta
P0109	Targeted resequencing, sequence alignment and data analysis	HiSeq 3000	Illumina	HGL5VBBXX_P109_S435_L002_R1_001	HGL5VBBXX_P109_S435_L002_R1_001.fastq.gz	ArrayExpress	E-MTAB-7362	http://identifiers.org/arrayexpress:E-MTAB-7362	Variant discovery and genotype calling	Germplasm.xlsx; and Phenology_Genes.xlsx; VCF_SNP.vcf.gz; VCF_INDEL.vcf.gz; KASP_Primers.xlsx; KASP_Genotyping.xlsx	figshare	doi:10.6084/m9.figshare.c.4357706.v1	https://doi.org/10.6084/m9.figshare.c.4357706.v1	Arta
P0109	Targeted resequencing, sequence alignment and data analysis	HiSeq 3000	Illumina	HGL5VBBXX_P109_S435_L002_R2_001	HGL5VBBXX_P109_S435_L002_R2_001.fastq.gz	ArrayExpress	E-MTAB-7362	http://identifiers.org/arrayexpress:E-MTAB-7362	Variant discovery and genotype calling	Germplasm.xlsx; and Phenology_Genes.xlsx; VCF_SNP.vcf.gz; VCF_INDEL.vcf.gz; KASP_Primers.xlsx; KASP_Genotyping.xlsx	figshare	doi:10.6084/m9.figshare.c.4357706.v1	https://doi.org/10.6084/m9.figshare.c.4357706.v1	Arta
P0110	Targeted resequencing, sequence alignment and data analysis	HiSeq 3000	Illumina	HGLJKBBXX_P110_S190_L002_R1_001	HGLJKBBXX_P110_S190_L002_R1_001.fastq.gz	ArrayExpress	E-MTAB-7362	http://identifiers.org/arrayexpress:E-MTAB-7362	Variant discovery and genotype calling	Germplasm.xlsx; and Phenology_Genes.xlsx; VCF_SNP.vcf.gz; VCF_INDEL.vcf.gz; KASP_Primers.xlsx; KASP_Genotyping.xlsx	figshare	doi:10.6084/m9.figshare.c.4357706.v1	https://doi.org/10.6084/m9.figshare.c.4357706.v1	ARUPO
P0110	Targeted resequencing, sequence alignment and data analysis	HiSeq 3000	Illumina	HGLJKBBXX_P110_S190_L002_R2_001	HGLJKBBXX_P110_S190_L002_R2_001.fastq.gz	ArrayExpress	E-MTAB-7362	http://identifiers.org/arrayexpress:E-MTAB-7362	Variant discovery and genotype calling	Germplasm.xlsx; and Phenology_Genes.xlsx; VCF_SNP.vcf.gz; VCF_INDEL.vcf.gz; KASP_Primers.xlsx; KASP_Genotyping.xlsx	figshare	doi:10.6084/m9.figshare.c.4357706.v1	https://doi.org/10.6084/m9.figshare.c.4357706.v1	ARUPO
P0110	Targeted resequencing, sequence alignment and data analysis	HiSeq 3000	Illumina	HH2WCBBXX_P110_S343_L006_R1_001	HH2WCBBXX_P110_S343_L006_R1_001.fastq.gz	ArrayExpress	E-MTAB-7362	http://identifiers.org/arrayexpress:E-MTAB-7362	Variant discovery and genotype calling	Germplasm.xlsx; and Phenology_Genes.xlsx; VCF_SNP.vcf.gz; VCF_INDEL.vcf.gz; KASP_Primers.xlsx; KASP_Genotyping.xlsx	figshare	doi:10.6084/m9.figshare.c.4357706.v1	https://doi.org/10.6084/m9.figshare.c.4357706.v1	ARUPO
P0110	Targeted resequencing, sequence alignment and data analysis	HiSeq 3000	Illumina	HH2WCBBXX_P110_S343_L006_R2_001	HH2WCBBXX_P110_S343_L006_R2_001.fastq.gz	ArrayExpress	E-MTAB-7362	http://identifiers.org/arrayexpress:E-MTAB-7362	Variant discovery and genotype calling	Germplasm.xlsx; and Phenology_Genes.xlsx; VCF_SNP.vcf.gz; VCF_INDEL.vcf.gz; KASP_Primers.xlsx; KASP_Genotyping.xlsx	figshare	doi:10.6084/m9.figshare.c.4357706.v1	https://doi.org/10.6084/m9.figshare.c.4357706.v1	ARUPO
P0111	Targeted resequencing, sequence alignment and data analysis	HiSeq 3000	Illumina	HGLJKBBXX_P111_S191_L002_R1_001	HGLJKBBXX_P111_S191_L002_R1_001.fastq.gz	ArrayExpress	E-MTAB-7362	http://identifiers.org/arrayexpress:E-MTAB-7362	Variant discovery and genotype calling	Germplasm.xlsx; and Phenology_Genes.xlsx; VCF_SNP.vcf.gz; VCF_INDEL.vcf.gz; KASP_Primers.xlsx; KASP_Genotyping.xlsx	figshare	doi:10.6084/m9.figshare.c.4357706.v1	https://doi.org/10.6084/m9.figshare.c.4357706.v1	ARUPOBC1
P0111	Targeted resequencing, sequence alignment and data analysis	HiSeq 3000	Illumina	HGLJKBBXX_P111_S191_L002_R2_001	HGLJKBBXX_P111_S191_L002_R2_001.fastq.gz	ArrayExpress	E-MTAB-7362	http://identifiers.org/arrayexpress:E-MTAB-7362	Variant discovery and genotype calling	Germplasm.xlsx; and Phenology_Genes.xlsx; VCF_SNP.vcf.gz; VCF_INDEL.vcf.gz; KASP_Primers.xlsx; KASP_Genotyping.xlsx	figshare	doi:10.6084/m9.figshare.c.4357706.v1	https://doi.org/10.6084/m9.figshare.c.4357706.v1	ARUPOBC1
P0111	Targeted resequencing, sequence alignment and data analysis	HiSeq 3000	Illumina	HH2WCBBXX_P111_S344_L006_R1_001	HH2WCBBXX_P111_S344_L006_R1_001.fastq.gz	ArrayExpress	E-MTAB-7362	http://identifiers.org/arrayexpress:E-MTAB-7362	Variant discovery and genotype calling	Germplasm.xlsx; and Phenology_Genes.xlsx; VCF_SNP.vcf.gz; VCF_INDEL.vcf.gz; KASP_Primers.xlsx; KASP_Genotyping.xlsx	figshare	doi:10.6084/m9.figshare.c.4357706.v1	https://doi.org/10.6084/m9.figshare.c.4357706.v1	ARUPOBC1
P0111	Targeted resequencing, sequence alignment and data analysis	HiSeq 3000	Illumina	HH2WCBBXX_P111_S344_L006_R2_001	HH2WCBBXX_P111_S344_L006_R2_001.fastq.gz	ArrayExpress	E-MTAB-7362	http://identifiers.org/arrayexpress:E-MTAB-7362	Variant discovery and genotype calling	Germplasm.xlsx; and Phenology_Genes.xlsx; VCF_SNP.vcf.gz; VCF_INDEL.vcf.gz; KASP_Primers.xlsx; KASP_Genotyping.xlsx	figshare	doi:10.6084/m9.figshare.c.4357706.v1	https://doi.org/10.6084/m9.figshare.c.4357706.v1	ARUPOBC1
P0112	Targeted resequencing, sequence alignment and data analysis	HiSeq 3000	Illumina	HGLJKBBXX_P112_S192_L002_R1_001	HGLJKBBXX_P112_S192_L002_R1_001.fastq.gz	ArrayExpress	E-MTAB-7362	http://identifiers.org/arrayexpress:E-MTAB-7362	Variant discovery and genotype calling	Germplasm.xlsx; and Phenology_Genes.xlsx; VCF_SNP.vcf.gz; VCF_INDEL.vcf.gz; KASP_Primers.xlsx; KASP_Genotyping.xlsx	figshare	doi:10.6084/m9.figshare.c.4357706.v1	https://doi.org/10.6084/m9.figshare.c.4357706.v1	ARUPOBC6
P0112	Targeted resequencing, sequence alignment and data analysis	HiSeq 3000	Illumina	HGLJKBBXX_P112_S192_L002_R2_001	HGLJKBBXX_P112_S192_L002_R2_001.fastq.gz	ArrayExpress	E-MTAB-7362	http://identifiers.org/arrayexpress:E-MTAB-7362	Variant discovery and genotype calling	Germplasm.xlsx; and Phenology_Genes.xlsx; VCF_SNP.vcf.gz; VCF_INDEL.vcf.gz; KASP_Primers.xlsx; KASP_Genotyping.xlsx	figshare	doi:10.6084/m9.figshare.c.4357706.v1	https://doi.org/10.6084/m9.figshare.c.4357706.v1	ARUPOBC6
P0112	Targeted resequencing, sequence alignment and data analysis	HiSeq 3000	Illumina	HH2WCBBXX_P112_S345_L006_R1_001	HH2WCBBXX_P112_S345_L006_R1_001.fastq.gz	ArrayExpress	E-MTAB-7362	http://identifiers.org/arrayexpress:E-MTAB-7362	Variant discovery and genotype calling	Germplasm.xlsx; and Phenology_Genes.xlsx; VCF_SNP.vcf.gz; VCF_INDEL.vcf.gz; KASP_Primers.xlsx; KASP_Genotyping.xlsx	figshare	doi:10.6084/m9.figshare.c.4357706.v1	https://doi.org/10.6084/m9.figshare.c.4357706.v1	ARUPOBC6
P0112	Targeted resequencing, sequence alignment and data analysis	HiSeq 3000	Illumina	HH2WCBBXX_P112_S345_L006_R2_001	HH2WCBBXX_P112_S345_L006_R2_001.fastq.gz	ArrayExpress	E-MTAB-7362	http://identifiers.org/arrayexpress:E-MTAB-7362	Variant discovery and genotype calling	Germplasm.xlsx; and Phenology_Genes.xlsx; VCF_SNP.vcf.gz; VCF_INDEL.vcf.gz; KASP_Primers.xlsx; KASP_Genotyping.xlsx	figshare	doi:10.6084/m9.figshare.c.4357706.v1	https://doi.org/10.6084/m9.figshare.c.4357706.v1	ARUPOBC6
P0113	Targeted resequencing, sequence alignment and data analysis	HiSeq 3000	Illumina	HGH2WBBXX_P113_S189_L004_R1_001	HGH2WBBXX_P113_S189_L004_R1_001.fastq.gz	ArrayExpress	E-MTAB-7362	http://identifiers.org/arrayexpress:E-MTAB-7362	Variant discovery and genotype calling	Germplasm.xlsx; and Phenology_Genes.xlsx; VCF_SNP.vcf.gz; VCF_INDEL.vcf.gz; KASP_Primers.xlsx; KASP_Genotyping.xlsx	figshare	doi:10.6084/m9.figshare.c.4357706.v1	https://doi.org/10.6084/m9.figshare.c.4357706.v1	Arupo-S
P0113	Targeted resequencing, sequence alignment and data analysis	HiSeq 3000	Illumina	HGH2WBBXX_P113_S189_L004_R2_001	HGH2WBBXX_P113_S189_L004_R2_001.fastq.gz	ArrayExpress	E-MTAB-7362	http://identifiers.org/arrayexpress:E-MTAB-7362	Variant discovery and genotype calling	Germplasm.xlsx; and Phenology_Genes.xlsx; VCF_SNP.vcf.gz; VCF_INDEL.vcf.gz; KASP_Primers.xlsx; KASP_Genotyping.xlsx	figshare	doi:10.6084/m9.figshare.c.4357706.v1	https://doi.org/10.6084/m9.figshare.c.4357706.v1	Arupo-S
P0113	Targeted resequencing, sequence alignment and data analysis	HiSeq 3000	Illumina	HGL5VBBXX_P113_S543_L002_R1_001	HGL5VBBXX_P113_S543_L002_R1_001.fastq.gz	ArrayExpress	E-MTAB-7362	http://identifiers.org/arrayexpress:E-MTAB-7362	Variant discovery and genotype calling	Germplasm.xlsx; and Phenology_Genes.xlsx; VCF_SNP.vcf.gz; VCF_INDEL.vcf.gz; KASP_Primers.xlsx; KASP_Genotyping.xlsx	figshare	doi:10.6084/m9.figshare.c.4357706.v1	https://doi.org/10.6084/m9.figshare.c.4357706.v1	Arupo-S
P0113	Targeted resequencing, sequence alignment and data analysis	HiSeq 3000	Illumina	HGL5VBBXX_P113_S543_L002_R2_001	HGL5VBBXX_P113_S543_L002_R2_001.fastq.gz	ArrayExpress	E-MTAB-7362	http://identifiers.org/arrayexpress:E-MTAB-7362	Variant discovery and genotype calling	Germplasm.xlsx; and Phenology_Genes.xlsx; VCF_SNP.vcf.gz; VCF_INDEL.vcf.gz; KASP_Primers.xlsx; KASP_Genotyping.xlsx	figshare	doi:10.6084/m9.figshare.c.4357706.v1	https://doi.org/10.6084/m9.figshare.c.4357706.v1	Arupo-S
P0114	Targeted resequencing, sequence alignment and data analysis	HiSeq 3000	Illumina	HGH2WBBXX_P114_S82_L004_R1_001	HGH2WBBXX_P114_S82_L004_R1_001.fastq.gz	ArrayExpress	E-MTAB-7362	http://identifiers.org/arrayexpress:E-MTAB-7362	Variant discovery and genotype calling	Germplasm.xlsx; and Phenology_Genes.xlsx; VCF_SNP.vcf.gz; VCF_INDEL.vcf.gz; KASP_Primers.xlsx; KASP_Genotyping.xlsx	figshare	doi:10.6084/m9.figshare.c.4357706.v1	https://doi.org/10.6084/m9.figshare.c.4357706.v1	ARUPO'S'*2/3/PI2325/MAF102..COSSACK/4/V..
P0114	Targeted resequencing, sequence alignment and data analysis	HiSeq 3000	Illumina	HGH2WBBXX_P114_S82_L004_R2_001	HGH2WBBXX_P114_S82_L004_R2_001.fastq.gz	ArrayExpress	E-MTAB-7362	http://identifiers.org/arrayexpress:E-MTAB-7362	Variant discovery and genotype calling	Germplasm.xlsx; and Phenology_Genes.xlsx; VCF_SNP.vcf.gz; VCF_INDEL.vcf.gz; KASP_Primers.xlsx; KASP_Genotyping.xlsx	figshare	doi:10.6084/m9.figshare.c.4357706.v1	https://doi.org/10.6084/m9.figshare.c.4357706.v1	ARUPO'S'*2/3/PI2325/MAF102..COSSACK/4/V..
P0114	Targeted resequencing, sequence alignment and data analysis	HiSeq 3000	Illumina	HGL5VBBXX_P114_S396_L002_R1_001	HGL5VBBXX_P114_S396_L002_R1_001.fastq.gz	ArrayExpress	E-MTAB-7362	http://identifiers.org/arrayexpress:E-MTAB-7362	Variant discovery and genotype calling	Germplasm.xlsx; and Phenology_Genes.xlsx; VCF_SNP.vcf.gz; VCF_INDEL.vcf.gz; KASP_Primers.xlsx; KASP_Genotyping.xlsx	figshare	doi:10.6084/m9.figshare.c.4357706.v1	https://doi.org/10.6084/m9.figshare.c.4357706.v1	ARUPO'S'*2/3/PI2325/MAF102..COSSACK/4/V..
P0114	Targeted resequencing, sequence alignment and data analysis	HiSeq 3000	Illumina	HGL5VBBXX_P114_S396_L002_R2_001	HGL5VBBXX_P114_S396_L002_R2_001.fastq.gz	ArrayExpress	E-MTAB-7362	http://identifiers.org/arrayexpress:E-MTAB-7362	Variant discovery and genotype calling	Germplasm.xlsx; and Phenology_Genes.xlsx; VCF_SNP.vcf.gz; VCF_INDEL.vcf.gz; KASP_Primers.xlsx; KASP_Genotyping.xlsx	figshare	doi:10.6084/m9.figshare.c.4357706.v1	https://doi.org/10.6084/m9.figshare.c.4357706.v1	ARUPO'S'*2/3/PI2325/MAF102..COSSACK/4/V..
P0115	Targeted resequencing, sequence alignment and data analysis	HiSeq 3000	Illumina	HGH2WBBXX_P115_S83_L004_R1_001	HGH2WBBXX_P115_S83_L004_R1_001.fastq.gz	ArrayExpress	E-MTAB-7362	http://identifiers.org/arrayexpress:E-MTAB-7362	Variant discovery and genotype calling	Germplasm.xlsx; and Phenology_Genes.xlsx; VCF_SNP.vcf.gz; VCF_INDEL.vcf.gz; KASP_Primers.xlsx; KASP_Genotyping.xlsx	figshare	doi:10.6084/m9.figshare.c.4357706.v1	https://doi.org/10.6084/m9.figshare.c.4357706.v1	ASPLUND SVALOF
P0115	Targeted resequencing, sequence alignment and data analysis	HiSeq 3000	Illumina	HGH2WBBXX_P115_S83_L004_R2_001	HGH2WBBXX_P115_S83_L004_R2_001.fastq.gz	ArrayExpress	E-MTAB-7362	http://identifiers.org/arrayexpress:E-MTAB-7362	Variant discovery and genotype calling	Germplasm.xlsx; and Phenology_Genes.xlsx; VCF_SNP.vcf.gz; VCF_INDEL.vcf.gz; KASP_Primers.xlsx; KASP_Genotyping.xlsx	figshare	doi:10.6084/m9.figshare.c.4357706.v1	https://doi.org/10.6084/m9.figshare.c.4357706.v1	ASPLUND SVALOF
P0115	Targeted resequencing, sequence alignment and data analysis	HiSeq 3000	Illumina	HGL5VBBXX_P115_S397_L002_R1_001	HGL5VBBXX_P115_S397_L002_R1_001.fastq.gz	ArrayExpress	E-MTAB-7362	http://identifiers.org/arrayexpress:E-MTAB-7362	Variant discovery and genotype calling	Germplasm.xlsx; and Phenology_Genes.xlsx; VCF_SNP.vcf.gz; VCF_INDEL.vcf.gz; KASP_Primers.xlsx; KASP_Genotyping.xlsx	figshare	doi:10.6084/m9.figshare.c.4357706.v1	https://doi.org/10.6084/m9.figshare.c.4357706.v1	ASPLUND SVALOF
P0115	Targeted resequencing, sequence alignment and data analysis	HiSeq 3000	Illumina	HGL5VBBXX_P115_S397_L002_R2_001	HGL5VBBXX_P115_S397_L002_R2_001.fastq.gz	ArrayExpress	E-MTAB-7362	http://identifiers.org/arrayexpress:E-MTAB-7362	Variant discovery and genotype calling	Germplasm.xlsx; and Phenology_Genes.xlsx; VCF_SNP.vcf.gz; VCF_INDEL.vcf.gz; KASP_Primers.xlsx; KASP_Genotyping.xlsx	figshare	doi:10.6084/m9.figshare.c.4357706.v1	https://doi.org/10.6084/m9.figshare.c.4357706.v1	ASPLUND SVALOF
P0116	Targeted resequencing, sequence alignment and data analysis	HiSeq 3000	Illumina	HFVHJBBXX_P116_S294_L003_R1_001	HFVHJBBXX_P116_S294_L003_R1_001.fastq.gz	ArrayExpress	E-MTAB-7362	http://identifiers.org/arrayexpress:E-MTAB-7362	Variant discovery and genotype calling	Germplasm.xlsx; and Phenology_Genes.xlsx; VCF_SNP.vcf.gz; VCF_INDEL.vcf.gz; KASP_Primers.xlsx; KASP_Genotyping.xlsx	figshare	doi:10.6084/m9.figshare.c.4357706.v1	https://doi.org/10.6084/m9.figshare.c.4357706.v1	Astoria
P0116	Targeted resequencing, sequence alignment and data analysis	HiSeq 3000	Illumina	HFVHJBBXX_P116_S294_L003_R2_001	HFVHJBBXX_P116_S294_L003_R2_001.fastq.gz	ArrayExpress	E-MTAB-7362	http://identifiers.org/arrayexpress:E-MTAB-7362	Variant discovery and genotype calling	Germplasm.xlsx; and Phenology_Genes.xlsx; VCF_SNP.vcf.gz; VCF_INDEL.vcf.gz; KASP_Primers.xlsx; KASP_Genotyping.xlsx	figshare	doi:10.6084/m9.figshare.c.4357706.v1	https://doi.org/10.6084/m9.figshare.c.4357706.v1	Astoria
P0116	Targeted resequencing, sequence alignment and data analysis	HiSeq 3000	Illumina	HH2WCBBXX_P116_S589_L007_R1_001	HH2WCBBXX_P116_S589_L007_R1_001.fastq.gz	ArrayExpress	E-MTAB-7362	http://identifiers.org/arrayexpress:E-MTAB-7362	Variant discovery and genotype calling	Germplasm.xlsx; and Phenology_Genes.xlsx; VCF_SNP.vcf.gz; VCF_INDEL.vcf.gz; KASP_Primers.xlsx; KASP_Genotyping.xlsx	figshare	doi:10.6084/m9.figshare.c.4357706.v1	https://doi.org/10.6084/m9.figshare.c.4357706.v1	Astoria
P0116	Targeted resequencing, sequence alignment and data analysis	HiSeq 3000	Illumina	HH2WCBBXX_P116_S589_L007_R2_001	HH2WCBBXX_P116_S589_L007_R2_001.fastq.gz	ArrayExpress	E-MTAB-7362	http://identifiers.org/arrayexpress:E-MTAB-7362	Variant discovery and genotype calling	Germplasm.xlsx; and Phenology_Genes.xlsx; VCF_SNP.vcf.gz; VCF_INDEL.vcf.gz; KASP_Primers.xlsx; KASP_Genotyping.xlsx	figshare	doi:10.6084/m9.figshare.c.4357706.v1	https://doi.org/10.6084/m9.figshare.c.4357706.v1	Astoria
P0118	Targeted resequencing, sequence alignment and data analysis	HiSeq 3000	Illumina	HFVHJBBXX_P118_S295_L003_R1_001	HFVHJBBXX_P118_S295_L003_R1_001.fastq.gz	ArrayExpress	E-MTAB-7362	http://identifiers.org/arrayexpress:E-MTAB-7362	Variant discovery and genotype calling	Germplasm.xlsx; and Phenology_Genes.xlsx; VCF_SNP.vcf.gz; VCF_INDEL.vcf.gz; KASP_Primers.xlsx; KASP_Genotyping.xlsx	figshare	doi:10.6084/m9.figshare.c.4357706.v1	https://doi.org/10.6084/m9.figshare.c.4357706.v1	Atem
P0118	Targeted resequencing, sequence alignment and data analysis	HiSeq 3000	Illumina	HFVHJBBXX_P118_S295_L003_R2_001	HFVHJBBXX_P118_S295_L003_R2_001.fastq.gz	ArrayExpress	E-MTAB-7362	http://identifiers.org/arrayexpress:E-MTAB-7362	Variant discovery and genotype calling	Germplasm.xlsx; and Phenology_Genes.xlsx; VCF_SNP.vcf.gz; VCF_INDEL.vcf.gz; KASP_Primers.xlsx; KASP_Genotyping.xlsx	figshare	doi:10.6084/m9.figshare.c.4357706.v1	https://doi.org/10.6084/m9.figshare.c.4357706.v1	Atem
P0118	Targeted resequencing, sequence alignment and data analysis	HiSeq 3000	Illumina	HH2WCBBXX_P118_S590_L007_R1_001	HH2WCBBXX_P118_S590_L007_R1_001.fastq.gz	ArrayExpress	E-MTAB-7362	http://identifiers.org/arrayexpress:E-MTAB-7362	Variant discovery and genotype calling	Germplasm.xlsx; and Phenology_Genes.xlsx; VCF_SNP.vcf.gz; VCF_INDEL.vcf.gz; KASP_Primers.xlsx; KASP_Genotyping.xlsx	figshare	doi:10.6084/m9.figshare.c.4357706.v1	https://doi.org/10.6084/m9.figshare.c.4357706.v1	Atem
P0118	Targeted resequencing, sequence alignment and data analysis	HiSeq 3000	Illumina	HH2WCBBXX_P118_S590_L007_R2_001	HH2WCBBXX_P118_S590_L007_R2_001.fastq.gz	ArrayExpress	E-MTAB-7362	http://identifiers.org/arrayexpress:E-MTAB-7362	Variant discovery and genotype calling	Germplasm.xlsx; and Phenology_Genes.xlsx; VCF_SNP.vcf.gz; VCF_INDEL.vcf.gz; KASP_Primers.xlsx; KASP_Genotyping.xlsx	figshare	doi:10.6084/m9.figshare.c.4357706.v1	https://doi.org/10.6084/m9.figshare.c.4357706.v1	Atem
P0119	Targeted resequencing, sequence alignment and data analysis	HiSeq 3000	Illumina	HFVHJBBXX_P119_S296_L003_R1_001	HFVHJBBXX_P119_S296_L003_R1_001.fastq.gz	ArrayExpress	E-MTAB-7362	http://identifiers.org/arrayexpress:E-MTAB-7362	Variant discovery and genotype calling	Germplasm.xlsx; and Phenology_Genes.xlsx; VCF_SNP.vcf.gz; VCF_INDEL.vcf.gz; KASP_Primers.xlsx; KASP_Genotyping.xlsx	figshare	doi:10.6084/m9.figshare.c.4357706.v1	https://doi.org/10.6084/m9.figshare.c.4357706.v1	Atem/LMs//TR3189/Bdn
P0119	Targeted resequencing, sequence alignment and data analysis	HiSeq 3000	Illumina	HFVHJBBXX_P119_S296_L003_R2_001	HFVHJBBXX_P119_S296_L003_R2_001.fastq.gz	ArrayExpress	E-MTAB-7362	http://identifiers.org/arrayexpress:E-MTAB-7362	Variant discovery and genotype calling	Germplasm.xlsx; and Phenology_Genes.xlsx; VCF_SNP.vcf.gz; VCF_INDEL.vcf.gz; KASP_Primers.xlsx; KASP_Genotyping.xlsx	figshare	doi:10.6084/m9.figshare.c.4357706.v1	https://doi.org/10.6084/m9.figshare.c.4357706.v1	Atem/LMs//TR3189/Bdn
P0119	Targeted resequencing, sequence alignment and data analysis	HiSeq 3000	Illumina	HH2WCBBXX_P119_S591_L007_R1_001	HH2WCBBXX_P119_S591_L007_R1_001.fastq.gz	ArrayExpress	E-MTAB-7362	http://identifiers.org/arrayexpress:E-MTAB-7362	Variant discovery and genotype calling	Germplasm.xlsx; and Phenology_Genes.xlsx; VCF_SNP.vcf.gz; VCF_INDEL.vcf.gz; KASP_Primers.xlsx; KASP_Genotyping.xlsx	figshare	doi:10.6084/m9.figshare.c.4357706.v1	https://doi.org/10.6084/m9.figshare.c.4357706.v1	Atem/LMs//TR3189/Bdn
P0119	Targeted resequencing, sequence alignment and data analysis	HiSeq 3000	Illumina	HH2WCBBXX_P119_S591_L007_R2_001	HH2WCBBXX_P119_S591_L007_R2_001.fastq.gz	ArrayExpress	E-MTAB-7362	http://identifiers.org/arrayexpress:E-MTAB-7362	Variant discovery and genotype calling	Germplasm.xlsx; and Phenology_Genes.xlsx; VCF_SNP.vcf.gz; VCF_INDEL.vcf.gz; KASP_Primers.xlsx; KASP_Genotyping.xlsx	figshare	doi:10.6084/m9.figshare.c.4357706.v1	https://doi.org/10.6084/m9.figshare.c.4357706.v1	Atem/LMs//TR3189/Bdn
P0120	Targeted resequencing, sequence alignment and data analysis	HiSeq 3000	Illumina	HGH2WBBXX_P120_S190_L004_R1_001	HGH2WBBXX_P120_S190_L004_R1_001.fastq.gz	ArrayExpress	E-MTAB-7362	http://identifiers.org/arrayexpress:E-MTAB-7362	Variant discovery and genotype calling	Germplasm.xlsx; and Phenology_Genes.xlsx; VCF_SNP.vcf.gz; VCF_INDEL.vcf.gz; KASP_Primers.xlsx; KASP_Genotyping.xlsx	figshare	doi:10.6084/m9.figshare.c.4357706.v1	https://doi.org/10.6084/m9.figshare.c.4357706.v1	Atlas 68
P0120	Targeted resequencing, sequence alignment and data analysis	HiSeq 3000	Illumina	HGH2WBBXX_P120_S190_L004_R2_001	HGH2WBBXX_P120_S190_L004_R2_001.fastq.gz	ArrayExpress	E-MTAB-7362	http://identifiers.org/arrayexpress:E-MTAB-7362	Variant discovery and genotype calling	Germplasm.xlsx; and Phenology_Genes.xlsx; VCF_SNP.vcf.gz; VCF_INDEL.vcf.gz; KASP_Primers.xlsx; KASP_Genotyping.xlsx	figshare	doi:10.6084/m9.figshare.c.4357706.v1	https://doi.org/10.6084/m9.figshare.c.4357706.v1	Atlas 68
P0120	Targeted resequencing, sequence alignment and data analysis	HiSeq 3000	Illumina	HGL5VBBXX_P120_S544_L002_R1_001	HGL5VBBXX_P120_S544_L002_R1_001.fastq.gz	ArrayExpress	E-MTAB-7362	http://identifiers.org/arrayexpress:E-MTAB-7362	Variant discovery and genotype calling	Germplasm.xlsx; and Phenology_Genes.xlsx; VCF_SNP.vcf.gz; VCF_INDEL.vcf.gz; KASP_Primers.xlsx; KASP_Genotyping.xlsx	figshare	doi:10.6084/m9.figshare.c.4357706.v1	https://doi.org/10.6084/m9.figshare.c.4357706.v1	Atlas 68
P0120	Targeted resequencing, sequence alignment and data analysis	HiSeq 3000	Illumina	HGL5VBBXX_P120_S544_L002_R2_001	HGL5VBBXX_P120_S544_L002_R2_001.fastq.gz	ArrayExpress	E-MTAB-7362	http://identifiers.org/arrayexpress:E-MTAB-7362	Variant discovery and genotype calling	Germplasm.xlsx; and Phenology_Genes.xlsx; VCF_SNP.vcf.gz; VCF_INDEL.vcf.gz; KASP_Primers.xlsx; KASP_Genotyping.xlsx	figshare	doi:10.6084/m9.figshare.c.4357706.v1	https://doi.org/10.6084/m9.figshare.c.4357706.v1	Atlas 68
P0121	Targeted resequencing, sequence alignment and data analysis	HiSeq 3000	Illumina	HFVHJBBXX_P121_S297_L003_R1_001	HFVHJBBXX_P121_S297_L003_R1_001.fastq.gz	ArrayExpress	E-MTAB-7362	http://identifiers.org/arrayexpress:E-MTAB-7362	Variant discovery and genotype calling	Germplasm.xlsx; and Phenology_Genes.xlsx; VCF_SNP.vcf.gz; VCF_INDEL.vcf.gz; KASP_Primers.xlsx; KASP_Genotyping.xlsx	figshare	doi:10.6084/m9.figshare.c.4357706.v1	https://doi.org/10.6084/m9.figshare.c.4357706.v1	Atribut
P0121	Targeted resequencing, sequence alignment and data analysis	HiSeq 3000	Illumina	HFVHJBBXX_P121_S297_L003_R2_001	HFVHJBBXX_P121_S297_L003_R2_001.fastq.gz	ArrayExpress	E-MTAB-7362	http://identifiers.org/arrayexpress:E-MTAB-7362	Variant discovery and genotype calling	Germplasm.xlsx; and Phenology_Genes.xlsx; VCF_SNP.vcf.gz; VCF_INDEL.vcf.gz; KASP_Primers.xlsx; KASP_Genotyping.xlsx	figshare	doi:10.6084/m9.figshare.c.4357706.v1	https://doi.org/10.6084/m9.figshare.c.4357706.v1	Atribut
P0121	Targeted resequencing, sequence alignment and data analysis	HiSeq 3000	Illumina	HH2WCBBXX_P121_S592_L007_R1_001	HH2WCBBXX_P121_S592_L007_R1_001.fastq.gz	ArrayExpress	E-MTAB-7362	http://identifiers.org/arrayexpress:E-MTAB-7362	Variant discovery and genotype calling	Germplasm.xlsx; and Phenology_Genes.xlsx; VCF_SNP.vcf.gz; VCF_INDEL.vcf.gz; KASP_Primers.xlsx; KASP_Genotyping.xlsx	figshare	doi:10.6084/m9.figshare.c.4357706.v1	https://doi.org/10.6084/m9.figshare.c.4357706.v1	Atribut
P0121	Targeted resequencing, sequence alignment and data analysis	HiSeq 3000	Illumina	HH2WCBBXX_P121_S592_L007_R2_001	HH2WCBBXX_P121_S592_L007_R2_001.fastq.gz	ArrayExpress	E-MTAB-7362	http://identifiers.org/arrayexpress:E-MTAB-7362	Variant discovery and genotype calling	Germplasm.xlsx; and Phenology_Genes.xlsx; VCF_SNP.vcf.gz; VCF_INDEL.vcf.gz; KASP_Primers.xlsx; KASP_Genotyping.xlsx	figshare	doi:10.6084/m9.figshare.c.4357706.v1	https://doi.org/10.6084/m9.figshare.c.4357706.v1	Atribut
P0122	Targeted resequencing, sequence alignment and data analysis	HiSeq 3000	Illumina	HGH2WBBXX_P122_S191_L004_R1_001	HGH2WBBXX_P122_S191_L004_R1_001.fastq.gz	ArrayExpress	E-MTAB-7362	http://identifiers.org/arrayexpress:E-MTAB-7362	Variant discovery and genotype calling	Germplasm.xlsx; and Phenology_Genes.xlsx; VCF_SNP.vcf.gz; VCF_INDEL.vcf.gz; KASP_Primers.xlsx; KASP_Genotyping.xlsx	figshare	doi:10.6084/m9.figshare.c.4357706.v1	https://doi.org/10.6084/m9.figshare.c.4357706.v1	Atsel
P0122	Targeted resequencing, sequence alignment and data analysis	HiSeq 3000	Illumina	HGH2WBBXX_P122_S191_L004_R2_001	HGH2WBBXX_P122_S191_L004_R2_001.fastq.gz	ArrayExpress	E-MTAB-7362	http://identifiers.org/arrayexpress:E-MTAB-7362	Variant discovery and genotype calling	Germplasm.xlsx; and Phenology_Genes.xlsx; VCF_SNP.vcf.gz; VCF_INDEL.vcf.gz; KASP_Primers.xlsx; KASP_Genotyping.xlsx	figshare	doi:10.6084/m9.figshare.c.4357706.v1	https://doi.org/10.6084/m9.figshare.c.4357706.v1	Atsel
P0122	Targeted resequencing, sequence alignment and data analysis	HiSeq 3000	Illumina	HGL5VBBXX_P122_S545_L002_R1_001	HGL5VBBXX_P122_S545_L002_R1_001.fastq.gz	ArrayExpress	E-MTAB-7362	http://identifiers.org/arrayexpress:E-MTAB-7362	Variant discovery and genotype calling	Germplasm.xlsx; and Phenology_Genes.xlsx; VCF_SNP.vcf.gz; VCF_INDEL.vcf.gz; KASP_Primers.xlsx; KASP_Genotyping.xlsx	figshare	doi:10.6084/m9.figshare.c.4357706.v1	https://doi.org/10.6084/m9.figshare.c.4357706.v1	Atsel
P0122	Targeted resequencing, sequence alignment and data analysis	HiSeq 3000	Illumina	HGL5VBBXX_P122_S545_L002_R2_001	HGL5VBBXX_P122_S545_L002_R2_001.fastq.gz	ArrayExpress	E-MTAB-7362	http://identifiers.org/arrayexpress:E-MTAB-7362	Variant discovery and genotype calling	Germplasm.xlsx; and Phenology_Genes.xlsx; VCF_SNP.vcf.gz; VCF_INDEL.vcf.gz; KASP_Primers.xlsx; KASP_Genotyping.xlsx	figshare	doi:10.6084/m9.figshare.c.4357706.v1	https://doi.org/10.6084/m9.figshare.c.4357706.v1	Atsel
P0123	Targeted resequencing, sequence alignment and data analysis	HiSeq 3000	Illumina	HFVHJBBXX_P123_S298_L003_R1_001	HFVHJBBXX_P123_S298_L003_R1_001.fastq.gz	ArrayExpress	E-MTAB-7362	http://identifiers.org/arrayexpress:E-MTAB-7362	Variant discovery and genotype calling	Germplasm.xlsx; and Phenology_Genes.xlsx; VCF_SNP.vcf.gz; VCF_INDEL.vcf.gz; KASP_Primers.xlsx; KASP_Genotyping.xlsx	figshare	doi:10.6084/m9.figshare.c.4357706.v1	https://doi.org/10.6084/m9.figshare.c.4357706.v1	AZAFRAN (CMB 643
P0123	Targeted resequencing, sequence alignment and data analysis	HiSeq 3000	Illumina	HFVHJBBXX_P123_S298_L003_R2_001	HFVHJBBXX_P123_S298_L003_R2_001.fastq.gz	ArrayExpress	E-MTAB-7362	http://identifiers.org/arrayexpress:E-MTAB-7362	Variant discovery and genotype calling	Germplasm.xlsx; and Phenology_Genes.xlsx; VCF_SNP.vcf.gz; VCF_INDEL.vcf.gz; KASP_Primers.xlsx; KASP_Genotyping.xlsx	figshare	doi:10.6084/m9.figshare.c.4357706.v1	https://doi.org/10.6084/m9.figshare.c.4357706.v1	AZAFRAN (CMB 643
P0123	Targeted resequencing, sequence alignment and data analysis	HiSeq 3000	Illumina	HH2WCBBXX_P123_S593_L007_R1_001	HH2WCBBXX_P123_S593_L007_R1_001.fastq.gz	ArrayExpress	E-MTAB-7362	http://identifiers.org/arrayexpress:E-MTAB-7362	Variant discovery and genotype calling	Germplasm.xlsx; and Phenology_Genes.xlsx; VCF_SNP.vcf.gz; VCF_INDEL.vcf.gz; KASP_Primers.xlsx; KASP_Genotyping.xlsx	figshare	doi:10.6084/m9.figshare.c.4357706.v1	https://doi.org/10.6084/m9.figshare.c.4357706.v1	AZAFRAN (CMB 643
P0123	Targeted resequencing, sequence alignment and data analysis	HiSeq 3000	Illumina	HH2WCBBXX_P123_S593_L007_R2_001	HH2WCBBXX_P123_S593_L007_R2_001.fastq.gz	ArrayExpress	E-MTAB-7362	http://identifiers.org/arrayexpress:E-MTAB-7362	Variant discovery and genotype calling	Germplasm.xlsx; and Phenology_Genes.xlsx; VCF_SNP.vcf.gz; VCF_INDEL.vcf.gz; KASP_Primers.xlsx; KASP_Genotyping.xlsx	figshare	doi:10.6084/m9.figshare.c.4357706.v1	https://doi.org/10.6084/m9.figshare.c.4357706.v1	AZAFRAN (CMB 643
P0126	Targeted resequencing, sequence alignment and data analysis	HiSeq 3000	Illumina	HGH2WBBXX_P126_S84_L004_R1_001	HGH2WBBXX_P126_S84_L004_R1_001.fastq.gz	ArrayExpress	E-MTAB-7362	http://identifiers.org/arrayexpress:E-MTAB-7362	Variant discovery and genotype calling	Germplasm.xlsx; and Phenology_Genes.xlsx; VCF_SNP.vcf.gz; VCF_INDEL.vcf.gz; KASP_Primers.xlsx; KASP_Genotyping.xlsx	figshare	doi:10.6084/m9.figshare.c.4357706.v1	https://doi.org/10.6084/m9.figshare.c.4357706.v1	B511
P0126	Targeted resequencing, sequence alignment and data analysis	HiSeq 3000	Illumina	HGH2WBBXX_P126_S84_L004_R2_001	HGH2WBBXX_P126_S84_L004_R2_001.fastq.gz	ArrayExpress	E-MTAB-7362	http://identifiers.org/arrayexpress:E-MTAB-7362	Variant discovery and genotype calling	Germplasm.xlsx; and Phenology_Genes.xlsx; VCF_SNP.vcf.gz; VCF_INDEL.vcf.gz; KASP_Primers.xlsx; KASP_Genotyping.xlsx	figshare	doi:10.6084/m9.figshare.c.4357706.v1	https://doi.org/10.6084/m9.figshare.c.4357706.v1	B511
P0126	Targeted resequencing, sequence alignment and data analysis	HiSeq 3000	Illumina	HGL5VBBXX_P126_S398_L002_R1_001	HGL5VBBXX_P126_S398_L002_R1_001.fastq.gz	ArrayExpress	E-MTAB-7362	http://identifiers.org/arrayexpress:E-MTAB-7362	Variant discovery and genotype calling	Germplasm.xlsx; and Phenology_Genes.xlsx; VCF_SNP.vcf.gz; VCF_INDEL.vcf.gz; KASP_Primers.xlsx; KASP_Genotyping.xlsx	figshare	doi:10.6084/m9.figshare.c.4357706.v1	https://doi.org/10.6084/m9.figshare.c.4357706.v1	B511
P0126	Targeted resequencing, sequence alignment and data analysis	HiSeq 3000	Illumina	HGL5VBBXX_P126_S398_L002_R2_001	HGL5VBBXX_P126_S398_L002_R2_001.fastq.gz	ArrayExpress	E-MTAB-7362	http://identifiers.org/arrayexpress:E-MTAB-7362	Variant discovery and genotype calling	Germplasm.xlsx; and Phenology_Genes.xlsx; VCF_SNP.vcf.gz; VCF_INDEL.vcf.gz; KASP_Primers.xlsx; KASP_Genotyping.xlsx	figshare	doi:10.6084/m9.figshare.c.4357706.v1	https://doi.org/10.6084/m9.figshare.c.4357706.v1	B511
P0127	Targeted resequencing, sequence alignment and data analysis	HiSeq 3000	Illumina	HGH2WBBXX_P127_S85_L004_R1_001	HGH2WBBXX_P127_S85_L004_R1_001.fastq.gz	ArrayExpress	E-MTAB-7362	http://identifiers.org/arrayexpress:E-MTAB-7362	Variant discovery and genotype calling	Germplasm.xlsx; and Phenology_Genes.xlsx; VCF_SNP.vcf.gz; VCF_INDEL.vcf.gz; KASP_Primers.xlsx; KASP_Genotyping.xlsx	figshare	doi:10.6084/m9.figshare.c.4357706.v1	https://doi.org/10.6084/m9.figshare.c.4357706.v1	B521
P0127	Targeted resequencing, sequence alignment and data analysis	HiSeq 3000	Illumina	HGH2WBBXX_P127_S85_L004_R2_001	HGH2WBBXX_P127_S85_L004_R2_001.fastq.gz	ArrayExpress	E-MTAB-7362	http://identifiers.org/arrayexpress:E-MTAB-7362	Variant discovery and genotype calling	Germplasm.xlsx; and Phenology_Genes.xlsx; VCF_SNP.vcf.gz; VCF_INDEL.vcf.gz; KASP_Primers.xlsx; KASP_Genotyping.xlsx	figshare	doi:10.6084/m9.figshare.c.4357706.v1	https://doi.org/10.6084/m9.figshare.c.4357706.v1	B521
P0127	Targeted resequencing, sequence alignment and data analysis	HiSeq 3000	Illumina	HGL5VBBXX_P127_S399_L002_R1_001	HGL5VBBXX_P127_S399_L002_R1_001.fastq.gz	ArrayExpress	E-MTAB-7362	http://identifiers.org/arrayexpress:E-MTAB-7362	Variant discovery and genotype calling	Germplasm.xlsx; and Phenology_Genes.xlsx; VCF_SNP.vcf.gz; VCF_INDEL.vcf.gz; KASP_Primers.xlsx; KASP_Genotyping.xlsx	figshare	doi:10.6084/m9.figshare.c.4357706.v1	https://doi.org/10.6084/m9.figshare.c.4357706.v1	B521
P0127	Targeted resequencing, sequence alignment and data analysis	HiSeq 3000	Illumina	HGL5VBBXX_P127_S399_L002_R2_001	HGL5VBBXX_P127_S399_L002_R2_001.fastq.gz	ArrayExpress	E-MTAB-7362	http://identifiers.org/arrayexpress:E-MTAB-7362	Variant discovery and genotype calling	Germplasm.xlsx; and Phenology_Genes.xlsx; VCF_SNP.vcf.gz; VCF_INDEL.vcf.gz; KASP_Primers.xlsx; KASP_Genotyping.xlsx	figshare	doi:10.6084/m9.figshare.c.4357706.v1	https://doi.org/10.6084/m9.figshare.c.4357706.v1	B521
P0128	Targeted resequencing, sequence alignment and data analysis	HiSeq 3000	Illumina	HGH2WBBXX_P128_S86_L004_R1_001	HGH2WBBXX_P128_S86_L004_R1_001.fastq.gz	ArrayExpress	E-MTAB-7362	http://identifiers.org/arrayexpress:E-MTAB-7362	Variant discovery and genotype calling	Germplasm.xlsx; and Phenology_Genes.xlsx; VCF_SNP.vcf.gz; VCF_INDEL.vcf.gz; KASP_Primers.xlsx; KASP_Genotyping.xlsx	figshare	doi:10.6084/m9.figshare.c.4357706.v1	https://doi.org/10.6084/m9.figshare.c.4357706.v1	B531
P0128	Targeted resequencing, sequence alignment and data analysis	HiSeq 3000	Illumina	HGH2WBBXX_P128_S86_L004_R2_001	HGH2WBBXX_P128_S86_L004_R2_001.fastq.gz	ArrayExpress	E-MTAB-7362	http://identifiers.org/arrayexpress:E-MTAB-7362	Variant discovery and genotype calling	Germplasm.xlsx; and Phenology_Genes.xlsx; VCF_SNP.vcf.gz; VCF_INDEL.vcf.gz; KASP_Primers.xlsx; KASP_Genotyping.xlsx	figshare	doi:10.6084/m9.figshare.c.4357706.v1	https://doi.org/10.6084/m9.figshare.c.4357706.v1	B531
P0128	Targeted resequencing, sequence alignment and data analysis	HiSeq 3000	Illumina	HGL5VBBXX_P128_S400_L002_R1_001	HGL5VBBXX_P128_S400_L002_R1_001.fastq.gz	ArrayExpress	E-MTAB-7362	http://identifiers.org/arrayexpress:E-MTAB-7362	Variant discovery and genotype calling	Germplasm.xlsx; and Phenology_Genes.xlsx; VCF_SNP.vcf.gz; VCF_INDEL.vcf.gz; KASP_Primers.xlsx; KASP_Genotyping.xlsx	figshare	doi:10.6084/m9.figshare.c.4357706.v1	https://doi.org/10.6084/m9.figshare.c.4357706.v1	B531
P0128	Targeted resequencing, sequence alignment and data analysis	HiSeq 3000	Illumina	HGL5VBBXX_P128_S400_L002_R2_001	HGL5VBBXX_P128_S400_L002_R2_001.fastq.gz	ArrayExpress	E-MTAB-7362	http://identifiers.org/arrayexpress:E-MTAB-7362	Variant discovery and genotype calling	Germplasm.xlsx; and Phenology_Genes.xlsx; VCF_SNP.vcf.gz; VCF_INDEL.vcf.gz; KASP_Primers.xlsx; KASP_Genotyping.xlsx	figshare	doi:10.6084/m9.figshare.c.4357706.v1	https://doi.org/10.6084/m9.figshare.c.4357706.v1	B531
P0129	Targeted resequencing, sequence alignment and data analysis	HiSeq 3000	Illumina	HGH2WBBXX_P129_S87_L004_R1_001	HGH2WBBXX_P129_S87_L004_R1_001.fastq.gz	ArrayExpress	E-MTAB-7362	http://identifiers.org/arrayexpress:E-MTAB-7362	Variant discovery and genotype calling	Germplasm.xlsx; and Phenology_Genes.xlsx; VCF_SNP.vcf.gz; VCF_INDEL.vcf.gz; KASP_Primers.xlsx; KASP_Genotyping.xlsx	figshare	doi:10.6084/m9.figshare.c.4357706.v1	https://doi.org/10.6084/m9.figshare.c.4357706.v1	B559
P0129	Targeted resequencing, sequence alignment and data analysis	HiSeq 3000	Illumina	HGH2WBBXX_P129_S87_L004_R2_001	HGH2WBBXX_P129_S87_L004_R2_001.fastq.gz	ArrayExpress	E-MTAB-7362	http://identifiers.org/arrayexpress:E-MTAB-7362	Variant discovery and genotype calling	Germplasm.xlsx; and Phenology_Genes.xlsx; VCF_SNP.vcf.gz; VCF_INDEL.vcf.gz; KASP_Primers.xlsx; KASP_Genotyping.xlsx	figshare	doi:10.6084/m9.figshare.c.4357706.v1	https://doi.org/10.6084/m9.figshare.c.4357706.v1	B559
P0129	Targeted resequencing, sequence alignment and data analysis	HiSeq 3000	Illumina	HGL5VBBXX_P129_S401_L002_R1_001	HGL5VBBXX_P129_S401_L002_R1_001.fastq.gz	ArrayExpress	E-MTAB-7362	http://identifiers.org/arrayexpress:E-MTAB-7362	Variant discovery and genotype calling	Germplasm.xlsx; and Phenology_Genes.xlsx; VCF_SNP.vcf.gz; VCF_INDEL.vcf.gz; KASP_Primers.xlsx; KASP_Genotyping.xlsx	figshare	doi:10.6084/m9.figshare.c.4357706.v1	https://doi.org/10.6084/m9.figshare.c.4357706.v1	B559
P0129	Targeted resequencing, sequence alignment and data analysis	HiSeq 3000	Illumina	HGL5VBBXX_P129_S401_L002_R2_001	HGL5VBBXX_P129_S401_L002_R2_001.fastq.gz	ArrayExpress	E-MTAB-7362	http://identifiers.org/arrayexpress:E-MTAB-7362	Variant discovery and genotype calling	Germplasm.xlsx; and Phenology_Genes.xlsx; VCF_SNP.vcf.gz; VCF_INDEL.vcf.gz; KASP_Primers.xlsx; KASP_Genotyping.xlsx	figshare	doi:10.6084/m9.figshare.c.4357706.v1	https://doi.org/10.6084/m9.figshare.c.4357706.v1	B559
P0130	Targeted resequencing, sequence alignment and data analysis	HiSeq 3000	Illumina	HGH2WBBXX_P130_S88_L004_R1_001	HGH2WBBXX_P130_S88_L004_R1_001.fastq.gz	ArrayExpress	E-MTAB-7362	http://identifiers.org/arrayexpress:E-MTAB-7362	Variant discovery and genotype calling	Germplasm.xlsx; and Phenology_Genes.xlsx; VCF_SNP.vcf.gz; VCF_INDEL.vcf.gz; KASP_Primers.xlsx; KASP_Genotyping.xlsx	figshare	doi:10.6084/m9.figshare.c.4357706.v1	https://doi.org/10.6084/m9.figshare.c.4357706.v1	B583
P0130	Targeted resequencing, sequence alignment and data analysis	HiSeq 3000	Illumina	HGH2WBBXX_P130_S88_L004_R2_001	HGH2WBBXX_P130_S88_L004_R2_001.fastq.gz	ArrayExpress	E-MTAB-7362	http://identifiers.org/arrayexpress:E-MTAB-7362	Variant discovery and genotype calling	Germplasm.xlsx; and Phenology_Genes.xlsx; VCF_SNP.vcf.gz; VCF_INDEL.vcf.gz; KASP_Primers.xlsx; KASP_Genotyping.xlsx	figshare	doi:10.6084/m9.figshare.c.4357706.v1	https://doi.org/10.6084/m9.figshare.c.4357706.v1	B583
P0130	Targeted resequencing, sequence alignment and data analysis	HiSeq 3000	Illumina	HGL5VBBXX_P130_S402_L002_R1_001	HGL5VBBXX_P130_S402_L002_R1_001.fastq.gz	ArrayExpress	E-MTAB-7362	http://identifiers.org/arrayexpress:E-MTAB-7362	Variant discovery and genotype calling	Germplasm.xlsx; and Phenology_Genes.xlsx; VCF_SNP.vcf.gz; VCF_INDEL.vcf.gz; KASP_Primers.xlsx; KASP_Genotyping.xlsx	figshare	doi:10.6084/m9.figshare.c.4357706.v1	https://doi.org/10.6084/m9.figshare.c.4357706.v1	B583
P0130	Targeted resequencing, sequence alignment and data analysis	HiSeq 3000	Illumina	HGL5VBBXX_P130_S402_L002_R2_001	HGL5VBBXX_P130_S402_L002_R2_001.fastq.gz	ArrayExpress	E-MTAB-7362	http://identifiers.org/arrayexpress:E-MTAB-7362	Variant discovery and genotype calling	Germplasm.xlsx; and Phenology_Genes.xlsx; VCF_SNP.vcf.gz; VCF_INDEL.vcf.gz; KASP_Primers.xlsx; KASP_Genotyping.xlsx	figshare	doi:10.6084/m9.figshare.c.4357706.v1	https://doi.org/10.6084/m9.figshare.c.4357706.v1	B583
P0131	Targeted resequencing, sequence alignment and data analysis	HiSeq 3000	Illumina	HGH2WBBXX_P131_S89_L004_R1_001	HGH2WBBXX_P131_S89_L004_R1_001.fastq.gz	ArrayExpress	E-MTAB-7362	http://identifiers.org/arrayexpress:E-MTAB-7362	Variant discovery and genotype calling	Germplasm.xlsx; and Phenology_Genes.xlsx; VCF_SNP.vcf.gz; VCF_INDEL.vcf.gz; KASP_Primers.xlsx; KASP_Genotyping.xlsx	figshare	doi:10.6084/m9.figshare.c.4357706.v1	https://doi.org/10.6084/m9.figshare.c.4357706.v1	B585
P0131	Targeted resequencing, sequence alignment and data analysis	HiSeq 3000	Illumina	HGH2WBBXX_P131_S89_L004_R2_001	HGH2WBBXX_P131_S89_L004_R2_001.fastq.gz	ArrayExpress	E-MTAB-7362	http://identifiers.org/arrayexpress:E-MTAB-7362	Variant discovery and genotype calling	Germplasm.xlsx; and Phenology_Genes.xlsx; VCF_SNP.vcf.gz; VCF_INDEL.vcf.gz; KASP_Primers.xlsx; KASP_Genotyping.xlsx	figshare	doi:10.6084/m9.figshare.c.4357706.v1	https://doi.org/10.6084/m9.figshare.c.4357706.v1	B585
P0131	Targeted resequencing, sequence alignment and data analysis	HiSeq 3000	Illumina	HGL5VBBXX_P131_S403_L002_R1_001	HGL5VBBXX_P131_S403_L002_R1_001.fastq.gz	ArrayExpress	E-MTAB-7362	http://identifiers.org/arrayexpress:E-MTAB-7362	Variant discovery and genotype calling	Germplasm.xlsx; and Phenology_Genes.xlsx; VCF_SNP.vcf.gz; VCF_INDEL.vcf.gz; KASP_Primers.xlsx; KASP_Genotyping.xlsx	figshare	doi:10.6084/m9.figshare.c.4357706.v1	https://doi.org/10.6084/m9.figshare.c.4357706.v1	B585
P0131	Targeted resequencing, sequence alignment and data analysis	HiSeq 3000	Illumina	HGL5VBBXX_P131_S403_L002_R2_001	HGL5VBBXX_P131_S403_L002_R2_001.fastq.gz	ArrayExpress	E-MTAB-7362	http://identifiers.org/arrayexpress:E-MTAB-7362	Variant discovery and genotype calling	Germplasm.xlsx; and Phenology_Genes.xlsx; VCF_SNP.vcf.gz; VCF_INDEL.vcf.gz; KASP_Primers.xlsx; KASP_Genotyping.xlsx	figshare	doi:10.6084/m9.figshare.c.4357706.v1	https://doi.org/10.6084/m9.figshare.c.4357706.v1	B585
P0132	Targeted resequencing, sequence alignment and data analysis	HiSeq 3000	Illumina	HGH2WBBXX_P132_S90_L004_R1_001	HGH2WBBXX_P132_S90_L004_R1_001.fastq.gz	ArrayExpress	E-MTAB-7362	http://identifiers.org/arrayexpress:E-MTAB-7362	Variant discovery and genotype calling	Germplasm.xlsx; and Phenology_Genes.xlsx; VCF_SNP.vcf.gz; VCF_INDEL.vcf.gz; KASP_Primers.xlsx; KASP_Genotyping.xlsx	figshare	doi:10.6084/m9.figshare.c.4357706.v1	https://doi.org/10.6084/m9.figshare.c.4357706.v1	B645
P0132	Targeted resequencing, sequence alignment and data analysis	HiSeq 3000	Illumina	HGH2WBBXX_P132_S90_L004_R2_001	HGH2WBBXX_P132_S90_L004_R2_001.fastq.gz	ArrayExpress	E-MTAB-7362	http://identifiers.org/arrayexpress:E-MTAB-7362	Variant discovery and genotype calling	Germplasm.xlsx; and Phenology_Genes.xlsx; VCF_SNP.vcf.gz; VCF_INDEL.vcf.gz; KASP_Primers.xlsx; KASP_Genotyping.xlsx	figshare	doi:10.6084/m9.figshare.c.4357706.v1	https://doi.org/10.6084/m9.figshare.c.4357706.v1	B645
P0132	Targeted resequencing, sequence alignment and data analysis	HiSeq 3000	Illumina	HGL5VBBXX_P132_S404_L002_R1_001	HGL5VBBXX_P132_S404_L002_R1_001.fastq.gz	ArrayExpress	E-MTAB-7362	http://identifiers.org/arrayexpress:E-MTAB-7362	Variant discovery and genotype calling	Germplasm.xlsx; and Phenology_Genes.xlsx; VCF_SNP.vcf.gz; VCF_INDEL.vcf.gz; KASP_Primers.xlsx; KASP_Genotyping.xlsx	figshare	doi:10.6084/m9.figshare.c.4357706.v1	https://doi.org/10.6084/m9.figshare.c.4357706.v1	B645
P0132	Targeted resequencing, sequence alignment and data analysis	HiSeq 3000	Illumina	HGL5VBBXX_P132_S404_L002_R2_001	HGL5VBBXX_P132_S404_L002_R2_001.fastq.gz	ArrayExpress	E-MTAB-7362	http://identifiers.org/arrayexpress:E-MTAB-7362	Variant discovery and genotype calling	Germplasm.xlsx; and Phenology_Genes.xlsx; VCF_SNP.vcf.gz; VCF_INDEL.vcf.gz; KASP_Primers.xlsx; KASP_Genotyping.xlsx	figshare	doi:10.6084/m9.figshare.c.4357706.v1	https://doi.org/10.6084/m9.figshare.c.4357706.v1	B645
P0133	Targeted resequencing, sequence alignment and data analysis	HiSeq 3000	Illumina	HGH2WBBXX_P133_S91_L004_R1_001	HGH2WBBXX_P133_S91_L004_R1_001.fastq.gz	ArrayExpress	E-MTAB-7362	http://identifiers.org/arrayexpress:E-MTAB-7362	Variant discovery and genotype calling	Germplasm.xlsx; and Phenology_Genes.xlsx; VCF_SNP.vcf.gz; VCF_INDEL.vcf.gz; KASP_Primers.xlsx; KASP_Genotyping.xlsx	figshare	doi:10.6084/m9.figshare.c.4357706.v1	https://doi.org/10.6084/m9.figshare.c.4357706.v1	B697
P0133	Targeted resequencing, sequence alignment and data analysis	HiSeq 3000	Illumina	HGH2WBBXX_P133_S91_L004_R2_001	HGH2WBBXX_P133_S91_L004_R2_001.fastq.gz	ArrayExpress	E-MTAB-7362	http://identifiers.org/arrayexpress:E-MTAB-7362	Variant discovery and genotype calling	Germplasm.xlsx; and Phenology_Genes.xlsx; VCF_SNP.vcf.gz; VCF_INDEL.vcf.gz; KASP_Primers.xlsx; KASP_Genotyping.xlsx	figshare	doi:10.6084/m9.figshare.c.4357706.v1	https://doi.org/10.6084/m9.figshare.c.4357706.v1	B697
P0133	Targeted resequencing, sequence alignment and data analysis	HiSeq 3000	Illumina	HGL5VBBXX_P133_S405_L002_R1_001	HGL5VBBXX_P133_S405_L002_R1_001.fastq.gz	ArrayExpress	E-MTAB-7362	http://identifiers.org/arrayexpress:E-MTAB-7362	Variant discovery and genotype calling	Germplasm.xlsx; and Phenology_Genes.xlsx; VCF_SNP.vcf.gz; VCF_INDEL.vcf.gz; KASP_Primers.xlsx; KASP_Genotyping.xlsx	figshare	doi:10.6084/m9.figshare.c.4357706.v1	https://doi.org/10.6084/m9.figshare.c.4357706.v1	B697
P0133	Targeted resequencing, sequence alignment and data analysis	HiSeq 3000	Illumina	HGL5VBBXX_P133_S405_L002_R2_001	HGL5VBBXX_P133_S405_L002_R2_001.fastq.gz	ArrayExpress	E-MTAB-7362	http://identifiers.org/arrayexpress:E-MTAB-7362	Variant discovery and genotype calling	Germplasm.xlsx; and Phenology_Genes.xlsx; VCF_SNP.vcf.gz; VCF_INDEL.vcf.gz; KASP_Primers.xlsx; KASP_Genotyping.xlsx	figshare	doi:10.6084/m9.figshare.c.4357706.v1	https://doi.org/10.6084/m9.figshare.c.4357706.v1	B697
P0134	Targeted resequencing, sequence alignment and data analysis	HiSeq 3000	Illumina	HGH2WBBXX_P134_S92_L004_R1_001	HGH2WBBXX_P134_S92_L004_R1_001.fastq.gz	ArrayExpress	E-MTAB-7362	http://identifiers.org/arrayexpress:E-MTAB-7362	Variant discovery and genotype calling	Germplasm.xlsx; and Phenology_Genes.xlsx; VCF_SNP.vcf.gz; VCF_INDEL.vcf.gz; KASP_Primers.xlsx; KASP_Genotyping.xlsx	figshare	doi:10.6084/m9.figshare.c.4357706.v1	https://doi.org/10.6084/m9.figshare.c.4357706.v1	B751
P0134	Targeted resequencing, sequence alignment and data analysis	HiSeq 3000	Illumina	HGH2WBBXX_P134_S92_L004_R2_001	HGH2WBBXX_P134_S92_L004_R2_001.fastq.gz	ArrayExpress	E-MTAB-7362	http://identifiers.org/arrayexpress:E-MTAB-7362	Variant discovery and genotype calling	Germplasm.xlsx; and Phenology_Genes.xlsx; VCF_SNP.vcf.gz; VCF_INDEL.vcf.gz; KASP_Primers.xlsx; KASP_Genotyping.xlsx	figshare	doi:10.6084/m9.figshare.c.4357706.v1	https://doi.org/10.6084/m9.figshare.c.4357706.v1	B751
P0134	Targeted resequencing, sequence alignment and data analysis	HiSeq 3000	Illumina	HGL5VBBXX_P134_S406_L002_R1_001	HGL5VBBXX_P134_S406_L002_R1_001.fastq.gz	ArrayExpress	E-MTAB-7362	http://identifiers.org/arrayexpress:E-MTAB-7362	Variant discovery and genotype calling	Germplasm.xlsx; and Phenology_Genes.xlsx; VCF_SNP.vcf.gz; VCF_INDEL.vcf.gz; KASP_Primers.xlsx; KASP_Genotyping.xlsx	figshare	doi:10.6084/m9.figshare.c.4357706.v1	https://doi.org/10.6084/m9.figshare.c.4357706.v1	B751
P0134	Targeted resequencing, sequence alignment and data analysis	HiSeq 3000	Illumina	HGL5VBBXX_P134_S406_L002_R2_001	HGL5VBBXX_P134_S406_L002_R2_001.fastq.gz	ArrayExpress	E-MTAB-7362	http://identifiers.org/arrayexpress:E-MTAB-7362	Variant discovery and genotype calling	Germplasm.xlsx; and Phenology_Genes.xlsx; VCF_SNP.vcf.gz; VCF_INDEL.vcf.gz; KASP_Primers.xlsx; KASP_Genotyping.xlsx	figshare	doi:10.6084/m9.figshare.c.4357706.v1	https://doi.org/10.6084/m9.figshare.c.4357706.v1	B751
P0135	Targeted resequencing, sequence alignment and data analysis	HiSeq 3000	Illumina	HGH2WBBXX_P135_S93_L004_R1_001	HGH2WBBXX_P135_S93_L004_R1_001.fastq.gz	ArrayExpress	E-MTAB-7362	http://identifiers.org/arrayexpress:E-MTAB-7362	Variant discovery and genotype calling	Germplasm.xlsx; and Phenology_Genes.xlsx; VCF_SNP.vcf.gz; VCF_INDEL.vcf.gz; KASP_Primers.xlsx; KASP_Genotyping.xlsx	figshare	doi:10.6084/m9.figshare.c.4357706.v1	https://doi.org/10.6084/m9.figshare.c.4357706.v1	B795
P0135	Targeted resequencing, sequence alignment and data analysis	HiSeq 3000	Illumina	HGH2WBBXX_P135_S93_L004_R2_001	HGH2WBBXX_P135_S93_L004_R2_001.fastq.gz	ArrayExpress	E-MTAB-7362	http://identifiers.org/arrayexpress:E-MTAB-7362	Variant discovery and genotype calling	Germplasm.xlsx; and Phenology_Genes.xlsx; VCF_SNP.vcf.gz; VCF_INDEL.vcf.gz; KASP_Primers.xlsx; KASP_Genotyping.xlsx	figshare	doi:10.6084/m9.figshare.c.4357706.v1	https://doi.org/10.6084/m9.figshare.c.4357706.v1	B795
P0135	Targeted resequencing, sequence alignment and data analysis	HiSeq 3000	Illumina	HGL5VBBXX_P135_S407_L002_R1_001	HGL5VBBXX_P135_S407_L002_R1_001.fastq.gz	ArrayExpress	E-MTAB-7362	http://identifiers.org/arrayexpress:E-MTAB-7362	Variant discovery and genotype calling	Germplasm.xlsx; and Phenology_Genes.xlsx; VCF_SNP.vcf.gz; VCF_INDEL.vcf.gz; KASP_Primers.xlsx; KASP_Genotyping.xlsx	figshare	doi:10.6084/m9.figshare.c.4357706.v1	https://doi.org/10.6084/m9.figshare.c.4357706.v1	B795
P0135	Targeted resequencing, sequence alignment and data analysis	HiSeq 3000	Illumina	HGL5VBBXX_P135_S407_L002_R2_001	HGL5VBBXX_P135_S407_L002_R2_001.fastq.gz	ArrayExpress	E-MTAB-7362	http://identifiers.org/arrayexpress:E-MTAB-7362	Variant discovery and genotype calling	Germplasm.xlsx; and Phenology_Genes.xlsx; VCF_SNP.vcf.gz; VCF_INDEL.vcf.gz; KASP_Primers.xlsx; KASP_Genotyping.xlsx	figshare	doi:10.6084/m9.figshare.c.4357706.v1	https://doi.org/10.6084/m9.figshare.c.4357706.v1	B795
P0136	Targeted resequencing, sequence alignment and data analysis	HiSeq 3000	Illumina	HGH2WBBXX_P136_S94_L004_R1_001	HGH2WBBXX_P136_S94_L004_R1_001.fastq.gz	ArrayExpress	E-MTAB-7362	http://identifiers.org/arrayexpress:E-MTAB-7362	Variant discovery and genotype calling	Germplasm.xlsx; and Phenology_Genes.xlsx; VCF_SNP.vcf.gz; VCF_INDEL.vcf.gz; KASP_Primers.xlsx; KASP_Genotyping.xlsx	figshare	doi:10.6084/m9.figshare.c.4357706.v1	https://doi.org/10.6084/m9.figshare.c.4357706.v1	B87/14-18
P0136	Targeted resequencing, sequence alignment and data analysis	HiSeq 3000	Illumina	HGH2WBBXX_P136_S94_L004_R2_001	HGH2WBBXX_P136_S94_L004_R2_001.fastq.gz	ArrayExpress	E-MTAB-7362	http://identifiers.org/arrayexpress:E-MTAB-7362	Variant discovery and genotype calling	Germplasm.xlsx; and Phenology_Genes.xlsx; VCF_SNP.vcf.gz; VCF_INDEL.vcf.gz; KASP_Primers.xlsx; KASP_Genotyping.xlsx	figshare	doi:10.6084/m9.figshare.c.4357706.v1	https://doi.org/10.6084/m9.figshare.c.4357706.v1	B87/14-18
P0136	Targeted resequencing, sequence alignment and data analysis	HiSeq 3000	Illumina	HGL5VBBXX_P136_S408_L002_R1_001	HGL5VBBXX_P136_S408_L002_R1_001.fastq.gz	ArrayExpress	E-MTAB-7362	http://identifiers.org/arrayexpress:E-MTAB-7362	Variant discovery and genotype calling	Germplasm.xlsx; and Phenology_Genes.xlsx; VCF_SNP.vcf.gz; VCF_INDEL.vcf.gz; KASP_Primers.xlsx; KASP_Genotyping.xlsx	figshare	doi:10.6084/m9.figshare.c.4357706.v1	https://doi.org/10.6084/m9.figshare.c.4357706.v1	B87/14-18
P0136	Targeted resequencing, sequence alignment and data analysis	HiSeq 3000	Illumina	HGL5VBBXX_P136_S408_L002_R2_001	HGL5VBBXX_P136_S408_L002_R2_001.fastq.gz	ArrayExpress	E-MTAB-7362	http://identifiers.org/arrayexpress:E-MTAB-7362	Variant discovery and genotype calling	Germplasm.xlsx; and Phenology_Genes.xlsx; VCF_SNP.vcf.gz; VCF_INDEL.vcf.gz; KASP_Primers.xlsx; KASP_Genotyping.xlsx	figshare	doi:10.6084/m9.figshare.c.4357706.v1	https://doi.org/10.6084/m9.figshare.c.4357706.v1	B87/14-18
P0137	Targeted resequencing, sequence alignment and data analysis	HiSeq 3000	Illumina	HGH2WBBXX_P137_S95_L004_R1_001	HGH2WBBXX_P137_S95_L004_R1_001.fastq.gz	ArrayExpress	E-MTAB-7362	http://identifiers.org/arrayexpress:E-MTAB-7362	Variant discovery and genotype calling	Germplasm.xlsx; and Phenology_Genes.xlsx; VCF_SNP.vcf.gz; VCF_INDEL.vcf.gz; KASP_Primers.xlsx; KASP_Genotyping.xlsx	figshare	doi:10.6084/m9.figshare.c.4357706.v1	https://doi.org/10.6084/m9.figshare.c.4357706.v1	B87/14-21
P0137	Targeted resequencing, sequence alignment and data analysis	HiSeq 3000	Illumina	HGH2WBBXX_P137_S95_L004_R2_001	HGH2WBBXX_P137_S95_L004_R2_001.fastq.gz	ArrayExpress	E-MTAB-7362	http://identifiers.org/arrayexpress:E-MTAB-7362	Variant discovery and genotype calling	Germplasm.xlsx; and Phenology_Genes.xlsx; VCF_SNP.vcf.gz; VCF_INDEL.vcf.gz; KASP_Primers.xlsx; KASP_Genotyping.xlsx	figshare	doi:10.6084/m9.figshare.c.4357706.v1	https://doi.org/10.6084/m9.figshare.c.4357706.v1	B87/14-21
P0137	Targeted resequencing, sequence alignment and data analysis	HiSeq 3000	Illumina	HGL5VBBXX_P137_S409_L002_R1_001	HGL5VBBXX_P137_S409_L002_R1_001.fastq.gz	ArrayExpress	E-MTAB-7362	http://identifiers.org/arrayexpress:E-MTAB-7362	Variant discovery and genotype calling	Germplasm.xlsx; and Phenology_Genes.xlsx; VCF_SNP.vcf.gz; VCF_INDEL.vcf.gz; KASP_Primers.xlsx; KASP_Genotyping.xlsx	figshare	doi:10.6084/m9.figshare.c.4357706.v1	https://doi.org/10.6084/m9.figshare.c.4357706.v1	B87/14-21
P0137	Targeted resequencing, sequence alignment and data analysis	HiSeq 3000	Illumina	HGL5VBBXX_P137_S409_L002_R2_001	HGL5VBBXX_P137_S409_L002_R2_001.fastq.gz	ArrayExpress	E-MTAB-7362	http://identifiers.org/arrayexpress:E-MTAB-7362	Variant discovery and genotype calling	Germplasm.xlsx; and Phenology_Genes.xlsx; VCF_SNP.vcf.gz; VCF_INDEL.vcf.gz; KASP_Primers.xlsx; KASP_Genotyping.xlsx	figshare	doi:10.6084/m9.figshare.c.4357706.v1	https://doi.org/10.6084/m9.figshare.c.4357706.v1	B87/14-21
P0138	Targeted resequencing, sequence alignment and data analysis	HiSeq 3000	Illumina	HGH2WBBXX_P138_S96_L004_R1_001	HGH2WBBXX_P138_S96_L004_R1_001.fastq.gz	ArrayExpress	E-MTAB-7362	http://identifiers.org/arrayexpress:E-MTAB-7362	Variant discovery and genotype calling	Germplasm.xlsx; and Phenology_Genes.xlsx; VCF_SNP.vcf.gz; VCF_INDEL.vcf.gz; KASP_Primers.xlsx; KASP_Genotyping.xlsx	figshare	doi:10.6084/m9.figshare.c.4357706.v1	https://doi.org/10.6084/m9.figshare.c.4357706.v1	B87/14-9
P0138	Targeted resequencing, sequence alignment and data analysis	HiSeq 3000	Illumina	HGH2WBBXX_P138_S96_L004_R2_001	HGH2WBBXX_P138_S96_L004_R2_001.fastq.gz	ArrayExpress	E-MTAB-7362	http://identifiers.org/arrayexpress:E-MTAB-7362	Variant discovery and genotype calling	Germplasm.xlsx; and Phenology_Genes.xlsx; VCF_SNP.vcf.gz; VCF_INDEL.vcf.gz; KASP_Primers.xlsx; KASP_Genotyping.xlsx	figshare	doi:10.6084/m9.figshare.c.4357706.v1	https://doi.org/10.6084/m9.figshare.c.4357706.v1	B87/14-9
P0138	Targeted resequencing, sequence alignment and data analysis	HiSeq 3000	Illumina	HGL5VBBXX_P138_S410_L002_R1_001	HGL5VBBXX_P138_S410_L002_R1_001.fastq.gz	ArrayExpress	E-MTAB-7362	http://identifiers.org/arrayexpress:E-MTAB-7362	Variant discovery and genotype calling	Germplasm.xlsx; and Phenology_Genes.xlsx; VCF_SNP.vcf.gz; VCF_INDEL.vcf.gz; KASP_Primers.xlsx; KASP_Genotyping.xlsx	figshare	doi:10.6084/m9.figshare.c.4357706.v1	https://doi.org/10.6084/m9.figshare.c.4357706.v1	B87/14-9
P0138	Targeted resequencing, sequence alignment and data analysis	HiSeq 3000	Illumina	HGL5VBBXX_P138_S410_L002_R2_001	HGL5VBBXX_P138_S410_L002_R2_001.fastq.gz	ArrayExpress	E-MTAB-7362	http://identifiers.org/arrayexpress:E-MTAB-7362	Variant discovery and genotype calling	Germplasm.xlsx; and Phenology_Genes.xlsx; VCF_SNP.vcf.gz; VCF_INDEL.vcf.gz; KASP_Primers.xlsx; KASP_Genotyping.xlsx	figshare	doi:10.6084/m9.figshare.c.4357706.v1	https://doi.org/10.6084/m9.figshare.c.4357706.v1	B87/14-9
P0139	Targeted resequencing, sequence alignment and data analysis	HiSeq 3000	Illumina	HGH2WBBXX_P139_S179_L004_R1_001	HGH2WBBXX_P139_S179_L004_R1_001.fastq.gz	ArrayExpress	E-MTAB-7362	http://identifiers.org/arrayexpress:E-MTAB-7362	Variant discovery and genotype calling	Germplasm.xlsx; and Phenology_Genes.xlsx; VCF_SNP.vcf.gz; VCF_INDEL.vcf.gz; KASP_Primers.xlsx; KASP_Genotyping.xlsx	figshare	doi:10.6084/m9.figshare.c.4357706.v1	https://doi.org/10.6084/m9.figshare.c.4357706.v1	Barke
P0139	Targeted resequencing, sequence alignment and data analysis	HiSeq 3000	Illumina	HGH2WBBXX_P139_S179_L004_R2_001	HGH2WBBXX_P139_S179_L004_R2_001.fastq.gz	ArrayExpress	E-MTAB-7362	http://identifiers.org/arrayexpress:E-MTAB-7362	Variant discovery and genotype calling	Germplasm.xlsx; and Phenology_Genes.xlsx; VCF_SNP.vcf.gz; VCF_INDEL.vcf.gz; KASP_Primers.xlsx; KASP_Genotyping.xlsx	figshare	doi:10.6084/m9.figshare.c.4357706.v1	https://doi.org/10.6084/m9.figshare.c.4357706.v1	Barke
P0139	Targeted resequencing, sequence alignment and data analysis	HiSeq 3000	Illumina	HGL5VBBXX_P139_S653_L002_R1_001	HGL5VBBXX_P139_S653_L002_R1_001.fastq.gz	ArrayExpress	E-MTAB-7362	http://identifiers.org/arrayexpress:E-MTAB-7362	Variant discovery and genotype calling	Germplasm.xlsx; and Phenology_Genes.xlsx; VCF_SNP.vcf.gz; VCF_INDEL.vcf.gz; KASP_Primers.xlsx; KASP_Genotyping.xlsx	figshare	doi:10.6084/m9.figshare.c.4357706.v1	https://doi.org/10.6084/m9.figshare.c.4357706.v1	Barke
P0139	Targeted resequencing, sequence alignment and data analysis	HiSeq 3000	Illumina	HGL5VBBXX_P139_S653_L002_R2_001	HGL5VBBXX_P139_S653_L002_R2_001.fastq.gz	ArrayExpress	E-MTAB-7362	http://identifiers.org/arrayexpress:E-MTAB-7362	Variant discovery and genotype calling	Germplasm.xlsx; and Phenology_Genes.xlsx; VCF_SNP.vcf.gz; VCF_INDEL.vcf.gz; KASP_Primers.xlsx; KASP_Genotyping.xlsx	figshare	doi:10.6084/m9.figshare.c.4357706.v1	https://doi.org/10.6084/m9.figshare.c.4357706.v1	Barke
P0141	Targeted resequencing, sequence alignment and data analysis	HiSeq 3000	Illumina	HCGWGBBXX_Full-P141_S263_L006_R1_001	HCGWGBBXX_Full-P141_S263_L006_R1_001.fastq.gz	ArrayExpress	E-MTAB-7362	http://identifiers.org/arrayexpress:E-MTAB-7362	Variant discovery and genotype calling	Germplasm.xlsx; and Phenology_Genes.xlsx; VCF_SNP.vcf.gz; VCF_INDEL.vcf.gz; KASP_Primers.xlsx; KASP_Genotyping.xlsx	figshare	doi:10.6084/m9.figshare.c.4357706.v1	https://doi.org/10.6084/m9.figshare.c.4357706.v1	Barque
P0141	Targeted resequencing, sequence alignment and data analysis	HiSeq 3000	Illumina	HCGWGBBXX_Full-P141_S263_L006_R2_001	HCGWGBBXX_Full-P141_S263_L006_R2_001.fastq.gz	ArrayExpress	E-MTAB-7362	http://identifiers.org/arrayexpress:E-MTAB-7362	Variant discovery and genotype calling	Germplasm.xlsx; and Phenology_Genes.xlsx; VCF_SNP.vcf.gz; VCF_INDEL.vcf.gz; KASP_Primers.xlsx; KASP_Genotyping.xlsx	figshare	doi:10.6084/m9.figshare.c.4357706.v1	https://doi.org/10.6084/m9.figshare.c.4357706.v1	Barque
P0141	Targeted resequencing, sequence alignment and data analysis	HiSeq 3000	Illumina	HCGWGBBXX_Half-P141_S287_L006_R1_001	HCGWGBBXX_Half-P141_S287_L006_R1_001.fastq.gz	ArrayExpress	E-MTAB-7362	http://identifiers.org/arrayexpress:E-MTAB-7362	Variant discovery and genotype calling	Germplasm.xlsx; and Phenology_Genes.xlsx; VCF_SNP.vcf.gz; VCF_INDEL.vcf.gz; KASP_Primers.xlsx; KASP_Genotyping.xlsx	figshare	doi:10.6084/m9.figshare.c.4357706.v1	https://doi.org/10.6084/m9.figshare.c.4357706.v1	Barque
P0141	Targeted resequencing, sequence alignment and data analysis	HiSeq 3000	Illumina	HCGWGBBXX_Half-P141_S287_L006_R2_001	HCGWGBBXX_Half-P141_S287_L006_R2_001.fastq.gz	ArrayExpress	E-MTAB-7362	http://identifiers.org/arrayexpress:E-MTAB-7362	Variant discovery and genotype calling	Germplasm.xlsx; and Phenology_Genes.xlsx; VCF_SNP.vcf.gz; VCF_INDEL.vcf.gz; KASP_Primers.xlsx; KASP_Genotyping.xlsx	figshare	doi:10.6084/m9.figshare.c.4357706.v1	https://doi.org/10.6084/m9.figshare.c.4357706.v1	Barque
P0141	Targeted resequencing, sequence alignment and data analysis	HiSeq 3000	Illumina	HCGWGBBXX_Quarter-P141_S311_L006_R1_001	HCGWGBBXX_Quarter-P141_S311_L006_R1_001.fastq.gz	ArrayExpress	E-MTAB-7362	http://identifiers.org/arrayexpress:E-MTAB-7362	Variant discovery and genotype calling	Germplasm.xlsx; and Phenology_Genes.xlsx; VCF_SNP.vcf.gz; VCF_INDEL.vcf.gz; KASP_Primers.xlsx; KASP_Genotyping.xlsx	figshare	doi:10.6084/m9.figshare.c.4357706.v1	https://doi.org/10.6084/m9.figshare.c.4357706.v1	Barque
P0141	Targeted resequencing, sequence alignment and data analysis	HiSeq 3000	Illumina	HCGWGBBXX_Quarter-P141_S311_L006_R2_001	HCGWGBBXX_Quarter-P141_S311_L006_R2_001.fastq.gz	ArrayExpress	E-MTAB-7362	http://identifiers.org/arrayexpress:E-MTAB-7362	Variant discovery and genotype calling	Germplasm.xlsx; and Phenology_Genes.xlsx; VCF_SNP.vcf.gz; VCF_INDEL.vcf.gz; KASP_Primers.xlsx; KASP_Genotyping.xlsx	figshare	doi:10.6084/m9.figshare.c.4357706.v1	https://doi.org/10.6084/m9.figshare.c.4357706.v1	Barque
P0142	Targeted resequencing, sequence alignment and data analysis	HiSeq 3000	Illumina	HCGWGBBXX_Full-P142_S264_L006_R1_001	HCGWGBBXX_Full-P142_S264_L006_R1_001.fastq.gz	ArrayExpress	E-MTAB-7362	http://identifiers.org/arrayexpress:E-MTAB-7362	Variant discovery and genotype calling	Germplasm.xlsx; and Phenology_Genes.xlsx; VCF_SNP.vcf.gz; VCF_INDEL.vcf.gz; KASP_Primers.xlsx; KASP_Genotyping.xlsx	figshare	doi:10.6084/m9.figshare.c.4357706.v1	https://doi.org/10.6084/m9.figshare.c.4357706.v1	Bass
P0142	Targeted resequencing, sequence alignment and data analysis	HiSeq 3000	Illumina	HCGWGBBXX_Full-P142_S264_L006_R2_001	HCGWGBBXX_Full-P142_S264_L006_R2_001.fastq.gz	ArrayExpress	E-MTAB-7362	http://identifiers.org/arrayexpress:E-MTAB-7362	Variant discovery and genotype calling	Germplasm.xlsx; and Phenology_Genes.xlsx; VCF_SNP.vcf.gz; VCF_INDEL.vcf.gz; KASP_Primers.xlsx; KASP_Genotyping.xlsx	figshare	doi:10.6084/m9.figshare.c.4357706.v1	https://doi.org/10.6084/m9.figshare.c.4357706.v1	Bass
P0142	Targeted resequencing, sequence alignment and data analysis	HiSeq 3000	Illumina	HCGWGBBXX_Half-P142_S288_L006_R1_001	HCGWGBBXX_Half-P142_S288_L006_R1_001.fastq.gz	ArrayExpress	E-MTAB-7362	http://identifiers.org/arrayexpress:E-MTAB-7362	Variant discovery and genotype calling	Germplasm.xlsx; and Phenology_Genes.xlsx; VCF_SNP.vcf.gz; VCF_INDEL.vcf.gz; KASP_Primers.xlsx; KASP_Genotyping.xlsx	figshare	doi:10.6084/m9.figshare.c.4357706.v1	https://doi.org/10.6084/m9.figshare.c.4357706.v1	Bass
P0142	Targeted resequencing, sequence alignment and data analysis	HiSeq 3000	Illumina	HCGWGBBXX_Half-P142_S288_L006_R2_001	HCGWGBBXX_Half-P142_S288_L006_R2_001.fastq.gz	ArrayExpress	E-MTAB-7362	http://identifiers.org/arrayexpress:E-MTAB-7362	Variant discovery and genotype calling	Germplasm.xlsx; and Phenology_Genes.xlsx; VCF_SNP.vcf.gz; VCF_INDEL.vcf.gz; KASP_Primers.xlsx; KASP_Genotyping.xlsx	figshare	doi:10.6084/m9.figshare.c.4357706.v1	https://doi.org/10.6084/m9.figshare.c.4357706.v1	Bass
P0142	Targeted resequencing, sequence alignment and data analysis	HiSeq 3000	Illumina	HCGWGBBXX_Quarter-P142_S312_L006_R1_001	HCGWGBBXX_Quarter-P142_S312_L006_R1_001.fastq.gz	ArrayExpress	E-MTAB-7362	http://identifiers.org/arrayexpress:E-MTAB-7362	Variant discovery and genotype calling	Germplasm.xlsx; and Phenology_Genes.xlsx; VCF_SNP.vcf.gz; VCF_INDEL.vcf.gz; KASP_Primers.xlsx; KASP_Genotyping.xlsx	figshare	doi:10.6084/m9.figshare.c.4357706.v1	https://doi.org/10.6084/m9.figshare.c.4357706.v1	Bass
P0142	Targeted resequencing, sequence alignment and data analysis	HiSeq 3000	Illumina	HCGWGBBXX_Quarter-P142_S312_L006_R2_001	HCGWGBBXX_Quarter-P142_S312_L006_R2_001.fastq.gz	ArrayExpress	E-MTAB-7362	http://identifiers.org/arrayexpress:E-MTAB-7362	Variant discovery and genotype calling	Germplasm.xlsx; and Phenology_Genes.xlsx; VCF_SNP.vcf.gz; VCF_INDEL.vcf.gz; KASP_Primers.xlsx; KASP_Genotyping.xlsx	figshare	doi:10.6084/m9.figshare.c.4357706.v1	https://doi.org/10.6084/m9.figshare.c.4357706.v1	Bass
P0143	Targeted resequencing, sequence alignment and data analysis	HiSeq 3000	Illumina	HGH2WBBXX_P143_S111_L004_R1_001	HGH2WBBXX_P143_S111_L004_R1_001.fastq.gz	ArrayExpress	E-MTAB-7362	http://identifiers.org/arrayexpress:E-MTAB-7362	Variant discovery and genotype calling	Germplasm.xlsx; and Phenology_Genes.xlsx; VCF_SNP.vcf.gz; VCF_INDEL.vcf.gz; KASP_Primers.xlsx; KASP_Genotyping.xlsx	figshare	doi:10.6084/m9.figshare.c.4357706.v1	https://doi.org/10.6084/m9.figshare.c.4357706.v1	Baudin (Stirling)
P0143	Targeted resequencing, sequence alignment and data analysis	HiSeq 3000	Illumina	HGH2WBBXX_P143_S111_L004_R2_001	HGH2WBBXX_P143_S111_L004_R2_001.fastq.gz	ArrayExpress	E-MTAB-7362	http://identifiers.org/arrayexpress:E-MTAB-7362	Variant discovery and genotype calling	Germplasm.xlsx; and Phenology_Genes.xlsx; VCF_SNP.vcf.gz; VCF_INDEL.vcf.gz; KASP_Primers.xlsx; KASP_Genotyping.xlsx	figshare	doi:10.6084/m9.figshare.c.4357706.v1	https://doi.org/10.6084/m9.figshare.c.4357706.v1	Baudin (Stirling)
P0143	Targeted resequencing, sequence alignment and data analysis	HiSeq 3000	Illumina	HGL5VBBXX_P143_S425_L002_R1_001	HGL5VBBXX_P143_S425_L002_R1_001.fastq.gz	ArrayExpress	E-MTAB-7362	http://identifiers.org/arrayexpress:E-MTAB-7362	Variant discovery and genotype calling	Germplasm.xlsx; and Phenology_Genes.xlsx; VCF_SNP.vcf.gz; VCF_INDEL.vcf.gz; KASP_Primers.xlsx; KASP_Genotyping.xlsx	figshare	doi:10.6084/m9.figshare.c.4357706.v1	https://doi.org/10.6084/m9.figshare.c.4357706.v1	Baudin (Stirling)
P0143	Targeted resequencing, sequence alignment and data analysis	HiSeq 3000	Illumina	HGL5VBBXX_P143_S425_L002_R2_001	HGL5VBBXX_P143_S425_L002_R2_001.fastq.gz	ArrayExpress	E-MTAB-7362	http://identifiers.org/arrayexpress:E-MTAB-7362	Variant discovery and genotype calling	Germplasm.xlsx; and Phenology_Genes.xlsx; VCF_SNP.vcf.gz; VCF_INDEL.vcf.gz; KASP_Primers.xlsx; KASP_Genotyping.xlsx	figshare	doi:10.6084/m9.figshare.c.4357706.v1	https://doi.org/10.6084/m9.figshare.c.4357706.v1	Baudin (Stirling)
P0145	Targeted resequencing, sequence alignment and data analysis	HiSeq 3000	Illumina	HFVHJBBXX_P145_S299_L003_R1_001	HFVHJBBXX_P145_S299_L003_R1_001.fastq.gz	ArrayExpress	E-MTAB-7362	http://identifiers.org/arrayexpress:E-MTAB-7362	Variant discovery and genotype calling	Germplasm.xlsx; and Phenology_Genes.xlsx; VCF_SNP.vcf.gz; VCF_INDEL.vcf.gz; KASP_Primers.xlsx; KASP_Genotyping.xlsx	figshare	doi:10.6084/m9.figshare.c.4357706.v1	https://doi.org/10.6084/m9.figshare.c.4357706.v1	BEARPAW
P0145	Targeted resequencing, sequence alignment and data analysis	HiSeq 3000	Illumina	HFVHJBBXX_P145_S299_L003_R2_001	HFVHJBBXX_P145_S299_L003_R2_001.fastq.gz	ArrayExpress	E-MTAB-7362	http://identifiers.org/arrayexpress:E-MTAB-7362	Variant discovery and genotype calling	Germplasm.xlsx; and Phenology_Genes.xlsx; VCF_SNP.vcf.gz; VCF_INDEL.vcf.gz; KASP_Primers.xlsx; KASP_Genotyping.xlsx	figshare	doi:10.6084/m9.figshare.c.4357706.v1	https://doi.org/10.6084/m9.figshare.c.4357706.v1	BEARPAW
P0145	Targeted resequencing, sequence alignment and data analysis	HiSeq 3000	Illumina	HH2WCBBXX_P145_S594_L007_R1_001	HH2WCBBXX_P145_S594_L007_R1_001.fastq.gz	ArrayExpress	E-MTAB-7362	http://identifiers.org/arrayexpress:E-MTAB-7362	Variant discovery and genotype calling	Germplasm.xlsx; and Phenology_Genes.xlsx; VCF_SNP.vcf.gz; VCF_INDEL.vcf.gz; KASP_Primers.xlsx; KASP_Genotyping.xlsx	figshare	doi:10.6084/m9.figshare.c.4357706.v1	https://doi.org/10.6084/m9.figshare.c.4357706.v1	BEARPAW
P0145	Targeted resequencing, sequence alignment and data analysis	HiSeq 3000	Illumina	HH2WCBBXX_P145_S594_L007_R2_001	HH2WCBBXX_P145_S594_L007_R2_001.fastq.gz	ArrayExpress	E-MTAB-7362	http://identifiers.org/arrayexpress:E-MTAB-7362	Variant discovery and genotype calling	Germplasm.xlsx; and Phenology_Genes.xlsx; VCF_SNP.vcf.gz; VCF_INDEL.vcf.gz; KASP_Primers.xlsx; KASP_Genotyping.xlsx	figshare	doi:10.6084/m9.figshare.c.4357706.v1	https://doi.org/10.6084/m9.figshare.c.4357706.v1	BEARPAW
P0146	Targeted resequencing, sequence alignment and data analysis	HiSeq 3000	Illumina	HFVHJBBXX_P146_S300_L003_R1_001	HFVHJBBXX_P146_S300_L003_R1_001.fastq.gz	ArrayExpress	E-MTAB-7362	http://identifiers.org/arrayexpress:E-MTAB-7362	Variant discovery and genotype calling	Germplasm.xlsx; and Phenology_Genes.xlsx; VCF_SNP.vcf.gz; VCF_INDEL.vcf.gz; KASP_Primers.xlsx; KASP_Genotyping.xlsx	figshare	doi:10.6084/m9.figshare.c.4357706.v1	https://doi.org/10.6084/m9.figshare.c.4357706.v1	Beatrice
P0146	Targeted resequencing, sequence alignment and data analysis	HiSeq 3000	Illumina	HFVHJBBXX_P146_S300_L003_R2_001	HFVHJBBXX_P146_S300_L003_R2_001.fastq.gz	ArrayExpress	E-MTAB-7362	http://identifiers.org/arrayexpress:E-MTAB-7362	Variant discovery and genotype calling	Germplasm.xlsx; and Phenology_Genes.xlsx; VCF_SNP.vcf.gz; VCF_INDEL.vcf.gz; KASP_Primers.xlsx; KASP_Genotyping.xlsx	figshare	doi:10.6084/m9.figshare.c.4357706.v1	https://doi.org/10.6084/m9.figshare.c.4357706.v1	Beatrice
P0146	Targeted resequencing, sequence alignment and data analysis	HiSeq 3000	Illumina	HH2WCBBXX_P146_S595_L007_R1_001	HH2WCBBXX_P146_S595_L007_R1_001.fastq.gz	ArrayExpress	E-MTAB-7362	http://identifiers.org/arrayexpress:E-MTAB-7362	Variant discovery and genotype calling	Germplasm.xlsx; and Phenology_Genes.xlsx; VCF_SNP.vcf.gz; VCF_INDEL.vcf.gz; KASP_Primers.xlsx; KASP_Genotyping.xlsx	figshare	doi:10.6084/m9.figshare.c.4357706.v1	https://doi.org/10.6084/m9.figshare.c.4357706.v1	Beatrice
P0146	Targeted resequencing, sequence alignment and data analysis	HiSeq 3000	Illumina	HH2WCBBXX_P146_S595_L007_R2_001	HH2WCBBXX_P146_S595_L007_R2_001.fastq.gz	ArrayExpress	E-MTAB-7362	http://identifiers.org/arrayexpress:E-MTAB-7362	Variant discovery and genotype calling	Germplasm.xlsx; and Phenology_Genes.xlsx; VCF_SNP.vcf.gz; VCF_INDEL.vcf.gz; KASP_Primers.xlsx; KASP_Genotyping.xlsx	figshare	doi:10.6084/m9.figshare.c.4357706.v1	https://doi.org/10.6084/m9.figshare.c.4357706.v1	Beatrice
P0147	Targeted resequencing, sequence alignment and data analysis	HiSeq 3000	Illumina	HCGWGBBXX_Full-P147_S265_L006_R1_001	HCGWGBBXX_Full-P147_S265_L006_R1_001.fastq.gz	ArrayExpress	E-MTAB-7362	http://identifiers.org/arrayexpress:E-MTAB-7362	Variant discovery and genotype calling	Germplasm.xlsx; and Phenology_Genes.xlsx; VCF_SNP.vcf.gz; VCF_INDEL.vcf.gz; KASP_Primers.xlsx; KASP_Genotyping.xlsx	figshare	doi:10.6084/m9.figshare.c.4357706.v1	https://doi.org/10.6084/m9.figshare.c.4357706.v1	Beecher
P0147	Targeted resequencing, sequence alignment and data analysis	HiSeq 3000	Illumina	HCGWGBBXX_Full-P147_S265_L006_R2_001	HCGWGBBXX_Full-P147_S265_L006_R2_001.fastq.gz	ArrayExpress	E-MTAB-7362	http://identifiers.org/arrayexpress:E-MTAB-7362	Variant discovery and genotype calling	Germplasm.xlsx; and Phenology_Genes.xlsx; VCF_SNP.vcf.gz; VCF_INDEL.vcf.gz; KASP_Primers.xlsx; KASP_Genotyping.xlsx	figshare	doi:10.6084/m9.figshare.c.4357706.v1	https://doi.org/10.6084/m9.figshare.c.4357706.v1	Beecher
P0147	Targeted resequencing, sequence alignment and data analysis	HiSeq 3000	Illumina	HCGWGBBXX_Half-P147_S289_L006_R1_001	HCGWGBBXX_Half-P147_S289_L006_R1_001.fastq.gz	ArrayExpress	E-MTAB-7362	http://identifiers.org/arrayexpress:E-MTAB-7362	Variant discovery and genotype calling	Germplasm.xlsx; and Phenology_Genes.xlsx; VCF_SNP.vcf.gz; VCF_INDEL.vcf.gz; KASP_Primers.xlsx; KASP_Genotyping.xlsx	figshare	doi:10.6084/m9.figshare.c.4357706.v1	https://doi.org/10.6084/m9.figshare.c.4357706.v1	Beecher
P0147	Targeted resequencing, sequence alignment and data analysis	HiSeq 3000	Illumina	HCGWGBBXX_Half-P147_S289_L006_R2_001	HCGWGBBXX_Half-P147_S289_L006_R2_001.fastq.gz	ArrayExpress	E-MTAB-7362	http://identifiers.org/arrayexpress:E-MTAB-7362	Variant discovery and genotype calling	Germplasm.xlsx; and Phenology_Genes.xlsx; VCF_SNP.vcf.gz; VCF_INDEL.vcf.gz; KASP_Primers.xlsx; KASP_Genotyping.xlsx	figshare	doi:10.6084/m9.figshare.c.4357706.v1	https://doi.org/10.6084/m9.figshare.c.4357706.v1	Beecher
P0147	Targeted resequencing, sequence alignment and data analysis	HiSeq 3000	Illumina	HCGWGBBXX_Quarter-P147_S313_L006_R1_001	HCGWGBBXX_Quarter-P147_S313_L006_R1_001.fastq.gz	ArrayExpress	E-MTAB-7362	http://identifiers.org/arrayexpress:E-MTAB-7362	Variant discovery and genotype calling	Germplasm.xlsx; and Phenology_Genes.xlsx; VCF_SNP.vcf.gz; VCF_INDEL.vcf.gz; KASP_Primers.xlsx; KASP_Genotyping.xlsx	figshare	doi:10.6084/m9.figshare.c.4357706.v1	https://doi.org/10.6084/m9.figshare.c.4357706.v1	Beecher
P0147	Targeted resequencing, sequence alignment and data analysis	HiSeq 3000	Illumina	HCGWGBBXX_Quarter-P147_S313_L006_R2_001	HCGWGBBXX_Quarter-P147_S313_L006_R2_001.fastq.gz	ArrayExpress	E-MTAB-7362	http://identifiers.org/arrayexpress:E-MTAB-7362	Variant discovery and genotype calling	Germplasm.xlsx; and Phenology_Genes.xlsx; VCF_SNP.vcf.gz; VCF_INDEL.vcf.gz; KASP_Primers.xlsx; KASP_Genotyping.xlsx	figshare	doi:10.6084/m9.figshare.c.4357706.v1	https://doi.org/10.6084/m9.figshare.c.4357706.v1	Beecher
P0148	Targeted resequencing, sequence alignment and data analysis	HiSeq 3000	Illumina	HFVHJBBXX_P148_S301_L003_R1_001	HFVHJBBXX_P148_S301_L003_R1_001.fastq.gz	ArrayExpress	E-MTAB-7362	http://identifiers.org/arrayexpress:E-MTAB-7362	Variant discovery and genotype calling	Germplasm.xlsx; and Phenology_Genes.xlsx; VCF_SNP.vcf.gz; VCF_INDEL.vcf.gz; KASP_Primers.xlsx; KASP_Genotyping.xlsx	figshare	doi:10.6084/m9.figshare.c.4357706.v1	https://doi.org/10.6084/m9.figshare.c.4357706.v1	BEKA
P0148	Targeted resequencing, sequence alignment and data analysis	HiSeq 3000	Illumina	HFVHJBBXX_P148_S301_L003_R2_001	HFVHJBBXX_P148_S301_L003_R2_001.fastq.gz	ArrayExpress	E-MTAB-7362	http://identifiers.org/arrayexpress:E-MTAB-7362	Variant discovery and genotype calling	Germplasm.xlsx; and Phenology_Genes.xlsx; VCF_SNP.vcf.gz; VCF_INDEL.vcf.gz; KASP_Primers.xlsx; KASP_Genotyping.xlsx	figshare	doi:10.6084/m9.figshare.c.4357706.v1	https://doi.org/10.6084/m9.figshare.c.4357706.v1	BEKA
P0148	Targeted resequencing, sequence alignment and data analysis	HiSeq 3000	Illumina	HH2WCBBXX_P148_S596_L007_R1_001	HH2WCBBXX_P148_S596_L007_R1_001.fastq.gz	ArrayExpress	E-MTAB-7362	http://identifiers.org/arrayexpress:E-MTAB-7362	Variant discovery and genotype calling	Germplasm.xlsx; and Phenology_Genes.xlsx; VCF_SNP.vcf.gz; VCF_INDEL.vcf.gz; KASP_Primers.xlsx; KASP_Genotyping.xlsx	figshare	doi:10.6084/m9.figshare.c.4357706.v1	https://doi.org/10.6084/m9.figshare.c.4357706.v1	BEKA
P0148	Targeted resequencing, sequence alignment and data analysis	HiSeq 3000	Illumina	HH2WCBBXX_P148_S596_L007_R2_001	HH2WCBBXX_P148_S596_L007_R2_001.fastq.gz	ArrayExpress	E-MTAB-7362	http://identifiers.org/arrayexpress:E-MTAB-7362	Variant discovery and genotype calling	Germplasm.xlsx; and Phenology_Genes.xlsx; VCF_SNP.vcf.gz; VCF_INDEL.vcf.gz; KASP_Primers.xlsx; KASP_Genotyping.xlsx	figshare	doi:10.6084/m9.figshare.c.4357706.v1	https://doi.org/10.6084/m9.figshare.c.4357706.v1	BEKA
P0149	Targeted resequencing, sequence alignment and data analysis	HiSeq 3000	Illumina	HFVHJBBXX_P149_S302_L003_R1_001	HFVHJBBXX_P149_S302_L003_R1_001.fastq.gz	ArrayExpress	E-MTAB-7362	http://identifiers.org/arrayexpress:E-MTAB-7362	Variant discovery and genotype calling	Germplasm.xlsx; and Phenology_Genes.xlsx; VCF_SNP.vcf.gz; VCF_INDEL.vcf.gz; KASP_Primers.xlsx; KASP_Genotyping.xlsx	figshare	doi:10.6084/m9.figshare.c.4357706.v1	https://doi.org/10.6084/m9.figshare.c.4357706.v1	Bellini
P0149	Targeted resequencing, sequence alignment and data analysis	HiSeq 3000	Illumina	HFVHJBBXX_P149_S302_L003_R2_001	HFVHJBBXX_P149_S302_L003_R2_001.fastq.gz	ArrayExpress	E-MTAB-7362	http://identifiers.org/arrayexpress:E-MTAB-7362	Variant discovery and genotype calling	Germplasm.xlsx; and Phenology_Genes.xlsx; VCF_SNP.vcf.gz; VCF_INDEL.vcf.gz; KASP_Primers.xlsx; KASP_Genotyping.xlsx	figshare	doi:10.6084/m9.figshare.c.4357706.v1	https://doi.org/10.6084/m9.figshare.c.4357706.v1	Bellini
P0149	Targeted resequencing, sequence alignment and data analysis	HiSeq 3000	Illumina	HH2WCBBXX_P149_S597_L007_R1_001	HH2WCBBXX_P149_S597_L007_R1_001.fastq.gz	ArrayExpress	E-MTAB-7362	http://identifiers.org/arrayexpress:E-MTAB-7362	Variant discovery and genotype calling	Germplasm.xlsx; and Phenology_Genes.xlsx; VCF_SNP.vcf.gz; VCF_INDEL.vcf.gz; KASP_Primers.xlsx; KASP_Genotyping.xlsx	figshare	doi:10.6084/m9.figshare.c.4357706.v1	https://doi.org/10.6084/m9.figshare.c.4357706.v1	Bellini
P0149	Targeted resequencing, sequence alignment and data analysis	HiSeq 3000	Illumina	HH2WCBBXX_P149_S597_L007_R2_001	HH2WCBBXX_P149_S597_L007_R2_001.fastq.gz	ArrayExpress	E-MTAB-7362	http://identifiers.org/arrayexpress:E-MTAB-7362	Variant discovery and genotype calling	Germplasm.xlsx; and Phenology_Genes.xlsx; VCF_SNP.vcf.gz; VCF_INDEL.vcf.gz; KASP_Primers.xlsx; KASP_Genotyping.xlsx	figshare	doi:10.6084/m9.figshare.c.4357706.v1	https://doi.org/10.6084/m9.figshare.c.4357706.v1	Bellini
P0150	Targeted resequencing, sequence alignment and data analysis	HiSeq 3000	Illumina	HFVHJBBXX_P150_S303_L003_R1_001	HFVHJBBXX_P150_S303_L003_R1_001.fastq.gz	ArrayExpress	E-MTAB-7362	http://identifiers.org/arrayexpress:E-MTAB-7362	Variant discovery and genotype calling	Germplasm.xlsx; and Phenology_Genes.xlsx; VCF_SNP.vcf.gz; VCF_INDEL.vcf.gz; KASP_Primers.xlsx; KASP_Genotyping.xlsx	figshare	doi:10.6084/m9.figshare.c.4357706.v1	https://doi.org/10.6084/m9.figshare.c.4357706.v1	Bentley
P0150	Targeted resequencing, sequence alignment and data analysis	HiSeq 3000	Illumina	HFVHJBBXX_P150_S303_L003_R2_001	HFVHJBBXX_P150_S303_L003_R2_001.fastq.gz	ArrayExpress	E-MTAB-7362	http://identifiers.org/arrayexpress:E-MTAB-7362	Variant discovery and genotype calling	Germplasm.xlsx; and Phenology_Genes.xlsx; VCF_SNP.vcf.gz; VCF_INDEL.vcf.gz; KASP_Primers.xlsx; KASP_Genotyping.xlsx	figshare	doi:10.6084/m9.figshare.c.4357706.v1	https://doi.org/10.6084/m9.figshare.c.4357706.v1	Bentley
P0150	Targeted resequencing, sequence alignment and data analysis	HiSeq 3000	Illumina	HH2WCBBXX_P150_S598_L007_R1_001	HH2WCBBXX_P150_S598_L007_R1_001.fastq.gz	ArrayExpress	E-MTAB-7362	http://identifiers.org/arrayexpress:E-MTAB-7362	Variant discovery and genotype calling	Germplasm.xlsx; and Phenology_Genes.xlsx; VCF_SNP.vcf.gz; VCF_INDEL.vcf.gz; KASP_Primers.xlsx; KASP_Genotyping.xlsx	figshare	doi:10.6084/m9.figshare.c.4357706.v1	https://doi.org/10.6084/m9.figshare.c.4357706.v1	Bentley
P0150	Targeted resequencing, sequence alignment and data analysis	HiSeq 3000	Illumina	HH2WCBBXX_P150_S598_L007_R2_001	HH2WCBBXX_P150_S598_L007_R2_001.fastq.gz	ArrayExpress	E-MTAB-7362	http://identifiers.org/arrayexpress:E-MTAB-7362	Variant discovery and genotype calling	Germplasm.xlsx; and Phenology_Genes.xlsx; VCF_SNP.vcf.gz; VCF_INDEL.vcf.gz; KASP_Primers.xlsx; KASP_Genotyping.xlsx	figshare	doi:10.6084/m9.figshare.c.4357706.v1	https://doi.org/10.6084/m9.figshare.c.4357706.v1	Bentley
P0152	Targeted resequencing, sequence alignment and data analysis	HiSeq 3000	Illumina	HFVHJBBXX_P152_S304_L003_R1_001	HFVHJBBXX_P152_S304_L003_R1_001.fastq.gz	ArrayExpress	E-MTAB-7362	http://identifiers.org/arrayexpress:E-MTAB-7362	Variant discovery and genotype calling	Germplasm.xlsx; and Phenology_Genes.xlsx; VCF_SNP.vcf.gz; VCF_INDEL.vcf.gz; KASP_Primers.xlsx; KASP_Genotyping.xlsx	figshare	doi:10.6084/m9.figshare.c.4357706.v1	https://doi.org/10.6084/m9.figshare.c.4357706.v1	Binalong
P0152	Targeted resequencing, sequence alignment and data analysis	HiSeq 3000	Illumina	HFVHJBBXX_P152_S304_L003_R2_001	HFVHJBBXX_P152_S304_L003_R2_001.fastq.gz	ArrayExpress	E-MTAB-7362	http://identifiers.org/arrayexpress:E-MTAB-7362	Variant discovery and genotype calling	Germplasm.xlsx; and Phenology_Genes.xlsx; VCF_SNP.vcf.gz; VCF_INDEL.vcf.gz; KASP_Primers.xlsx; KASP_Genotyping.xlsx	figshare	doi:10.6084/m9.figshare.c.4357706.v1	https://doi.org/10.6084/m9.figshare.c.4357706.v1	Binalong
P0152	Targeted resequencing, sequence alignment and data analysis	HiSeq 3000	Illumina	HH2WCBBXX_P152_S599_L007_R1_001	HH2WCBBXX_P152_S599_L007_R1_001.fastq.gz	ArrayExpress	E-MTAB-7362	http://identifiers.org/arrayexpress:E-MTAB-7362	Variant discovery and genotype calling	Germplasm.xlsx; and Phenology_Genes.xlsx; VCF_SNP.vcf.gz; VCF_INDEL.vcf.gz; KASP_Primers.xlsx; KASP_Genotyping.xlsx	figshare	doi:10.6084/m9.figshare.c.4357706.v1	https://doi.org/10.6084/m9.figshare.c.4357706.v1	Binalong
P0152	Targeted resequencing, sequence alignment and data analysis	HiSeq 3000	Illumina	HH2WCBBXX_P152_S599_L007_R2_001	HH2WCBBXX_P152_S599_L007_R2_001.fastq.gz	ArrayExpress	E-MTAB-7362	http://identifiers.org/arrayexpress:E-MTAB-7362	Variant discovery and genotype calling	Germplasm.xlsx; and Phenology_Genes.xlsx; VCF_SNP.vcf.gz; VCF_INDEL.vcf.gz; KASP_Primers.xlsx; KASP_Genotyping.xlsx	figshare	doi:10.6084/m9.figshare.c.4357706.v1	https://doi.org/10.6084/m9.figshare.c.4357706.v1	Binalong
P0153	Targeted resequencing, sequence alignment and data analysis	HiSeq 3000	Illumina	HFVHJBBXX_P153_S305_L003_R1_001	HFVHJBBXX_P153_S305_L003_R1_001.fastq.gz	ArrayExpress	E-MTAB-7362	http://identifiers.org/arrayexpress:E-MTAB-7362	Variant discovery and genotype calling	Germplasm.xlsx; and Phenology_Genes.xlsx; VCF_SNP.vcf.gz; VCF_INDEL.vcf.gz; KASP_Primers.xlsx; KASP_Genotyping.xlsx	figshare	doi:10.6084/m9.figshare.c.4357706.v1	https://doi.org/10.6084/m9.figshare.c.4357706.v1	Blenheim
P0153	Targeted resequencing, sequence alignment and data analysis	HiSeq 3000	Illumina	HFVHJBBXX_P153_S305_L003_R2_001	HFVHJBBXX_P153_S305_L003_R2_001.fastq.gz	ArrayExpress	E-MTAB-7362	http://identifiers.org/arrayexpress:E-MTAB-7362	Variant discovery and genotype calling	Germplasm.xlsx; and Phenology_Genes.xlsx; VCF_SNP.vcf.gz; VCF_INDEL.vcf.gz; KASP_Primers.xlsx; KASP_Genotyping.xlsx	figshare	doi:10.6084/m9.figshare.c.4357706.v1	https://doi.org/10.6084/m9.figshare.c.4357706.v1	Blenheim
P0153	Targeted resequencing, sequence alignment and data analysis	HiSeq 3000	Illumina	HH2WCBBXX_P153_S600_L007_R1_001	HH2WCBBXX_P153_S600_L007_R1_001.fastq.gz	ArrayExpress	E-MTAB-7362	http://identifiers.org/arrayexpress:E-MTAB-7362	Variant discovery and genotype calling	Germplasm.xlsx; and Phenology_Genes.xlsx; VCF_SNP.vcf.gz; VCF_INDEL.vcf.gz; KASP_Primers.xlsx; KASP_Genotyping.xlsx	figshare	doi:10.6084/m9.figshare.c.4357706.v1	https://doi.org/10.6084/m9.figshare.c.4357706.v1	Blenheim
P0153	Targeted resequencing, sequence alignment and data analysis	HiSeq 3000	Illumina	HH2WCBBXX_P153_S600_L007_R2_001	HH2WCBBXX_P153_S600_L007_R2_001.fastq.gz	ArrayExpress	E-MTAB-7362	http://identifiers.org/arrayexpress:E-MTAB-7362	Variant discovery and genotype calling	Germplasm.xlsx; and Phenology_Genes.xlsx; VCF_SNP.vcf.gz; VCF_INDEL.vcf.gz; KASP_Primers.xlsx; KASP_Genotyping.xlsx	figshare	doi:10.6084/m9.figshare.c.4357706.v1	https://doi.org/10.6084/m9.figshare.c.4357706.v1	Blenheim
P0154	Targeted resequencing, sequence alignment and data analysis	HiSeq 3000	Illumina	HGH2WBBXX_P154_S97_L004_R1_001	HGH2WBBXX_P154_S97_L004_R1_001.fastq.gz	ArrayExpress	E-MTAB-7362	http://identifiers.org/arrayexpress:E-MTAB-7362	Variant discovery and genotype calling	Germplasm.xlsx; and Phenology_Genes.xlsx; VCF_SNP.vcf.gz; VCF_INDEL.vcf.gz; KASP_Primers.xlsx; KASP_Genotyping.xlsx	figshare	doi:10.6084/m9.figshare.c.4357706.v1	https://doi.org/10.6084/m9.figshare.c.4357706.v1	BM9204-17
P0154	Targeted resequencing, sequence alignment and data analysis	HiSeq 3000	Illumina	HGH2WBBXX_P154_S97_L004_R2_001	HGH2WBBXX_P154_S97_L004_R2_001.fastq.gz	ArrayExpress	E-MTAB-7362	http://identifiers.org/arrayexpress:E-MTAB-7362	Variant discovery and genotype calling	Germplasm.xlsx; and Phenology_Genes.xlsx; VCF_SNP.vcf.gz; VCF_INDEL.vcf.gz; KASP_Primers.xlsx; KASP_Genotyping.xlsx	figshare	doi:10.6084/m9.figshare.c.4357706.v1	https://doi.org/10.6084/m9.figshare.c.4357706.v1	BM9204-17
P0154	Targeted resequencing, sequence alignment and data analysis	HiSeq 3000	Illumina	HGL5VBBXX_P154_S411_L002_R1_001	HGL5VBBXX_P154_S411_L002_R1_001.fastq.gz	ArrayExpress	E-MTAB-7362	http://identifiers.org/arrayexpress:E-MTAB-7362	Variant discovery and genotype calling	Germplasm.xlsx; and Phenology_Genes.xlsx; VCF_SNP.vcf.gz; VCF_INDEL.vcf.gz; KASP_Primers.xlsx; KASP_Genotyping.xlsx	figshare	doi:10.6084/m9.figshare.c.4357706.v1	https://doi.org/10.6084/m9.figshare.c.4357706.v1	BM9204-17
P0154	Targeted resequencing, sequence alignment and data analysis	HiSeq 3000	Illumina	HGL5VBBXX_P154_S411_L002_R2_001	HGL5VBBXX_P154_S411_L002_R2_001.fastq.gz	ArrayExpress	E-MTAB-7362	http://identifiers.org/arrayexpress:E-MTAB-7362	Variant discovery and genotype calling	Germplasm.xlsx; and Phenology_Genes.xlsx; VCF_SNP.vcf.gz; VCF_INDEL.vcf.gz; KASP_Primers.xlsx; KASP_Genotyping.xlsx	figshare	doi:10.6084/m9.figshare.c.4357706.v1	https://doi.org/10.6084/m9.figshare.c.4357706.v1	BM9204-17
P0155	Targeted resequencing, sequence alignment and data analysis	HiSeq 3000	Illumina	HGH2WBBXX_P155_S98_L004_R1_001	HGH2WBBXX_P155_S98_L004_R1_001.fastq.gz	ArrayExpress	E-MTAB-7362	http://identifiers.org/arrayexpress:E-MTAB-7362	Variant discovery and genotype calling	Germplasm.xlsx; and Phenology_Genes.xlsx; VCF_SNP.vcf.gz; VCF_INDEL.vcf.gz; KASP_Primers.xlsx; KASP_Genotyping.xlsx	figshare	doi:10.6084/m9.figshare.c.4357706.v1	https://doi.org/10.6084/m9.figshare.c.4357706.v1	BM9311-35
P0155	Targeted resequencing, sequence alignment and data analysis	HiSeq 3000	Illumina	HGH2WBBXX_P155_S98_L004_R2_001	HGH2WBBXX_P155_S98_L004_R2_001.fastq.gz	ArrayExpress	E-MTAB-7362	http://identifiers.org/arrayexpress:E-MTAB-7362	Variant discovery and genotype calling	Germplasm.xlsx; and Phenology_Genes.xlsx; VCF_SNP.vcf.gz; VCF_INDEL.vcf.gz; KASP_Primers.xlsx; KASP_Genotyping.xlsx	figshare	doi:10.6084/m9.figshare.c.4357706.v1	https://doi.org/10.6084/m9.figshare.c.4357706.v1	BM9311-35
P0155	Targeted resequencing, sequence alignment and data analysis	HiSeq 3000	Illumina	HGL5VBBXX_P155_S412_L002_R1_001	HGL5VBBXX_P155_S412_L002_R1_001.fastq.gz	ArrayExpress	E-MTAB-7362	http://identifiers.org/arrayexpress:E-MTAB-7362	Variant discovery and genotype calling	Germplasm.xlsx; and Phenology_Genes.xlsx; VCF_SNP.vcf.gz; VCF_INDEL.vcf.gz; KASP_Primers.xlsx; KASP_Genotyping.xlsx	figshare	doi:10.6084/m9.figshare.c.4357706.v1	https://doi.org/10.6084/m9.figshare.c.4357706.v1	BM9311-35
P0155	Targeted resequencing, sequence alignment and data analysis	HiSeq 3000	Illumina	HGL5VBBXX_P155_S412_L002_R2_001	HGL5VBBXX_P155_S412_L002_R2_001.fastq.gz	ArrayExpress	E-MTAB-7362	http://identifiers.org/arrayexpress:E-MTAB-7362	Variant discovery and genotype calling	Germplasm.xlsx; and Phenology_Genes.xlsx; VCF_SNP.vcf.gz; VCF_INDEL.vcf.gz; KASP_Primers.xlsx; KASP_Genotyping.xlsx	figshare	doi:10.6084/m9.figshare.c.4357706.v1	https://doi.org/10.6084/m9.figshare.c.4357706.v1	BM9311-35
P0156	Targeted resequencing, sequence alignment and data analysis	HiSeq 3000	Illumina	HGH2WBBXX_P156_S99_L004_R1_001	HGH2WBBXX_P156_S99_L004_R1_001.fastq.gz	ArrayExpress	E-MTAB-7362	http://identifiers.org/arrayexpress:E-MTAB-7362	Variant discovery and genotype calling	Germplasm.xlsx; and Phenology_Genes.xlsx; VCF_SNP.vcf.gz; VCF_INDEL.vcf.gz; KASP_Primers.xlsx; KASP_Genotyping.xlsx	figshare	doi:10.6084/m9.figshare.c.4357706.v1	https://doi.org/10.6084/m9.figshare.c.4357706.v1	BM9507-109
P0156	Targeted resequencing, sequence alignment and data analysis	HiSeq 3000	Illumina	HGH2WBBXX_P156_S99_L004_R2_001	HGH2WBBXX_P156_S99_L004_R2_001.fastq.gz	ArrayExpress	E-MTAB-7362	http://identifiers.org/arrayexpress:E-MTAB-7362	Variant discovery and genotype calling	Germplasm.xlsx; and Phenology_Genes.xlsx; VCF_SNP.vcf.gz; VCF_INDEL.vcf.gz; KASP_Primers.xlsx; KASP_Genotyping.xlsx	figshare	doi:10.6084/m9.figshare.c.4357706.v1	https://doi.org/10.6084/m9.figshare.c.4357706.v1	BM9507-109
P0156	Targeted resequencing, sequence alignment and data analysis	HiSeq 3000	Illumina	HGL5VBBXX_P156_S413_L002_R1_001	HGL5VBBXX_P156_S413_L002_R1_001.fastq.gz	ArrayExpress	E-MTAB-7362	http://identifiers.org/arrayexpress:E-MTAB-7362	Variant discovery and genotype calling	Germplasm.xlsx; and Phenology_Genes.xlsx; VCF_SNP.vcf.gz; VCF_INDEL.vcf.gz; KASP_Primers.xlsx; KASP_Genotyping.xlsx	figshare	doi:10.6084/m9.figshare.c.4357706.v1	https://doi.org/10.6084/m9.figshare.c.4357706.v1	BM9507-109
P0156	Targeted resequencing, sequence alignment and data analysis	HiSeq 3000	Illumina	HGL5VBBXX_P156_S413_L002_R2_001	HGL5VBBXX_P156_S413_L002_R2_001.fastq.gz	ArrayExpress	E-MTAB-7362	http://identifiers.org/arrayexpress:E-MTAB-7362	Variant discovery and genotype calling	Germplasm.xlsx; and Phenology_Genes.xlsx; VCF_SNP.vcf.gz; VCF_INDEL.vcf.gz; KASP_Primers.xlsx; KASP_Genotyping.xlsx	figshare	doi:10.6084/m9.figshare.c.4357706.v1	https://doi.org/10.6084/m9.figshare.c.4357706.v1	BM9507-109
P0157	Targeted resequencing, sequence alignment and data analysis	HiSeq 3000	Illumina	HGH2WBBXX_P157_S100_L004_R1_001	HGH2WBBXX_P157_S100_L004_R1_001.fastq.gz	ArrayExpress	E-MTAB-7362	http://identifiers.org/arrayexpress:E-MTAB-7362	Variant discovery and genotype calling	Germplasm.xlsx; and Phenology_Genes.xlsx; VCF_SNP.vcf.gz; VCF_INDEL.vcf.gz; KASP_Primers.xlsx; KASP_Genotyping.xlsx	figshare	doi:10.6084/m9.figshare.c.4357706.v1	https://doi.org/10.6084/m9.figshare.c.4357706.v1	BM9607-34
P0157	Targeted resequencing, sequence alignment and data analysis	HiSeq 3000	Illumina	HGH2WBBXX_P157_S100_L004_R2_001	HGH2WBBXX_P157_S100_L004_R2_001.fastq.gz	ArrayExpress	E-MTAB-7362	http://identifiers.org/arrayexpress:E-MTAB-7362	Variant discovery and genotype calling	Germplasm.xlsx; and Phenology_Genes.xlsx; VCF_SNP.vcf.gz; VCF_INDEL.vcf.gz; KASP_Primers.xlsx; KASP_Genotyping.xlsx	figshare	doi:10.6084/m9.figshare.c.4357706.v1	https://doi.org/10.6084/m9.figshare.c.4357706.v1	BM9607-34
P0157	Targeted resequencing, sequence alignment and data analysis	HiSeq 3000	Illumina	HGL5VBBXX_P157_S414_L002_R1_001	HGL5VBBXX_P157_S414_L002_R1_001.fastq.gz	ArrayExpress	E-MTAB-7362	http://identifiers.org/arrayexpress:E-MTAB-7362	Variant discovery and genotype calling	Germplasm.xlsx; and Phenology_Genes.xlsx; VCF_SNP.vcf.gz; VCF_INDEL.vcf.gz; KASP_Primers.xlsx; KASP_Genotyping.xlsx	figshare	doi:10.6084/m9.figshare.c.4357706.v1	https://doi.org/10.6084/m9.figshare.c.4357706.v1	BM9607-34
P0157	Targeted resequencing, sequence alignment and data analysis	HiSeq 3000	Illumina	HGL5VBBXX_P157_S414_L002_R2_001	HGL5VBBXX_P157_S414_L002_R2_001.fastq.gz	ArrayExpress	E-MTAB-7362	http://identifiers.org/arrayexpress:E-MTAB-7362	Variant discovery and genotype calling	Germplasm.xlsx; and Phenology_Genes.xlsx; VCF_SNP.vcf.gz; VCF_INDEL.vcf.gz; KASP_Primers.xlsx; KASP_Genotyping.xlsx	figshare	doi:10.6084/m9.figshare.c.4357706.v1	https://doi.org/10.6084/m9.figshare.c.4357706.v1	BM9607-34
P0158	Targeted resequencing, sequence alignment and data analysis	HiSeq 3000	Illumina	HGH2WBBXX_P158_S101_L004_R1_001	HGH2WBBXX_P158_S101_L004_R1_001.fastq.gz	ArrayExpress	E-MTAB-7362	http://identifiers.org/arrayexpress:E-MTAB-7362	Variant discovery and genotype calling	Germplasm.xlsx; and Phenology_Genes.xlsx; VCF_SNP.vcf.gz; VCF_INDEL.vcf.gz; KASP_Primers.xlsx; KASP_Genotyping.xlsx	figshare	doi:10.6084/m9.figshare.c.4357706.v1	https://doi.org/10.6084/m9.figshare.c.4357706.v1	BM9645-96
P0158	Targeted resequencing, sequence alignment and data analysis	HiSeq 3000	Illumina	HGH2WBBXX_P158_S101_L004_R2_001	HGH2WBBXX_P158_S101_L004_R2_001.fastq.gz	ArrayExpress	E-MTAB-7362	http://identifiers.org/arrayexpress:E-MTAB-7362	Variant discovery and genotype calling	Germplasm.xlsx; and Phenology_Genes.xlsx; VCF_SNP.vcf.gz; VCF_INDEL.vcf.gz; KASP_Primers.xlsx; KASP_Genotyping.xlsx	figshare	doi:10.6084/m9.figshare.c.4357706.v1	https://doi.org/10.6084/m9.figshare.c.4357706.v1	BM9645-96
P0158	Targeted resequencing, sequence alignment and data analysis	HiSeq 3000	Illumina	HGL5VBBXX_P158_S415_L002_R1_001	HGL5VBBXX_P158_S415_L002_R1_001.fastq.gz	ArrayExpress	E-MTAB-7362	http://identifiers.org/arrayexpress:E-MTAB-7362	Variant discovery and genotype calling	Germplasm.xlsx; and Phenology_Genes.xlsx; VCF_SNP.vcf.gz; VCF_INDEL.vcf.gz; KASP_Primers.xlsx; KASP_Genotyping.xlsx	figshare	doi:10.6084/m9.figshare.c.4357706.v1	https://doi.org/10.6084/m9.figshare.c.4357706.v1	BM9645-96
P0158	Targeted resequencing, sequence alignment and data analysis	HiSeq 3000	Illumina	HGL5VBBXX_P158_S415_L002_R2_001	HGL5VBBXX_P158_S415_L002_R2_001.fastq.gz	ArrayExpress	E-MTAB-7362	http://identifiers.org/arrayexpress:E-MTAB-7362	Variant discovery and genotype calling	Germplasm.xlsx; and Phenology_Genes.xlsx; VCF_SNP.vcf.gz; VCF_INDEL.vcf.gz; KASP_Primers.xlsx; KASP_Genotyping.xlsx	figshare	doi:10.6084/m9.figshare.c.4357706.v1	https://doi.org/10.6084/m9.figshare.c.4357706.v1	BM9645-96
P0159	Targeted resequencing, sequence alignment and data analysis	HiSeq 3000	Illumina	HGH2WBBXX_P159_S102_L004_R1_001	HGH2WBBXX_P159_S102_L004_R1_001.fastq.gz	ArrayExpress	E-MTAB-7362	http://identifiers.org/arrayexpress:E-MTAB-7362	Variant discovery and genotype calling	Germplasm.xlsx; and Phenology_Genes.xlsx; VCF_SNP.vcf.gz; VCF_INDEL.vcf.gz; KASP_Primers.xlsx; KASP_Genotyping.xlsx	figshare	doi:10.6084/m9.figshare.c.4357706.v1	https://doi.org/10.6084/m9.figshare.c.4357706.v1	BM9647D-43
P0159	Targeted resequencing, sequence alignment and data analysis	HiSeq 3000	Illumina	HGH2WBBXX_P159_S102_L004_R2_001	HGH2WBBXX_P159_S102_L004_R2_001.fastq.gz	ArrayExpress	E-MTAB-7362	http://identifiers.org/arrayexpress:E-MTAB-7362	Variant discovery and genotype calling	Germplasm.xlsx; and Phenology_Genes.xlsx; VCF_SNP.vcf.gz; VCF_INDEL.vcf.gz; KASP_Primers.xlsx; KASP_Genotyping.xlsx	figshare	doi:10.6084/m9.figshare.c.4357706.v1	https://doi.org/10.6084/m9.figshare.c.4357706.v1	BM9647D-43
P0159	Targeted resequencing, sequence alignment and data analysis	HiSeq 3000	Illumina	HGL5VBBXX_P159_S416_L002_R1_001	HGL5VBBXX_P159_S416_L002_R1_001.fastq.gz	ArrayExpress	E-MTAB-7362	http://identifiers.org/arrayexpress:E-MTAB-7362	Variant discovery and genotype calling	Germplasm.xlsx; and Phenology_Genes.xlsx; VCF_SNP.vcf.gz; VCF_INDEL.vcf.gz; KASP_Primers.xlsx; KASP_Genotyping.xlsx	figshare	doi:10.6084/m9.figshare.c.4357706.v1	https://doi.org/10.6084/m9.figshare.c.4357706.v1	BM9647D-43
P0159	Targeted resequencing, sequence alignment and data analysis	HiSeq 3000	Illumina	HGL5VBBXX_P159_S416_L002_R2_001	HGL5VBBXX_P159_S416_L002_R2_001.fastq.gz	ArrayExpress	E-MTAB-7362	http://identifiers.org/arrayexpress:E-MTAB-7362	Variant discovery and genotype calling	Germplasm.xlsx; and Phenology_Genes.xlsx; VCF_SNP.vcf.gz; VCF_INDEL.vcf.gz; KASP_Primers.xlsx; KASP_Genotyping.xlsx	figshare	doi:10.6084/m9.figshare.c.4357706.v1	https://doi.org/10.6084/m9.figshare.c.4357706.v1	BM9647D-43
P0160	Targeted resequencing, sequence alignment and data analysis	HiSeq 3000	Illumina	HGH2WBBXX_P160_S103_L004_R1_001	HGH2WBBXX_P160_S103_L004_R1_001.fastq.gz	ArrayExpress	E-MTAB-7362	http://identifiers.org/arrayexpress:E-MTAB-7362	Variant discovery and genotype calling	Germplasm.xlsx; and Phenology_Genes.xlsx; VCF_SNP.vcf.gz; VCF_INDEL.vcf.gz; KASP_Primers.xlsx; KASP_Genotyping.xlsx	figshare	doi:10.6084/m9.figshare.c.4357706.v1	https://doi.org/10.6084/m9.figshare.c.4357706.v1	BM9647D-66
P0160	Targeted resequencing, sequence alignment and data analysis	HiSeq 3000	Illumina	HGH2WBBXX_P160_S103_L004_R2_001	HGH2WBBXX_P160_S103_L004_R2_001.fastq.gz	ArrayExpress	E-MTAB-7362	http://identifiers.org/arrayexpress:E-MTAB-7362	Variant discovery and genotype calling	Germplasm.xlsx; and Phenology_Genes.xlsx; VCF_SNP.vcf.gz; VCF_INDEL.vcf.gz; KASP_Primers.xlsx; KASP_Genotyping.xlsx	figshare	doi:10.6084/m9.figshare.c.4357706.v1	https://doi.org/10.6084/m9.figshare.c.4357706.v1	BM9647D-66
P0160	Targeted resequencing, sequence alignment and data analysis	HiSeq 3000	Illumina	HGL5VBBXX_P160_S417_L002_R1_001	HGL5VBBXX_P160_S417_L002_R1_001.fastq.gz	ArrayExpress	E-MTAB-7362	http://identifiers.org/arrayexpress:E-MTAB-7362	Variant discovery and genotype calling	Germplasm.xlsx; and Phenology_Genes.xlsx; VCF_SNP.vcf.gz; VCF_INDEL.vcf.gz; KASP_Primers.xlsx; KASP_Genotyping.xlsx	figshare	doi:10.6084/m9.figshare.c.4357706.v1	https://doi.org/10.6084/m9.figshare.c.4357706.v1	BM9647D-66
P0160	Targeted resequencing, sequence alignment and data analysis	HiSeq 3000	Illumina	HGL5VBBXX_P160_S417_L002_R2_001	HGL5VBBXX_P160_S417_L002_R2_001.fastq.gz	ArrayExpress	E-MTAB-7362	http://identifiers.org/arrayexpress:E-MTAB-7362	Variant discovery and genotype calling	Germplasm.xlsx; and Phenology_Genes.xlsx; VCF_SNP.vcf.gz; VCF_INDEL.vcf.gz; KASP_Primers.xlsx; KASP_Genotyping.xlsx	figshare	doi:10.6084/m9.figshare.c.4357706.v1	https://doi.org/10.6084/m9.figshare.c.4357706.v1	BM9647D-66
P0161	Targeted resequencing, sequence alignment and data analysis	HiSeq 3000	Illumina	HGH2WBBXX_P161_S104_L004_R1_001	HGH2WBBXX_P161_S104_L004_R1_001.fastq.gz	ArrayExpress	E-MTAB-7362	http://identifiers.org/arrayexpress:E-MTAB-7362	Variant discovery and genotype calling	Germplasm.xlsx; and Phenology_Genes.xlsx; VCF_SNP.vcf.gz; VCF_INDEL.vcf.gz; KASP_Primers.xlsx; KASP_Genotyping.xlsx	figshare	doi:10.6084/m9.figshare.c.4357706.v1	https://doi.org/10.6084/m9.figshare.c.4357706.v1	BM9752D-125
P0161	Targeted resequencing, sequence alignment and data analysis	HiSeq 3000	Illumina	HGH2WBBXX_P161_S104_L004_R2_001	HGH2WBBXX_P161_S104_L004_R2_001.fastq.gz	ArrayExpress	E-MTAB-7362	http://identifiers.org/arrayexpress:E-MTAB-7362	Variant discovery and genotype calling	Germplasm.xlsx; and Phenology_Genes.xlsx; VCF_SNP.vcf.gz; VCF_INDEL.vcf.gz; KASP_Primers.xlsx; KASP_Genotyping.xlsx	figshare	doi:10.6084/m9.figshare.c.4357706.v1	https://doi.org/10.6084/m9.figshare.c.4357706.v1	BM9752D-125
P0161	Targeted resequencing, sequence alignment and data analysis	HiSeq 3000	Illumina	HGL5VBBXX_P161_S418_L002_R1_001	HGL5VBBXX_P161_S418_L002_R1_001.fastq.gz	ArrayExpress	E-MTAB-7362	http://identifiers.org/arrayexpress:E-MTAB-7362	Variant discovery and genotype calling	Germplasm.xlsx; and Phenology_Genes.xlsx; VCF_SNP.vcf.gz; VCF_INDEL.vcf.gz; KASP_Primers.xlsx; KASP_Genotyping.xlsx	figshare	doi:10.6084/m9.figshare.c.4357706.v1	https://doi.org/10.6084/m9.figshare.c.4357706.v1	BM9752D-125
P0161	Targeted resequencing, sequence alignment and data analysis	HiSeq 3000	Illumina	HGL5VBBXX_P161_S418_L002_R2_001	HGL5VBBXX_P161_S418_L002_R2_001.fastq.gz	ArrayExpress	E-MTAB-7362	http://identifiers.org/arrayexpress:E-MTAB-7362	Variant discovery and genotype calling	Germplasm.xlsx; and Phenology_Genes.xlsx; VCF_SNP.vcf.gz; VCF_INDEL.vcf.gz; KASP_Primers.xlsx; KASP_Genotyping.xlsx	figshare	doi:10.6084/m9.figshare.c.4357706.v1	https://doi.org/10.6084/m9.figshare.c.4357706.v1	BM9752D-125
P0162	Targeted resequencing, sequence alignment and data analysis	HiSeq 3000	Illumina	HGH2WBBXX_P162_S105_L004_R1_001	HGH2WBBXX_P162_S105_L004_R1_001.fastq.gz	ArrayExpress	E-MTAB-7362	http://identifiers.org/arrayexpress:E-MTAB-7362	Variant discovery and genotype calling	Germplasm.xlsx; and Phenology_Genes.xlsx; VCF_SNP.vcf.gz; VCF_INDEL.vcf.gz; KASP_Primers.xlsx; KASP_Genotyping.xlsx	figshare	doi:10.6084/m9.figshare.c.4357706.v1	https://doi.org/10.6084/m9.figshare.c.4357706.v1	BM9857-263-1
P0162	Targeted resequencing, sequence alignment and data analysis	HiSeq 3000	Illumina	HGH2WBBXX_P162_S105_L004_R2_001	HGH2WBBXX_P162_S105_L004_R2_001.fastq.gz	ArrayExpress	E-MTAB-7362	http://identifiers.org/arrayexpress:E-MTAB-7362	Variant discovery and genotype calling	Germplasm.xlsx; and Phenology_Genes.xlsx; VCF_SNP.vcf.gz; VCF_INDEL.vcf.gz; KASP_Primers.xlsx; KASP_Genotyping.xlsx	figshare	doi:10.6084/m9.figshare.c.4357706.v1	https://doi.org/10.6084/m9.figshare.c.4357706.v1	BM9857-263-1
P0162	Targeted resequencing, sequence alignment and data analysis	HiSeq 3000	Illumina	HGL5VBBXX_P162_S419_L002_R1_001	HGL5VBBXX_P162_S419_L002_R1_001.fastq.gz	ArrayExpress	E-MTAB-7362	http://identifiers.org/arrayexpress:E-MTAB-7362	Variant discovery and genotype calling	Germplasm.xlsx; and Phenology_Genes.xlsx; VCF_SNP.vcf.gz; VCF_INDEL.vcf.gz; KASP_Primers.xlsx; KASP_Genotyping.xlsx	figshare	doi:10.6084/m9.figshare.c.4357706.v1	https://doi.org/10.6084/m9.figshare.c.4357706.v1	BM9857-263-1
P0162	Targeted resequencing, sequence alignment and data analysis	HiSeq 3000	Illumina	HGL5VBBXX_P162_S419_L002_R2_001	HGL5VBBXX_P162_S419_L002_R2_001.fastq.gz	ArrayExpress	E-MTAB-7362	http://identifiers.org/arrayexpress:E-MTAB-7362	Variant discovery and genotype calling	Germplasm.xlsx; and Phenology_Genes.xlsx; VCF_SNP.vcf.gz; VCF_INDEL.vcf.gz; KASP_Primers.xlsx; KASP_Genotyping.xlsx	figshare	doi:10.6084/m9.figshare.c.4357706.v1	https://doi.org/10.6084/m9.figshare.c.4357706.v1	BM9857-263-1
P0163	Targeted resequencing, sequence alignment and data analysis	HiSeq 3000	Illumina	HGH2WBBXX_P163_S106_L004_R1_001	HGH2WBBXX_P163_S106_L004_R1_001.fastq.gz	ArrayExpress	E-MTAB-7362	http://identifiers.org/arrayexpress:E-MTAB-7362	Variant discovery and genotype calling	Germplasm.xlsx; and Phenology_Genes.xlsx; VCF_SNP.vcf.gz; VCF_INDEL.vcf.gz; KASP_Primers.xlsx; KASP_Genotyping.xlsx	figshare	doi:10.6084/m9.figshare.c.4357706.v1	https://doi.org/10.6084/m9.figshare.c.4357706.v1	BM9904DT-17-8
P0163	Targeted resequencing, sequence alignment and data analysis	HiSeq 3000	Illumina	HGH2WBBXX_P163_S106_L004_R2_001	HGH2WBBXX_P163_S106_L004_R2_001.fastq.gz	ArrayExpress	E-MTAB-7362	http://identifiers.org/arrayexpress:E-MTAB-7362	Variant discovery and genotype calling	Germplasm.xlsx; and Phenology_Genes.xlsx; VCF_SNP.vcf.gz; VCF_INDEL.vcf.gz; KASP_Primers.xlsx; KASP_Genotyping.xlsx	figshare	doi:10.6084/m9.figshare.c.4357706.v1	https://doi.org/10.6084/m9.figshare.c.4357706.v1	BM9904DT-17-8
P0163	Targeted resequencing, sequence alignment and data analysis	HiSeq 3000	Illumina	HGL5VBBXX_P163_S420_L002_R1_001	HGL5VBBXX_P163_S420_L002_R1_001.fastq.gz	ArrayExpress	E-MTAB-7362	http://identifiers.org/arrayexpress:E-MTAB-7362	Variant discovery and genotype calling	Germplasm.xlsx; and Phenology_Genes.xlsx; VCF_SNP.vcf.gz; VCF_INDEL.vcf.gz; KASP_Primers.xlsx; KASP_Genotyping.xlsx	figshare	doi:10.6084/m9.figshare.c.4357706.v1	https://doi.org/10.6084/m9.figshare.c.4357706.v1	BM9904DT-17-8
P0163	Targeted resequencing, sequence alignment and data analysis	HiSeq 3000	Illumina	HGL5VBBXX_P163_S420_L002_R2_001	HGL5VBBXX_P163_S420_L002_R2_001.fastq.gz	ArrayExpress	E-MTAB-7362	http://identifiers.org/arrayexpress:E-MTAB-7362	Variant discovery and genotype calling	Germplasm.xlsx; and Phenology_Genes.xlsx; VCF_SNP.vcf.gz; VCF_INDEL.vcf.gz; KASP_Primers.xlsx; KASP_Genotyping.xlsx	figshare	doi:10.6084/m9.figshare.c.4357706.v1	https://doi.org/10.6084/m9.figshare.c.4357706.v1	BM9904DT-17-8
P0164	Targeted resequencing, sequence alignment and data analysis	HiSeq 3000	Illumina	HGLJKBBXX_P164_S193_L002_R1_001	HGLJKBBXX_P164_S193_L002_R1_001.fastq.gz	ArrayExpress	E-MTAB-7362	http://identifiers.org/arrayexpress:E-MTAB-7362	Variant discovery and genotype calling	Germplasm.xlsx; and Phenology_Genes.xlsx; VCF_SNP.vcf.gz; VCF_INDEL.vcf.gz; KASP_Primers.xlsx; KASP_Genotyping.xlsx	figshare	doi:10.6084/m9.figshare.c.4357706.v1	https://doi.org/10.6084/m9.figshare.c.4357706.v1	BM9924D-152
P0164	Targeted resequencing, sequence alignment and data analysis	HiSeq 3000	Illumina	HGLJKBBXX_P164_S193_L002_R2_001	HGLJKBBXX_P164_S193_L002_R2_001.fastq.gz	ArrayExpress	E-MTAB-7362	http://identifiers.org/arrayexpress:E-MTAB-7362	Variant discovery and genotype calling	Germplasm.xlsx; and Phenology_Genes.xlsx; VCF_SNP.vcf.gz; VCF_INDEL.vcf.gz; KASP_Primers.xlsx; KASP_Genotyping.xlsx	figshare	doi:10.6084/m9.figshare.c.4357706.v1	https://doi.org/10.6084/m9.figshare.c.4357706.v1	BM9924D-152
P0164	Targeted resequencing, sequence alignment and data analysis	HiSeq 3000	Illumina	HH2WCBBXX_P164_S346_L006_R1_001	HH2WCBBXX_P164_S346_L006_R1_001.fastq.gz	ArrayExpress	E-MTAB-7362	http://identifiers.org/arrayexpress:E-MTAB-7362	Variant discovery and genotype calling	Germplasm.xlsx; and Phenology_Genes.xlsx; VCF_SNP.vcf.gz; VCF_INDEL.vcf.gz; KASP_Primers.xlsx; KASP_Genotyping.xlsx	figshare	doi:10.6084/m9.figshare.c.4357706.v1	https://doi.org/10.6084/m9.figshare.c.4357706.v1	BM9924D-152
P0164	Targeted resequencing, sequence alignment and data analysis	HiSeq 3000	Illumina	HH2WCBBXX_P164_S346_L006_R2_001	HH2WCBBXX_P164_S346_L006_R2_001.fastq.gz	ArrayExpress	E-MTAB-7362	http://identifiers.org/arrayexpress:E-MTAB-7362	Variant discovery and genotype calling	Germplasm.xlsx; and Phenology_Genes.xlsx; VCF_SNP.vcf.gz; VCF_INDEL.vcf.gz; KASP_Primers.xlsx; KASP_Genotyping.xlsx	figshare	doi:10.6084/m9.figshare.c.4357706.v1	https://doi.org/10.6084/m9.figshare.c.4357706.v1	BM9924D-152
P0165	Targeted resequencing, sequence alignment and data analysis	HiSeq 3000	Illumina	HGH2WBBXX_P165_S107_L004_R1_001	HGH2WBBXX_P165_S107_L004_R1_001.fastq.gz	ArrayExpress	E-MTAB-7362	http://identifiers.org/arrayexpress:E-MTAB-7362	Variant discovery and genotype calling	Germplasm.xlsx; and Phenology_Genes.xlsx; VCF_SNP.vcf.gz; VCF_INDEL.vcf.gz; KASP_Primers.xlsx; KASP_Genotyping.xlsx	figshare	doi:10.6084/m9.figshare.c.4357706.v1	https://doi.org/10.6084/m9.figshare.c.4357706.v1	BM9929-88
P0165	Targeted resequencing, sequence alignment and data analysis	HiSeq 3000	Illumina	HGH2WBBXX_P165_S107_L004_R2_001	HGH2WBBXX_P165_S107_L004_R2_001.fastq.gz	ArrayExpress	E-MTAB-7362	http://identifiers.org/arrayexpress:E-MTAB-7362	Variant discovery and genotype calling	Germplasm.xlsx; and Phenology_Genes.xlsx; VCF_SNP.vcf.gz; VCF_INDEL.vcf.gz; KASP_Primers.xlsx; KASP_Genotyping.xlsx	figshare	doi:10.6084/m9.figshare.c.4357706.v1	https://doi.org/10.6084/m9.figshare.c.4357706.v1	BM9929-88
P0165	Targeted resequencing, sequence alignment and data analysis	HiSeq 3000	Illumina	HGL5VBBXX_P165_S421_L002_R1_001	HGL5VBBXX_P165_S421_L002_R1_001.fastq.gz	ArrayExpress	E-MTAB-7362	http://identifiers.org/arrayexpress:E-MTAB-7362	Variant discovery and genotype calling	Germplasm.xlsx; and Phenology_Genes.xlsx; VCF_SNP.vcf.gz; VCF_INDEL.vcf.gz; KASP_Primers.xlsx; KASP_Genotyping.xlsx	figshare	doi:10.6084/m9.figshare.c.4357706.v1	https://doi.org/10.6084/m9.figshare.c.4357706.v1	BM9929-88
P0165	Targeted resequencing, sequence alignment and data analysis	HiSeq 3000	Illumina	HGL5VBBXX_P165_S421_L002_R2_001	HGL5VBBXX_P165_S421_L002_R2_001.fastq.gz	ArrayExpress	E-MTAB-7362	http://identifiers.org/arrayexpress:E-MTAB-7362	Variant discovery and genotype calling	Germplasm.xlsx; and Phenology_Genes.xlsx; VCF_SNP.vcf.gz; VCF_INDEL.vcf.gz; KASP_Primers.xlsx; KASP_Genotyping.xlsx	figshare	doi:10.6084/m9.figshare.c.4357706.v1	https://doi.org/10.6084/m9.figshare.c.4357706.v1	BM9929-88
P0166	Targeted resequencing, sequence alignment and data analysis	HiSeq 3000	Illumina	HGH2WBBXX_P166_S108_L004_R1_001	HGH2WBBXX_P166_S108_L004_R1_001.fastq.gz	ArrayExpress	E-MTAB-7362	http://identifiers.org/arrayexpress:E-MTAB-7362	Variant discovery and genotype calling	Germplasm.xlsx; and Phenology_Genes.xlsx; VCF_SNP.vcf.gz; VCF_INDEL.vcf.gz; KASP_Primers.xlsx; KASP_Genotyping.xlsx	figshare	doi:10.6084/m9.figshare.c.4357706.v1	https://doi.org/10.6084/m9.figshare.c.4357706.v1	BM9936-80
P0166	Targeted resequencing, sequence alignment and data analysis	HiSeq 3000	Illumina	HGH2WBBXX_P166_S108_L004_R2_001	HGH2WBBXX_P166_S108_L004_R2_001.fastq.gz	ArrayExpress	E-MTAB-7362	http://identifiers.org/arrayexpress:E-MTAB-7362	Variant discovery and genotype calling	Germplasm.xlsx; and Phenology_Genes.xlsx; VCF_SNP.vcf.gz; VCF_INDEL.vcf.gz; KASP_Primers.xlsx; KASP_Genotyping.xlsx	figshare	doi:10.6084/m9.figshare.c.4357706.v1	https://doi.org/10.6084/m9.figshare.c.4357706.v1	BM9936-80
P0166	Targeted resequencing, sequence alignment and data analysis	HiSeq 3000	Illumina	HGL5VBBXX_P166_S422_L002_R1_001	HGL5VBBXX_P166_S422_L002_R1_001.fastq.gz	ArrayExpress	E-MTAB-7362	http://identifiers.org/arrayexpress:E-MTAB-7362	Variant discovery and genotype calling	Germplasm.xlsx; and Phenology_Genes.xlsx; VCF_SNP.vcf.gz; VCF_INDEL.vcf.gz; KASP_Primers.xlsx; KASP_Genotyping.xlsx	figshare	doi:10.6084/m9.figshare.c.4357706.v1	https://doi.org/10.6084/m9.figshare.c.4357706.v1	BM9936-80
P0166	Targeted resequencing, sequence alignment and data analysis	HiSeq 3000	Illumina	HGL5VBBXX_P166_S422_L002_R2_001	HGL5VBBXX_P166_S422_L002_R2_001.fastq.gz	ArrayExpress	E-MTAB-7362	http://identifiers.org/arrayexpress:E-MTAB-7362	Variant discovery and genotype calling	Germplasm.xlsx; and Phenology_Genes.xlsx; VCF_SNP.vcf.gz; VCF_INDEL.vcf.gz; KASP_Primers.xlsx; KASP_Genotyping.xlsx	figshare	doi:10.6084/m9.figshare.c.4357706.v1	https://doi.org/10.6084/m9.figshare.c.4357706.v1	BM9936-80
P0167	Targeted resequencing, sequence alignment and data analysis	HiSeq 3000	Illumina	HGLJKBBXX_P167_S194_L002_R1_001	HGLJKBBXX_P167_S194_L002_R1_001.fastq.gz	ArrayExpress	E-MTAB-7362	http://identifiers.org/arrayexpress:E-MTAB-7362	Variant discovery and genotype calling	Germplasm.xlsx; and Phenology_Genes.xlsx; VCF_SNP.vcf.gz; VCF_INDEL.vcf.gz; KASP_Primers.xlsx; KASP_Genotyping.xlsx	figshare	doi:10.6084/m9.figshare.c.4357706.v1	https://doi.org/10.6084/m9.figshare.c.4357706.v1	BoaFe
P0167	Targeted resequencing, sequence alignment and data analysis	HiSeq 3000	Illumina	HGLJKBBXX_P167_S194_L002_R2_001	HGLJKBBXX_P167_S194_L002_R2_001.fastq.gz	ArrayExpress	E-MTAB-7362	http://identifiers.org/arrayexpress:E-MTAB-7362	Variant discovery and genotype calling	Germplasm.xlsx; and Phenology_Genes.xlsx; VCF_SNP.vcf.gz; VCF_INDEL.vcf.gz; KASP_Primers.xlsx; KASP_Genotyping.xlsx	figshare	doi:10.6084/m9.figshare.c.4357706.v1	https://doi.org/10.6084/m9.figshare.c.4357706.v1	BoaFe
P0167	Targeted resequencing, sequence alignment and data analysis	HiSeq 3000	Illumina	HH2WCBBXX_P167_S347_L006_R1_001	HH2WCBBXX_P167_S347_L006_R1_001.fastq.gz	ArrayExpress	E-MTAB-7362	http://identifiers.org/arrayexpress:E-MTAB-7362	Variant discovery and genotype calling	Germplasm.xlsx; and Phenology_Genes.xlsx; VCF_SNP.vcf.gz; VCF_INDEL.vcf.gz; KASP_Primers.xlsx; KASP_Genotyping.xlsx	figshare	doi:10.6084/m9.figshare.c.4357706.v1	https://doi.org/10.6084/m9.figshare.c.4357706.v1	BoaFe
P0167	Targeted resequencing, sequence alignment and data analysis	HiSeq 3000	Illumina	HH2WCBBXX_P167_S347_L006_R2_001	HH2WCBBXX_P167_S347_L006_R2_001.fastq.gz	ArrayExpress	E-MTAB-7362	http://identifiers.org/arrayexpress:E-MTAB-7362	Variant discovery and genotype calling	Germplasm.xlsx; and Phenology_Genes.xlsx; VCF_SNP.vcf.gz; VCF_INDEL.vcf.gz; KASP_Primers.xlsx; KASP_Genotyping.xlsx	figshare	doi:10.6084/m9.figshare.c.4357706.v1	https://doi.org/10.6084/m9.figshare.c.4357706.v1	BoaFe
P0168	Targeted resequencing, sequence alignment and data analysis	HiSeq 3000	Illumina	HFVHJBBXX_P168_S306_L003_R1_001	HFVHJBBXX_P168_S306_L003_R1_001.fastq.gz	ArrayExpress	E-MTAB-7362	http://identifiers.org/arrayexpress:E-MTAB-7362	Variant discovery and genotype calling	Germplasm.xlsx; and Phenology_Genes.xlsx; VCF_SNP.vcf.gz; VCF_INDEL.vcf.gz; KASP_Primers.xlsx; KASP_Genotyping.xlsx	figshare	doi:10.6084/m9.figshare.c.4357706.v1	https://doi.org/10.6084/m9.figshare.c.4357706.v1	Bolgali
P0168	Targeted resequencing, sequence alignment and data analysis	HiSeq 3000	Illumina	HFVHJBBXX_P168_S306_L003_R2_001	HFVHJBBXX_P168_S306_L003_R2_001.fastq.gz	ArrayExpress	E-MTAB-7362	http://identifiers.org/arrayexpress:E-MTAB-7362	Variant discovery and genotype calling	Germplasm.xlsx; and Phenology_Genes.xlsx; VCF_SNP.vcf.gz; VCF_INDEL.vcf.gz; KASP_Primers.xlsx; KASP_Genotyping.xlsx	figshare	doi:10.6084/m9.figshare.c.4357706.v1	https://doi.org/10.6084/m9.figshare.c.4357706.v1	Bolgali
P0168	Targeted resequencing, sequence alignment and data analysis	HiSeq 3000	Illumina	HH2WCBBXX_P168_S601_L007_R1_001	HH2WCBBXX_P168_S601_L007_R1_001.fastq.gz	ArrayExpress	E-MTAB-7362	http://identifiers.org/arrayexpress:E-MTAB-7362	Variant discovery and genotype calling	Germplasm.xlsx; and Phenology_Genes.xlsx; VCF_SNP.vcf.gz; VCF_INDEL.vcf.gz; KASP_Primers.xlsx; KASP_Genotyping.xlsx	figshare	doi:10.6084/m9.figshare.c.4357706.v1	https://doi.org/10.6084/m9.figshare.c.4357706.v1	Bolgali
P0168	Targeted resequencing, sequence alignment and data analysis	HiSeq 3000	Illumina	HH2WCBBXX_P168_S601_L007_R2_001	HH2WCBBXX_P168_S601_L007_R2_001.fastq.gz	ArrayExpress	E-MTAB-7362	http://identifiers.org/arrayexpress:E-MTAB-7362	Variant discovery and genotype calling	Germplasm.xlsx; and Phenology_Genes.xlsx; VCF_SNP.vcf.gz; VCF_INDEL.vcf.gz; KASP_Primers.xlsx; KASP_Genotyping.xlsx	figshare	doi:10.6084/m9.figshare.c.4357706.v1	https://doi.org/10.6084/m9.figshare.c.4357706.v1	Bolgali
P0169	Targeted resequencing, sequence alignment and data analysis	HiSeq 3000	Illumina	HGLJKBBXX_P169_S195_L002_R1_001	HGLJKBBXX_P169_S195_L002_R1_001.fastq.gz	ArrayExpress	E-MTAB-7362	http://identifiers.org/arrayexpress:E-MTAB-7362	Variant discovery and genotype calling	Germplasm.xlsx; and Phenology_Genes.xlsx; VCF_SNP.vcf.gz; VCF_INDEL.vcf.gz; KASP_Primers.xlsx; KASP_Genotyping.xlsx	figshare	doi:10.6084/m9.figshare.c.4357706.v1	https://doi.org/10.6084/m9.figshare.c.4357706.v1	BOLRON
P0169	Targeted resequencing, sequence alignment and data analysis	HiSeq 3000	Illumina	HGLJKBBXX_P169_S195_L002_R2_001	HGLJKBBXX_P169_S195_L002_R2_001.fastq.gz	ArrayExpress	E-MTAB-7362	http://identifiers.org/arrayexpress:E-MTAB-7362	Variant discovery and genotype calling	Germplasm.xlsx; and Phenology_Genes.xlsx; VCF_SNP.vcf.gz; VCF_INDEL.vcf.gz; KASP_Primers.xlsx; KASP_Genotyping.xlsx	figshare	doi:10.6084/m9.figshare.c.4357706.v1	https://doi.org/10.6084/m9.figshare.c.4357706.v1	BOLRON
P0169	Targeted resequencing, sequence alignment and data analysis	HiSeq 3000	Illumina	HH2WCBBXX_P169_S348_L006_R1_001	HH2WCBBXX_P169_S348_L006_R1_001.fastq.gz	ArrayExpress	E-MTAB-7362	http://identifiers.org/arrayexpress:E-MTAB-7362	Variant discovery and genotype calling	Germplasm.xlsx; and Phenology_Genes.xlsx; VCF_SNP.vcf.gz; VCF_INDEL.vcf.gz; KASP_Primers.xlsx; KASP_Genotyping.xlsx	figshare	doi:10.6084/m9.figshare.c.4357706.v1	https://doi.org/10.6084/m9.figshare.c.4357706.v1	BOLRON
P0169	Targeted resequencing, sequence alignment and data analysis	HiSeq 3000	Illumina	HH2WCBBXX_P169_S348_L006_R2_001	HH2WCBBXX_P169_S348_L006_R2_001.fastq.gz	ArrayExpress	E-MTAB-7362	http://identifiers.org/arrayexpress:E-MTAB-7362	Variant discovery and genotype calling	Germplasm.xlsx; and Phenology_Genes.xlsx; VCF_SNP.vcf.gz; VCF_INDEL.vcf.gz; KASP_Primers.xlsx; KASP_Genotyping.xlsx	figshare	doi:10.6084/m9.figshare.c.4357706.v1	https://doi.org/10.6084/m9.figshare.c.4357706.v1	BOLRON
P0170	Targeted resequencing, sequence alignment and data analysis	HiSeq 3000	Illumina	HGH2WBBXX_P170_S122_L004_R1_001	HGH2WBBXX_P170_S122_L004_R1_001.fastq.gz	ArrayExpress	E-MTAB-7362	http://identifiers.org/arrayexpress:E-MTAB-7362	Variant discovery and genotype calling	Germplasm.xlsx; and Phenology_Genes.xlsx; VCF_SNP.vcf.gz; VCF_INDEL.vcf.gz; KASP_Primers.xlsx; KASP_Genotyping.xlsx	figshare	doi:10.6084/m9.figshare.c.4357706.v1	https://doi.org/10.6084/m9.figshare.c.4357706.v1	Bomi
P0170	Targeted resequencing, sequence alignment and data analysis	HiSeq 3000	Illumina	HGH2WBBXX_P170_S122_L004_R2_001	HGH2WBBXX_P170_S122_L004_R2_001.fastq.gz	ArrayExpress	E-MTAB-7362	http://identifiers.org/arrayexpress:E-MTAB-7362	Variant discovery and genotype calling	Germplasm.xlsx; and Phenology_Genes.xlsx; VCF_SNP.vcf.gz; VCF_INDEL.vcf.gz; KASP_Primers.xlsx; KASP_Genotyping.xlsx	figshare	doi:10.6084/m9.figshare.c.4357706.v1	https://doi.org/10.6084/m9.figshare.c.4357706.v1	Bomi
P0170	Targeted resequencing, sequence alignment and data analysis	HiSeq 3000	Illumina	HGL5VBBXX_P170_S436_L002_R1_001	HGL5VBBXX_P170_S436_L002_R1_001.fastq.gz	ArrayExpress	E-MTAB-7362	http://identifiers.org/arrayexpress:E-MTAB-7362	Variant discovery and genotype calling	Germplasm.xlsx; and Phenology_Genes.xlsx; VCF_SNP.vcf.gz; VCF_INDEL.vcf.gz; KASP_Primers.xlsx; KASP_Genotyping.xlsx	figshare	doi:10.6084/m9.figshare.c.4357706.v1	https://doi.org/10.6084/m9.figshare.c.4357706.v1	Bomi
P0170	Targeted resequencing, sequence alignment and data analysis	HiSeq 3000	Illumina	HGL5VBBXX_P170_S436_L002_R2_001	HGL5VBBXX_P170_S436_L002_R2_001.fastq.gz	ArrayExpress	E-MTAB-7362	http://identifiers.org/arrayexpress:E-MTAB-7362	Variant discovery and genotype calling	Germplasm.xlsx; and Phenology_Genes.xlsx; VCF_SNP.vcf.gz; VCF_INDEL.vcf.gz; KASP_Primers.xlsx; KASP_Genotyping.xlsx	figshare	doi:10.6084/m9.figshare.c.4357706.v1	https://doi.org/10.6084/m9.figshare.c.4357706.v1	Bomi
P0171	Targeted resequencing, sequence alignment and data analysis	HiSeq 3000	Illumina	HFVHJBBXX_P171_S307_L003_R1_001	HFVHJBBXX_P171_S307_L003_R1_001.fastq.gz	ArrayExpress	E-MTAB-7362	http://identifiers.org/arrayexpress:E-MTAB-7362	Variant discovery and genotype calling	Germplasm.xlsx; and Phenology_Genes.xlsx; VCF_SNP.vcf.gz; VCF_INDEL.vcf.gz; KASP_Primers.xlsx; KASP_Genotyping.xlsx	figshare	doi:10.6084/m9.figshare.c.4357706.v1	https://doi.org/10.6084/m9.figshare.c.4357706.v1	BOWMAN
P0171	Targeted resequencing, sequence alignment and data analysis	HiSeq 3000	Illumina	HFVHJBBXX_P171_S307_L003_R2_001	HFVHJBBXX_P171_S307_L003_R2_001.fastq.gz	ArrayExpress	E-MTAB-7362	http://identifiers.org/arrayexpress:E-MTAB-7362	Variant discovery and genotype calling	Germplasm.xlsx; and Phenology_Genes.xlsx; VCF_SNP.vcf.gz; VCF_INDEL.vcf.gz; KASP_Primers.xlsx; KASP_Genotyping.xlsx	figshare	doi:10.6084/m9.figshare.c.4357706.v1	https://doi.org/10.6084/m9.figshare.c.4357706.v1	BOWMAN
P0171	Targeted resequencing, sequence alignment and data analysis	HiSeq 3000	Illumina	HH2WCBBXX_P171_S602_L007_R1_001	HH2WCBBXX_P171_S602_L007_R1_001.fastq.gz	ArrayExpress	E-MTAB-7362	http://identifiers.org/arrayexpress:E-MTAB-7362	Variant discovery and genotype calling	Germplasm.xlsx; and Phenology_Genes.xlsx; VCF_SNP.vcf.gz; VCF_INDEL.vcf.gz; KASP_Primers.xlsx; KASP_Genotyping.xlsx	figshare	doi:10.6084/m9.figshare.c.4357706.v1	https://doi.org/10.6084/m9.figshare.c.4357706.v1	BOWMAN
P0171	Targeted resequencing, sequence alignment and data analysis	HiSeq 3000	Illumina	HH2WCBBXX_P171_S602_L007_R2_001	HH2WCBBXX_P171_S602_L007_R2_001.fastq.gz	ArrayExpress	E-MTAB-7362	http://identifiers.org/arrayexpress:E-MTAB-7362	Variant discovery and genotype calling	Germplasm.xlsx; and Phenology_Genes.xlsx; VCF_SNP.vcf.gz; VCF_INDEL.vcf.gz; KASP_Primers.xlsx; KASP_Genotyping.xlsx	figshare	doi:10.6084/m9.figshare.c.4357706.v1	https://doi.org/10.6084/m9.figshare.c.4357706.v1	BOWMAN
P0172	Targeted resequencing, sequence alignment and data analysis	HiSeq 3000	Illumina	HGLJKBBXX_P172_S265_L002_R1_001	HGLJKBBXX_P172_S265_L002_R1_001.fastq.gz	ArrayExpress	E-MTAB-7362	http://identifiers.org/arrayexpress:E-MTAB-7362	Variant discovery and genotype calling	Germplasm.xlsx; and Phenology_Genes.xlsx; VCF_SNP.vcf.gz; VCF_INDEL.vcf.gz; KASP_Primers.xlsx; KASP_Genotyping.xlsx	figshare	doi:10.6084/m9.figshare.c.4357706.v1	https://doi.org/10.6084/m9.figshare.c.4357706.v1	BowmanRph15cross
P0172	Targeted resequencing, sequence alignment and data analysis	HiSeq 3000	Illumina	HGLJKBBXX_P172_S265_L002_R2_001	HGLJKBBXX_P172_S265_L002_R2_001.fastq.gz	ArrayExpress	E-MTAB-7362	http://identifiers.org/arrayexpress:E-MTAB-7362	Variant discovery and genotype calling	Germplasm.xlsx; and Phenology_Genes.xlsx; VCF_SNP.vcf.gz; VCF_INDEL.vcf.gz; KASP_Primers.xlsx; KASP_Genotyping.xlsx	figshare	doi:10.6084/m9.figshare.c.4357706.v1	https://doi.org/10.6084/m9.figshare.c.4357706.v1	BowmanRph15cross
P0172	Targeted resequencing, sequence alignment and data analysis	HiSeq 3000	Illumina	HH2WCBBXX_P172_S418_L006_R1_001	HH2WCBBXX_P172_S418_L006_R1_001.fastq.gz	ArrayExpress	E-MTAB-7362	http://identifiers.org/arrayexpress:E-MTAB-7362	Variant discovery and genotype calling	Germplasm.xlsx; and Phenology_Genes.xlsx; VCF_SNP.vcf.gz; VCF_INDEL.vcf.gz; KASP_Primers.xlsx; KASP_Genotyping.xlsx	figshare	doi:10.6084/m9.figshare.c.4357706.v1	https://doi.org/10.6084/m9.figshare.c.4357706.v1	BowmanRph15cross
P0172	Targeted resequencing, sequence alignment and data analysis	HiSeq 3000	Illumina	HH2WCBBXX_P172_S418_L006_R2_001	HH2WCBBXX_P172_S418_L006_R2_001.fastq.gz	ArrayExpress	E-MTAB-7362	http://identifiers.org/arrayexpress:E-MTAB-7362	Variant discovery and genotype calling	Germplasm.xlsx; and Phenology_Genes.xlsx; VCF_SNP.vcf.gz; VCF_INDEL.vcf.gz; KASP_Primers.xlsx; KASP_Genotyping.xlsx	figshare	doi:10.6084/m9.figshare.c.4357706.v1	https://doi.org/10.6084/m9.figshare.c.4357706.v1	BowmanRph15cross
P0173	Targeted resequencing, sequence alignment and data analysis	HiSeq 3000	Illumina	HGLJKBBXX_P173_S196_L002_R1_001	HGLJKBBXX_P173_S196_L002_R1_001.fastq.gz	ArrayExpress	E-MTAB-7362	http://identifiers.org/arrayexpress:E-MTAB-7362	Variant discovery and genotype calling	Germplasm.xlsx; and Phenology_Genes.xlsx; VCF_SNP.vcf.gz; VCF_INDEL.vcf.gz; KASP_Primers.xlsx; KASP_Genotyping.xlsx	figshare	doi:10.6084/m9.figshare.c.4357706.v1	https://doi.org/10.6084/m9.figshare.c.4357706.v1	BR1
P0173	Targeted resequencing, sequence alignment and data analysis	HiSeq 3000	Illumina	HGLJKBBXX_P173_S196_L002_R2_001	HGLJKBBXX_P173_S196_L002_R2_001.fastq.gz	ArrayExpress	E-MTAB-7362	http://identifiers.org/arrayexpress:E-MTAB-7362	Variant discovery and genotype calling	Germplasm.xlsx; and Phenology_Genes.xlsx; VCF_SNP.vcf.gz; VCF_INDEL.vcf.gz; KASP_Primers.xlsx; KASP_Genotyping.xlsx	figshare	doi:10.6084/m9.figshare.c.4357706.v1	https://doi.org/10.6084/m9.figshare.c.4357706.v1	BR1
P0173	Targeted resequencing, sequence alignment and data analysis	HiSeq 3000	Illumina	HH2WCBBXX_P173_S349_L006_R1_001	HH2WCBBXX_P173_S349_L006_R1_001.fastq.gz	ArrayExpress	E-MTAB-7362	http://identifiers.org/arrayexpress:E-MTAB-7362	Variant discovery and genotype calling	Germplasm.xlsx; and Phenology_Genes.xlsx; VCF_SNP.vcf.gz; VCF_INDEL.vcf.gz; KASP_Primers.xlsx; KASP_Genotyping.xlsx	figshare	doi:10.6084/m9.figshare.c.4357706.v1	https://doi.org/10.6084/m9.figshare.c.4357706.v1	BR1
P0173	Targeted resequencing, sequence alignment and data analysis	HiSeq 3000	Illumina	HH2WCBBXX_P173_S349_L006_R2_001	HH2WCBBXX_P173_S349_L006_R2_001.fastq.gz	ArrayExpress	E-MTAB-7362	http://identifiers.org/arrayexpress:E-MTAB-7362	Variant discovery and genotype calling	Germplasm.xlsx; and Phenology_Genes.xlsx; VCF_SNP.vcf.gz; VCF_INDEL.vcf.gz; KASP_Primers.xlsx; KASP_Genotyping.xlsx	figshare	doi:10.6084/m9.figshare.c.4357706.v1	https://doi.org/10.6084/m9.figshare.c.4357706.v1	BR1
P0174	Targeted resequencing, sequence alignment and data analysis	HiSeq 3000	Illumina	HCGWGBBXX_Full-P174_S266_L006_R1_001	HCGWGBBXX_Full-P174_S266_L006_R1_001.fastq.gz	ArrayExpress	E-MTAB-7362	http://identifiers.org/arrayexpress:E-MTAB-7362	Variant discovery and genotype calling	Germplasm.xlsx; and Phenology_Genes.xlsx; VCF_SNP.vcf.gz; VCF_INDEL.vcf.gz; KASP_Primers.xlsx; KASP_Genotyping.xlsx	figshare	doi:10.6084/m9.figshare.c.4357706.v1	https://doi.org/10.6084/m9.figshare.c.4357706.v1	BR2**
P0174	Targeted resequencing, sequence alignment and data analysis	HiSeq 3000	Illumina	HCGWGBBXX_Full-P174_S266_L006_R2_001	HCGWGBBXX_Full-P174_S266_L006_R2_001.fastq.gz	ArrayExpress	E-MTAB-7362	http://identifiers.org/arrayexpress:E-MTAB-7362	Variant discovery and genotype calling	Germplasm.xlsx; and Phenology_Genes.xlsx; VCF_SNP.vcf.gz; VCF_INDEL.vcf.gz; KASP_Primers.xlsx; KASP_Genotyping.xlsx	figshare	doi:10.6084/m9.figshare.c.4357706.v1	https://doi.org/10.6084/m9.figshare.c.4357706.v1	BR2**
P0174	Targeted resequencing, sequence alignment and data analysis	HiSeq 3000	Illumina	HCGWGBBXX_Half-P174_S290_L006_R1_001	HCGWGBBXX_Half-P174_S290_L006_R1_001.fastq.gz	ArrayExpress	E-MTAB-7362	http://identifiers.org/arrayexpress:E-MTAB-7362	Variant discovery and genotype calling	Germplasm.xlsx; and Phenology_Genes.xlsx; VCF_SNP.vcf.gz; VCF_INDEL.vcf.gz; KASP_Primers.xlsx; KASP_Genotyping.xlsx	figshare	doi:10.6084/m9.figshare.c.4357706.v1	https://doi.org/10.6084/m9.figshare.c.4357706.v1	BR2**
P0174	Targeted resequencing, sequence alignment and data analysis	HiSeq 3000	Illumina	HCGWGBBXX_Half-P174_S290_L006_R2_001	HCGWGBBXX_Half-P174_S290_L006_R2_001.fastq.gz	ArrayExpress	E-MTAB-7362	http://identifiers.org/arrayexpress:E-MTAB-7362	Variant discovery and genotype calling	Germplasm.xlsx; and Phenology_Genes.xlsx; VCF_SNP.vcf.gz; VCF_INDEL.vcf.gz; KASP_Primers.xlsx; KASP_Genotyping.xlsx	figshare	doi:10.6084/m9.figshare.c.4357706.v1	https://doi.org/10.6084/m9.figshare.c.4357706.v1	BR2**
P0174	Targeted resequencing, sequence alignment and data analysis	HiSeq 3000	Illumina	HCGWGBBXX_Quarter-P174_S314_L006_R1_001	HCGWGBBXX_Quarter-P174_S314_L006_R1_001.fastq.gz	ArrayExpress	E-MTAB-7362	http://identifiers.org/arrayexpress:E-MTAB-7362	Variant discovery and genotype calling	Germplasm.xlsx; and Phenology_Genes.xlsx; VCF_SNP.vcf.gz; VCF_INDEL.vcf.gz; KASP_Primers.xlsx; KASP_Genotyping.xlsx	figshare	doi:10.6084/m9.figshare.c.4357706.v1	https://doi.org/10.6084/m9.figshare.c.4357706.v1	BR2**
P0174	Targeted resequencing, sequence alignment and data analysis	HiSeq 3000	Illumina	HCGWGBBXX_Quarter-P174_S314_L006_R2_001	HCGWGBBXX_Quarter-P174_S314_L006_R2_001.fastq.gz	ArrayExpress	E-MTAB-7362	http://identifiers.org/arrayexpress:E-MTAB-7362	Variant discovery and genotype calling	Germplasm.xlsx; and Phenology_Genes.xlsx; VCF_SNP.vcf.gz; VCF_INDEL.vcf.gz; KASP_Primers.xlsx; KASP_Genotyping.xlsx	figshare	doi:10.6084/m9.figshare.c.4357706.v1	https://doi.org/10.6084/m9.figshare.c.4357706.v1	BR2**
P0175	Targeted resequencing, sequence alignment and data analysis	HiSeq 3000	Illumina	HGLJKBBXX_P175_S197_L002_R1_001	HGLJKBBXX_P175_S197_L002_R1_001.fastq.gz	ArrayExpress	E-MTAB-7362	http://identifiers.org/arrayexpress:E-MTAB-7362	Variant discovery and genotype calling	Germplasm.xlsx; and Phenology_Genes.xlsx; VCF_SNP.vcf.gz; VCF_INDEL.vcf.gz; KASP_Primers.xlsx; KASP_Genotyping.xlsx	figshare	doi:10.6084/m9.figshare.c.4357706.v1	https://doi.org/10.6084/m9.figshare.c.4357706.v1	Braemar
P0175	Targeted resequencing, sequence alignment and data analysis	HiSeq 3000	Illumina	HGLJKBBXX_P175_S197_L002_R2_001	HGLJKBBXX_P175_S197_L002_R2_001.fastq.gz	ArrayExpress	E-MTAB-7362	http://identifiers.org/arrayexpress:E-MTAB-7362	Variant discovery and genotype calling	Germplasm.xlsx; and Phenology_Genes.xlsx; VCF_SNP.vcf.gz; VCF_INDEL.vcf.gz; KASP_Primers.xlsx; KASP_Genotyping.xlsx	figshare	doi:10.6084/m9.figshare.c.4357706.v1	https://doi.org/10.6084/m9.figshare.c.4357706.v1	Braemar
P0175	Targeted resequencing, sequence alignment and data analysis	HiSeq 3000	Illumina	HH2WCBBXX_P175_S350_L006_R1_001	HH2WCBBXX_P175_S350_L006_R1_001.fastq.gz	ArrayExpress	E-MTAB-7362	http://identifiers.org/arrayexpress:E-MTAB-7362	Variant discovery and genotype calling	Germplasm.xlsx; and Phenology_Genes.xlsx; VCF_SNP.vcf.gz; VCF_INDEL.vcf.gz; KASP_Primers.xlsx; KASP_Genotyping.xlsx	figshare	doi:10.6084/m9.figshare.c.4357706.v1	https://doi.org/10.6084/m9.figshare.c.4357706.v1	Braemar
P0175	Targeted resequencing, sequence alignment and data analysis	HiSeq 3000	Illumina	HH2WCBBXX_P175_S350_L006_R2_001	HH2WCBBXX_P175_S350_L006_R2_001.fastq.gz	ArrayExpress	E-MTAB-7362	http://identifiers.org/arrayexpress:E-MTAB-7362	Variant discovery and genotype calling	Germplasm.xlsx; and Phenology_Genes.xlsx; VCF_SNP.vcf.gz; VCF_INDEL.vcf.gz; KASP_Primers.xlsx; KASP_Genotyping.xlsx	figshare	doi:10.6084/m9.figshare.c.4357706.v1	https://doi.org/10.6084/m9.figshare.c.4357706.v1	Braemar
P0176	Targeted resequencing, sequence alignment and data analysis	HiSeq 3000	Illumina	HGH2WBBXX_P176_S192_L004_R1_001	HGH2WBBXX_P176_S192_L004_R1_001.fastq.gz	ArrayExpress	E-MTAB-7362	http://identifiers.org/arrayexpress:E-MTAB-7362	Variant discovery and genotype calling	Germplasm.xlsx; and Phenology_Genes.xlsx; VCF_SNP.vcf.gz; VCF_INDEL.vcf.gz; KASP_Primers.xlsx; KASP_Genotyping.xlsx	figshare	doi:10.6084/m9.figshare.c.4357706.v1	https://doi.org/10.6084/m9.figshare.c.4357706.v1	Brenda
P0176	Targeted resequencing, sequence alignment and data analysis	HiSeq 3000	Illumina	HGH2WBBXX_P176_S192_L004_R2_001	HGH2WBBXX_P176_S192_L004_R2_001.fastq.gz	ArrayExpress	E-MTAB-7362	http://identifiers.org/arrayexpress:E-MTAB-7362	Variant discovery and genotype calling	Germplasm.xlsx; and Phenology_Genes.xlsx; VCF_SNP.vcf.gz; VCF_INDEL.vcf.gz; KASP_Primers.xlsx; KASP_Genotyping.xlsx	figshare	doi:10.6084/m9.figshare.c.4357706.v1	https://doi.org/10.6084/m9.figshare.c.4357706.v1	Brenda
P0176	Targeted resequencing, sequence alignment and data analysis	HiSeq 3000	Illumina	HGL5VBBXX_P176_S546_L002_R1_001	HGL5VBBXX_P176_S546_L002_R1_001.fastq.gz	ArrayExpress	E-MTAB-7362	http://identifiers.org/arrayexpress:E-MTAB-7362	Variant discovery and genotype calling	Germplasm.xlsx; and Phenology_Genes.xlsx; VCF_SNP.vcf.gz; VCF_INDEL.vcf.gz; KASP_Primers.xlsx; KASP_Genotyping.xlsx	figshare	doi:10.6084/m9.figshare.c.4357706.v1	https://doi.org/10.6084/m9.figshare.c.4357706.v1	Brenda
P0176	Targeted resequencing, sequence alignment and data analysis	HiSeq 3000	Illumina	HGL5VBBXX_P176_S546_L002_R2_001	HGL5VBBXX_P176_S546_L002_R2_001.fastq.gz	ArrayExpress	E-MTAB-7362	http://identifiers.org/arrayexpress:E-MTAB-7362	Variant discovery and genotype calling	Germplasm.xlsx; and Phenology_Genes.xlsx; VCF_SNP.vcf.gz; VCF_INDEL.vcf.gz; KASP_Primers.xlsx; KASP_Genotyping.xlsx	figshare	doi:10.6084/m9.figshare.c.4357706.v1	https://doi.org/10.6084/m9.figshare.c.4357706.v1	Brenda
P0177	Targeted resequencing, sequence alignment and data analysis	HiSeq 3000	Illumina	HGLJKBBXX_P177_S198_L002_R1_001	HGLJKBBXX_P177_S198_L002_R1_001.fastq.gz	ArrayExpress	E-MTAB-7362	http://identifiers.org/arrayexpress:E-MTAB-7362	Variant discovery and genotype calling	Germplasm.xlsx; and Phenology_Genes.xlsx; VCF_SNP.vcf.gz; VCF_INDEL.vcf.gz; KASP_Primers.xlsx; KASP_Genotyping.xlsx	figshare	doi:10.6084/m9.figshare.c.4357706.v1	https://doi.org/10.6084/m9.figshare.c.4357706.v1	Bridge
P0177	Targeted resequencing, sequence alignment and data analysis	HiSeq 3000	Illumina	HGLJKBBXX_P177_S198_L002_R2_001	HGLJKBBXX_P177_S198_L002_R2_001.fastq.gz	ArrayExpress	E-MTAB-7362	http://identifiers.org/arrayexpress:E-MTAB-7362	Variant discovery and genotype calling	Germplasm.xlsx; and Phenology_Genes.xlsx; VCF_SNP.vcf.gz; VCF_INDEL.vcf.gz; KASP_Primers.xlsx; KASP_Genotyping.xlsx	figshare	doi:10.6084/m9.figshare.c.4357706.v1	https://doi.org/10.6084/m9.figshare.c.4357706.v1	Bridge
P0177	Targeted resequencing, sequence alignment and data analysis	HiSeq 3000	Illumina	HH2WCBBXX_P177_S351_L006_R1_001	HH2WCBBXX_P177_S351_L006_R1_001.fastq.gz	ArrayExpress	E-MTAB-7362	http://identifiers.org/arrayexpress:E-MTAB-7362	Variant discovery and genotype calling	Germplasm.xlsx; and Phenology_Genes.xlsx; VCF_SNP.vcf.gz; VCF_INDEL.vcf.gz; KASP_Primers.xlsx; KASP_Genotyping.xlsx	figshare	doi:10.6084/m9.figshare.c.4357706.v1	https://doi.org/10.6084/m9.figshare.c.4357706.v1	Bridge
P0177	Targeted resequencing, sequence alignment and data analysis	HiSeq 3000	Illumina	HH2WCBBXX_P177_S351_L006_R2_001	HH2WCBBXX_P177_S351_L006_R2_001.fastq.gz	ArrayExpress	E-MTAB-7362	http://identifiers.org/arrayexpress:E-MTAB-7362	Variant discovery and genotype calling	Germplasm.xlsx; and Phenology_Genes.xlsx; VCF_SNP.vcf.gz; VCF_INDEL.vcf.gz; KASP_Primers.xlsx; KASP_Genotyping.xlsx	figshare	doi:10.6084/m9.figshare.c.4357706.v1	https://doi.org/10.6084/m9.figshare.c.4357706.v1	Bridge
P0178	Targeted resequencing, sequence alignment and data analysis	HiSeq 3000	Illumina	HFVHJBBXX_P178_S308_L003_R1_001	HFVHJBBXX_P178_S308_L003_R1_001.fastq.gz	ArrayExpress	E-MTAB-7362	http://identifiers.org/arrayexpress:E-MTAB-7362	Variant discovery and genotype calling	Germplasm.xlsx; and Phenology_Genes.xlsx; VCF_SNP.vcf.gz; VCF_INDEL.vcf.gz; KASP_Primers.xlsx; KASP_Genotyping.xlsx	figshare	doi:10.6084/m9.figshare.c.4357706.v1	https://doi.org/10.6084/m9.figshare.c.4357706.v1	Brindabella
P0178	Targeted resequencing, sequence alignment and data analysis	HiSeq 3000	Illumina	HFVHJBBXX_P178_S308_L003_R2_001	HFVHJBBXX_P178_S308_L003_R2_001.fastq.gz	ArrayExpress	E-MTAB-7362	http://identifiers.org/arrayexpress:E-MTAB-7362	Variant discovery and genotype calling	Germplasm.xlsx; and Phenology_Genes.xlsx; VCF_SNP.vcf.gz; VCF_INDEL.vcf.gz; KASP_Primers.xlsx; KASP_Genotyping.xlsx	figshare	doi:10.6084/m9.figshare.c.4357706.v1	https://doi.org/10.6084/m9.figshare.c.4357706.v1	Brindabella
P0178	Targeted resequencing, sequence alignment and data analysis	HiSeq 3000	Illumina	HH2WCBBXX_P178_S603_L007_R1_001	HH2WCBBXX_P178_S603_L007_R1_001.fastq.gz	ArrayExpress	E-MTAB-7362	http://identifiers.org/arrayexpress:E-MTAB-7362	Variant discovery and genotype calling	Germplasm.xlsx; and Phenology_Genes.xlsx; VCF_SNP.vcf.gz; VCF_INDEL.vcf.gz; KASP_Primers.xlsx; KASP_Genotyping.xlsx	figshare	doi:10.6084/m9.figshare.c.4357706.v1	https://doi.org/10.6084/m9.figshare.c.4357706.v1	Brindabella
P0178	Targeted resequencing, sequence alignment and data analysis	HiSeq 3000	Illumina	HH2WCBBXX_P178_S603_L007_R2_001	HH2WCBBXX_P178_S603_L007_R2_001.fastq.gz	ArrayExpress	E-MTAB-7362	http://identifiers.org/arrayexpress:E-MTAB-7362	Variant discovery and genotype calling	Germplasm.xlsx; and Phenology_Genes.xlsx; VCF_SNP.vcf.gz; VCF_INDEL.vcf.gz; KASP_Primers.xlsx; KASP_Genotyping.xlsx	figshare	doi:10.6084/m9.figshare.c.4357706.v1	https://doi.org/10.6084/m9.figshare.c.4357706.v1	Brindabella
P0179	Targeted resequencing, sequence alignment and data analysis	HiSeq 3000	Illumina	HGLJKBBXX_P179_S266_L002_R1_001	HGLJKBBXX_P179_S266_L002_R1_001.fastq.gz	ArrayExpress	E-MTAB-7362	http://identifiers.org/arrayexpress:E-MTAB-7362	Variant discovery and genotype calling	Germplasm.xlsx; and Phenology_Genes.xlsx; VCF_SNP.vcf.gz; VCF_INDEL.vcf.gz; KASP_Primers.xlsx; KASP_Genotyping.xlsx	figshare	doi:10.6084/m9.figshare.c.4357706.v1	https://doi.org/10.6084/m9.figshare.c.4357706.v1	BT497
P0179	Targeted resequencing, sequence alignment and data analysis	HiSeq 3000	Illumina	HGLJKBBXX_P179_S266_L002_R2_001	HGLJKBBXX_P179_S266_L002_R2_001.fastq.gz	ArrayExpress	E-MTAB-7362	http://identifiers.org/arrayexpress:E-MTAB-7362	Variant discovery and genotype calling	Germplasm.xlsx; and Phenology_Genes.xlsx; VCF_SNP.vcf.gz; VCF_INDEL.vcf.gz; KASP_Primers.xlsx; KASP_Genotyping.xlsx	figshare	doi:10.6084/m9.figshare.c.4357706.v1	https://doi.org/10.6084/m9.figshare.c.4357706.v1	BT497
P0179	Targeted resequencing, sequence alignment and data analysis	HiSeq 3000	Illumina	HH2WCBBXX_P179_S419_L006_R1_001	HH2WCBBXX_P179_S419_L006_R1_001.fastq.gz	ArrayExpress	E-MTAB-7362	http://identifiers.org/arrayexpress:E-MTAB-7362	Variant discovery and genotype calling	Germplasm.xlsx; and Phenology_Genes.xlsx; VCF_SNP.vcf.gz; VCF_INDEL.vcf.gz; KASP_Primers.xlsx; KASP_Genotyping.xlsx	figshare	doi:10.6084/m9.figshare.c.4357706.v1	https://doi.org/10.6084/m9.figshare.c.4357706.v1	BT497
P0179	Targeted resequencing, sequence alignment and data analysis	HiSeq 3000	Illumina	HH2WCBBXX_P179_S419_L006_R2_001	HH2WCBBXX_P179_S419_L006_R2_001.fastq.gz	ArrayExpress	E-MTAB-7362	http://identifiers.org/arrayexpress:E-MTAB-7362	Variant discovery and genotype calling	Germplasm.xlsx; and Phenology_Genes.xlsx; VCF_SNP.vcf.gz; VCF_INDEL.vcf.gz; KASP_Primers.xlsx; KASP_Genotyping.xlsx	figshare	doi:10.6084/m9.figshare.c.4357706.v1	https://doi.org/10.6084/m9.figshare.c.4357706.v1	BT497
P0180	Targeted resequencing, sequence alignment and data analysis	HiSeq 3000	Illumina	HGLJKBBXX_P180_S267_L002_R1_001	HGLJKBBXX_P180_S267_L002_R1_001.fastq.gz	ArrayExpress	E-MTAB-7362	http://identifiers.org/arrayexpress:E-MTAB-7362	Variant discovery and genotype calling	Germplasm.xlsx; and Phenology_Genes.xlsx; VCF_SNP.vcf.gz; VCF_INDEL.vcf.gz; KASP_Primers.xlsx; KASP_Genotyping.xlsx	figshare	doi:10.6084/m9.figshare.c.4357706.v1	https://doi.org/10.6084/m9.figshare.c.4357706.v1	BT558
P0180	Targeted resequencing, sequence alignment and data analysis	HiSeq 3000	Illumina	HGLJKBBXX_P180_S267_L002_R2_001	HGLJKBBXX_P180_S267_L002_R2_001.fastq.gz	ArrayExpress	E-MTAB-7362	http://identifiers.org/arrayexpress:E-MTAB-7362	Variant discovery and genotype calling	Germplasm.xlsx; and Phenology_Genes.xlsx; VCF_SNP.vcf.gz; VCF_INDEL.vcf.gz; KASP_Primers.xlsx; KASP_Genotyping.xlsx	figshare	doi:10.6084/m9.figshare.c.4357706.v1	https://doi.org/10.6084/m9.figshare.c.4357706.v1	BT558
P0180	Targeted resequencing, sequence alignment and data analysis	HiSeq 3000	Illumina	HH2WCBBXX_P180_S420_L006_R1_001	HH2WCBBXX_P180_S420_L006_R1_001.fastq.gz	ArrayExpress	E-MTAB-7362	http://identifiers.org/arrayexpress:E-MTAB-7362	Variant discovery and genotype calling	Germplasm.xlsx; and Phenology_Genes.xlsx; VCF_SNP.vcf.gz; VCF_INDEL.vcf.gz; KASP_Primers.xlsx; KASP_Genotyping.xlsx	figshare	doi:10.6084/m9.figshare.c.4357706.v1	https://doi.org/10.6084/m9.figshare.c.4357706.v1	BT558
P0180	Targeted resequencing, sequence alignment and data analysis	HiSeq 3000	Illumina	HH2WCBBXX_P180_S420_L006_R2_001	HH2WCBBXX_P180_S420_L006_R2_001.fastq.gz	ArrayExpress	E-MTAB-7362	http://identifiers.org/arrayexpress:E-MTAB-7362	Variant discovery and genotype calling	Germplasm.xlsx; and Phenology_Genes.xlsx; VCF_SNP.vcf.gz; VCF_INDEL.vcf.gz; KASP_Primers.xlsx; KASP_Genotyping.xlsx	figshare	doi:10.6084/m9.figshare.c.4357706.v1	https://doi.org/10.6084/m9.figshare.c.4357706.v1	BT558
P0181	Targeted resequencing, sequence alignment and data analysis	HiSeq 3000	Illumina	HGLJKBBXX_P181_S268_L002_R1_001	HGLJKBBXX_P181_S268_L002_R1_001.fastq.gz	ArrayExpress	E-MTAB-7362	http://identifiers.org/arrayexpress:E-MTAB-7362	Variant discovery and genotype calling	Germplasm.xlsx; and Phenology_Genes.xlsx; VCF_SNP.vcf.gz; VCF_INDEL.vcf.gz; KASP_Primers.xlsx; KASP_Genotyping.xlsx	figshare	doi:10.6084/m9.figshare.c.4357706.v1	https://doi.org/10.6084/m9.figshare.c.4357706.v1	BT634-AC Lacombe
P0181	Targeted resequencing, sequence alignment and data analysis	HiSeq 3000	Illumina	HGLJKBBXX_P181_S268_L002_R2_001	HGLJKBBXX_P181_S268_L002_R2_001.fastq.gz	ArrayExpress	E-MTAB-7362	http://identifiers.org/arrayexpress:E-MTAB-7362	Variant discovery and genotype calling	Germplasm.xlsx; and Phenology_Genes.xlsx; VCF_SNP.vcf.gz; VCF_INDEL.vcf.gz; KASP_Primers.xlsx; KASP_Genotyping.xlsx	figshare	doi:10.6084/m9.figshare.c.4357706.v1	https://doi.org/10.6084/m9.figshare.c.4357706.v1	BT634-AC Lacombe
P0181	Targeted resequencing, sequence alignment and data analysis	HiSeq 3000	Illumina	HH2WCBBXX_P181_S421_L006_R1_001	HH2WCBBXX_P181_S421_L006_R1_001.fastq.gz	ArrayExpress	E-MTAB-7362	http://identifiers.org/arrayexpress:E-MTAB-7362	Variant discovery and genotype calling	Germplasm.xlsx; and Phenology_Genes.xlsx; VCF_SNP.vcf.gz; VCF_INDEL.vcf.gz; KASP_Primers.xlsx; KASP_Genotyping.xlsx	figshare	doi:10.6084/m9.figshare.c.4357706.v1	https://doi.org/10.6084/m9.figshare.c.4357706.v1	BT634-AC Lacombe
P0181	Targeted resequencing, sequence alignment and data analysis	HiSeq 3000	Illumina	HH2WCBBXX_P181_S421_L006_R2_001	HH2WCBBXX_P181_S421_L006_R2_001.fastq.gz	ArrayExpress	E-MTAB-7362	http://identifiers.org/arrayexpress:E-MTAB-7362	Variant discovery and genotype calling	Germplasm.xlsx; and Phenology_Genes.xlsx; VCF_SNP.vcf.gz; VCF_INDEL.vcf.gz; KASP_Primers.xlsx; KASP_Genotyping.xlsx	figshare	doi:10.6084/m9.figshare.c.4357706.v1	https://doi.org/10.6084/m9.figshare.c.4357706.v1	BT634-AC Lacombe
P0182	Targeted resequencing, sequence alignment and data analysis	HiSeq 3000	Illumina	HFVHJBBXX_P182_S309_L003_R1_001	HFVHJBBXX_P182_S309_L003_R1_001.fastq.gz	ArrayExpress	E-MTAB-7362	http://identifiers.org/arrayexpress:E-MTAB-7362	Variant discovery and genotype calling	Germplasm.xlsx; and Phenology_Genes.xlsx; VCF_SNP.vcf.gz; VCF_INDEL.vcf.gz; KASP_Primers.xlsx; KASP_Genotyping.xlsx	figshare	doi:10.6084/m9.figshare.c.4357706.v1	https://doi.org/10.6084/m9.figshare.c.4357706.v1	BT922 or B1602
P0182	Targeted resequencing, sequence alignment and data analysis	HiSeq 3000	Illumina	HFVHJBBXX_P182_S309_L003_R2_001	HFVHJBBXX_P182_S309_L003_R2_001.fastq.gz	ArrayExpress	E-MTAB-7362	http://identifiers.org/arrayexpress:E-MTAB-7362	Variant discovery and genotype calling	Germplasm.xlsx; and Phenology_Genes.xlsx; VCF_SNP.vcf.gz; VCF_INDEL.vcf.gz; KASP_Primers.xlsx; KASP_Genotyping.xlsx	figshare	doi:10.6084/m9.figshare.c.4357706.v1	https://doi.org/10.6084/m9.figshare.c.4357706.v1	BT922 or B1602
P0182	Targeted resequencing, sequence alignment and data analysis	HiSeq 3000	Illumina	HH2WCBBXX_P182_S604_L007_R1_001	HH2WCBBXX_P182_S604_L007_R1_001.fastq.gz	ArrayExpress	E-MTAB-7362	http://identifiers.org/arrayexpress:E-MTAB-7362	Variant discovery and genotype calling	Germplasm.xlsx; and Phenology_Genes.xlsx; VCF_SNP.vcf.gz; VCF_INDEL.vcf.gz; KASP_Primers.xlsx; KASP_Genotyping.xlsx	figshare	doi:10.6084/m9.figshare.c.4357706.v1	https://doi.org/10.6084/m9.figshare.c.4357706.v1	BT922 or B1602
P0182	Targeted resequencing, sequence alignment and data analysis	HiSeq 3000	Illumina	HH2WCBBXX_P182_S604_L007_R2_001	HH2WCBBXX_P182_S604_L007_R2_001.fastq.gz	ArrayExpress	E-MTAB-7362	http://identifiers.org/arrayexpress:E-MTAB-7362	Variant discovery and genotype calling	Germplasm.xlsx; and Phenology_Genes.xlsx; VCF_SNP.vcf.gz; VCF_INDEL.vcf.gz; KASP_Primers.xlsx; KASP_Genotyping.xlsx	figshare	doi:10.6084/m9.figshare.c.4357706.v1	https://doi.org/10.6084/m9.figshare.c.4357706.v1	BT922 or B1602
P0183	Targeted resequencing, sequence alignment and data analysis	HiSeq 3000	Illumina	HGH2WBBXX_P183_S339_L004_R1_001	HGH2WBBXX_P183_S339_L004_R1_001.fastq.gz	ArrayExpress	E-MTAB-7362	http://identifiers.org/arrayexpress:E-MTAB-7362	Variant discovery and genotype calling	Germplasm.xlsx; and Phenology_Genes.xlsx; VCF_SNP.vcf.gz; VCF_INDEL.vcf.gz; KASP_Primers.xlsx; KASP_Genotyping.xlsx	figshare	doi:10.6084/m9.figshare.c.4357706.v1	https://doi.org/10.6084/m9.figshare.c.4357706.v1	Buloke
P0183	Targeted resequencing, sequence alignment and data analysis	HiSeq 3000	Illumina	HGH2WBBXX_P183_S339_L004_R2_001	HGH2WBBXX_P183_S339_L004_R2_001.fastq.gz	ArrayExpress	E-MTAB-7362	http://identifiers.org/arrayexpress:E-MTAB-7362	Variant discovery and genotype calling	Germplasm.xlsx; and Phenology_Genes.xlsx; VCF_SNP.vcf.gz; VCF_INDEL.vcf.gz; KASP_Primers.xlsx; KASP_Genotyping.xlsx	figshare	doi:10.6084/m9.figshare.c.4357706.v1	https://doi.org/10.6084/m9.figshare.c.4357706.v1	Buloke
P0183	Targeted resequencing, sequence alignment and data analysis	HiSeq 3000	Illumina	HGL5VBBXX_P183_S501_L002_R1_001	HGL5VBBXX_P183_S501_L002_R1_001.fastq.gz	ArrayExpress	E-MTAB-7362	http://identifiers.org/arrayexpress:E-MTAB-7362	Variant discovery and genotype calling	Germplasm.xlsx; and Phenology_Genes.xlsx; VCF_SNP.vcf.gz; VCF_INDEL.vcf.gz; KASP_Primers.xlsx; KASP_Genotyping.xlsx	figshare	doi:10.6084/m9.figshare.c.4357706.v1	https://doi.org/10.6084/m9.figshare.c.4357706.v1	Buloke
P0183	Targeted resequencing, sequence alignment and data analysis	HiSeq 3000	Illumina	HGL5VBBXX_P183_S501_L002_R2_001	HGL5VBBXX_P183_S501_L002_R2_001.fastq.gz	ArrayExpress	E-MTAB-7362	http://identifiers.org/arrayexpress:E-MTAB-7362	Variant discovery and genotype calling	Germplasm.xlsx; and Phenology_Genes.xlsx; VCF_SNP.vcf.gz; VCF_INDEL.vcf.gz; KASP_Primers.xlsx; KASP_Genotyping.xlsx	figshare	doi:10.6084/m9.figshare.c.4357706.v1	https://doi.org/10.6084/m9.figshare.c.4357706.v1	Buloke
P0184	Targeted resequencing, sequence alignment and data analysis	HiSeq 3000	Illumina	HFVHJBBXX_P184_S310_L003_R1_001	HFVHJBBXX_P184_S310_L003_R1_001.fastq.gz	ArrayExpress	E-MTAB-7362	http://identifiers.org/arrayexpress:E-MTAB-7362	Variant discovery and genotype calling	Germplasm.xlsx; and Phenology_Genes.xlsx; VCF_SNP.vcf.gz; VCF_INDEL.vcf.gz; KASP_Primers.xlsx; KASP_Genotyping.xlsx	figshare	doi:10.6084/m9.figshare.c.4357706.v1	https://doi.org/10.6084/m9.figshare.c.4357706.v1	Burton Malt
P0184	Targeted resequencing, sequence alignment and data analysis	HiSeq 3000	Illumina	HFVHJBBXX_P184_S310_L003_R2_001	HFVHJBBXX_P184_S310_L003_R2_001.fastq.gz	ArrayExpress	E-MTAB-7362	http://identifiers.org/arrayexpress:E-MTAB-7362	Variant discovery and genotype calling	Germplasm.xlsx; and Phenology_Genes.xlsx; VCF_SNP.vcf.gz; VCF_INDEL.vcf.gz; KASP_Primers.xlsx; KASP_Genotyping.xlsx	figshare	doi:10.6084/m9.figshare.c.4357706.v1	https://doi.org/10.6084/m9.figshare.c.4357706.v1	Burton Malt
P0184	Targeted resequencing, sequence alignment and data analysis	HiSeq 3000	Illumina	HH2WCBBXX_P184_S605_L007_R1_001	HH2WCBBXX_P184_S605_L007_R1_001.fastq.gz	ArrayExpress	E-MTAB-7362	http://identifiers.org/arrayexpress:E-MTAB-7362	Variant discovery and genotype calling	Germplasm.xlsx; and Phenology_Genes.xlsx; VCF_SNP.vcf.gz; VCF_INDEL.vcf.gz; KASP_Primers.xlsx; KASP_Genotyping.xlsx	figshare	doi:10.6084/m9.figshare.c.4357706.v1	https://doi.org/10.6084/m9.figshare.c.4357706.v1	Burton Malt
P0184	Targeted resequencing, sequence alignment and data analysis	HiSeq 3000	Illumina	HH2WCBBXX_P184_S605_L007_R2_001	HH2WCBBXX_P184_S605_L007_R2_001.fastq.gz	ArrayExpress	E-MTAB-7362	http://identifiers.org/arrayexpress:E-MTAB-7362	Variant discovery and genotype calling	Germplasm.xlsx; and Phenology_Genes.xlsx; VCF_SNP.vcf.gz; VCF_INDEL.vcf.gz; KASP_Primers.xlsx; KASP_Genotyping.xlsx	figshare	doi:10.6084/m9.figshare.c.4357706.v1	https://doi.org/10.6084/m9.figshare.c.4357706.v1	Burton Malt
P0185	Targeted resequencing, sequence alignment and data analysis	HiSeq 3000	Illumina	HCGWGBBXX_Full-P185_S267_L006_R1_001	HCGWGBBXX_Full-P185_S267_L006_R1_001.fastq.gz	ArrayExpress	E-MTAB-7362	http://identifiers.org/arrayexpress:E-MTAB-7362	Variant discovery and genotype calling	Germplasm.xlsx; and Phenology_Genes.xlsx; VCF_SNP.vcf.gz; VCF_INDEL.vcf.gz; KASP_Primers.xlsx; KASP_Genotyping.xlsx	figshare	doi:10.6084/m9.figshare.c.4357706.v1	https://doi.org/10.6084/m9.figshare.c.4357706.v1	Bussell
P0185	Targeted resequencing, sequence alignment and data analysis	HiSeq 3000	Illumina	HCGWGBBXX_Full-P185_S267_L006_R2_001	HCGWGBBXX_Full-P185_S267_L006_R2_001.fastq.gz	ArrayExpress	E-MTAB-7362	http://identifiers.org/arrayexpress:E-MTAB-7362	Variant discovery and genotype calling	Germplasm.xlsx; and Phenology_Genes.xlsx; VCF_SNP.vcf.gz; VCF_INDEL.vcf.gz; KASP_Primers.xlsx; KASP_Genotyping.xlsx	figshare	doi:10.6084/m9.figshare.c.4357706.v1	https://doi.org/10.6084/m9.figshare.c.4357706.v1	Bussell
P0185	Targeted resequencing, sequence alignment and data analysis	HiSeq 3000	Illumina	HCGWGBBXX_Half-P185_S291_L006_R1_001	HCGWGBBXX_Half-P185_S291_L006_R1_001.fastq.gz	ArrayExpress	E-MTAB-7362	http://identifiers.org/arrayexpress:E-MTAB-7362	Variant discovery and genotype calling	Germplasm.xlsx; and Phenology_Genes.xlsx; VCF_SNP.vcf.gz; VCF_INDEL.vcf.gz; KASP_Primers.xlsx; KASP_Genotyping.xlsx	figshare	doi:10.6084/m9.figshare.c.4357706.v1	https://doi.org/10.6084/m9.figshare.c.4357706.v1	Bussell
P0185	Targeted resequencing, sequence alignment and data analysis	HiSeq 3000	Illumina	HCGWGBBXX_Half-P185_S291_L006_R2_001	HCGWGBBXX_Half-P185_S291_L006_R2_001.fastq.gz	ArrayExpress	E-MTAB-7362	http://identifiers.org/arrayexpress:E-MTAB-7362	Variant discovery and genotype calling	Germplasm.xlsx; and Phenology_Genes.xlsx; VCF_SNP.vcf.gz; VCF_INDEL.vcf.gz; KASP_Primers.xlsx; KASP_Genotyping.xlsx	figshare	doi:10.6084/m9.figshare.c.4357706.v1	https://doi.org/10.6084/m9.figshare.c.4357706.v1	Bussell
P0185	Targeted resequencing, sequence alignment and data analysis	HiSeq 3000	Illumina	HCGWGBBXX_Quarter-P185_S315_L006_R1_001	HCGWGBBXX_Quarter-P185_S315_L006_R1_001.fastq.gz	ArrayExpress	E-MTAB-7362	http://identifiers.org/arrayexpress:E-MTAB-7362	Variant discovery and genotype calling	Germplasm.xlsx; and Phenology_Genes.xlsx; VCF_SNP.vcf.gz; VCF_INDEL.vcf.gz; KASP_Primers.xlsx; KASP_Genotyping.xlsx	figshare	doi:10.6084/m9.figshare.c.4357706.v1	https://doi.org/10.6084/m9.figshare.c.4357706.v1	Bussell
P0185	Targeted resequencing, sequence alignment and data analysis	HiSeq 3000	Illumina	HCGWGBBXX_Quarter-P185_S315_L006_R2_001	HCGWGBBXX_Quarter-P185_S315_L006_R2_001.fastq.gz	ArrayExpress	E-MTAB-7362	http://identifiers.org/arrayexpress:E-MTAB-7362	Variant discovery and genotype calling	Germplasm.xlsx; and Phenology_Genes.xlsx; VCF_SNP.vcf.gz; VCF_INDEL.vcf.gz; KASP_Primers.xlsx; KASP_Genotyping.xlsx	figshare	doi:10.6084/m9.figshare.c.4357706.v1	https://doi.org/10.6084/m9.figshare.c.4357706.v1	Bussell
P0186	Targeted resequencing, sequence alignment and data analysis	HiSeq 3000	Illumina	HGLJKBBXX_P186_S269_L002_R1_001	HGLJKBBXX_P186_S269_L002_R1_001.fastq.gz	ArrayExpress	E-MTAB-7362	http://identifiers.org/arrayexpress:E-MTAB-7362	Variant discovery and genotype calling	Germplasm.xlsx; and Phenology_Genes.xlsx; VCF_SNP.vcf.gz; VCF_INDEL.vcf.gz; KASP_Primers.xlsx; KASP_Genotyping.xlsx	figshare	doi:10.6084/m9.figshare.c.4357706.v1	https://doi.org/10.6084/m9.figshare.c.4357706.v1	BVDV-019
P0186	Targeted resequencing, sequence alignment and data analysis	HiSeq 3000	Illumina	HGLJKBBXX_P186_S269_L002_R2_001	HGLJKBBXX_P186_S269_L002_R2_001.fastq.gz	ArrayExpress	E-MTAB-7362	http://identifiers.org/arrayexpress:E-MTAB-7362	Variant discovery and genotype calling	Germplasm.xlsx; and Phenology_Genes.xlsx; VCF_SNP.vcf.gz; VCF_INDEL.vcf.gz; KASP_Primers.xlsx; KASP_Genotyping.xlsx	figshare	doi:10.6084/m9.figshare.c.4357706.v1	https://doi.org/10.6084/m9.figshare.c.4357706.v1	BVDV-019
P0186	Targeted resequencing, sequence alignment and data analysis	HiSeq 3000	Illumina	HH2WCBBXX_P186_S422_L006_R1_001	HH2WCBBXX_P186_S422_L006_R1_001.fastq.gz	ArrayExpress	E-MTAB-7362	http://identifiers.org/arrayexpress:E-MTAB-7362	Variant discovery and genotype calling	Germplasm.xlsx; and Phenology_Genes.xlsx; VCF_SNP.vcf.gz; VCF_INDEL.vcf.gz; KASP_Primers.xlsx; KASP_Genotyping.xlsx	figshare	doi:10.6084/m9.figshare.c.4357706.v1	https://doi.org/10.6084/m9.figshare.c.4357706.v1	BVDV-019
P0186	Targeted resequencing, sequence alignment and data analysis	HiSeq 3000	Illumina	HH2WCBBXX_P186_S422_L006_R2_001	HH2WCBBXX_P186_S422_L006_R2_001.fastq.gz	ArrayExpress	E-MTAB-7362	http://identifiers.org/arrayexpress:E-MTAB-7362	Variant discovery and genotype calling	Germplasm.xlsx; and Phenology_Genes.xlsx; VCF_SNP.vcf.gz; VCF_INDEL.vcf.gz; KASP_Primers.xlsx; KASP_Genotyping.xlsx	figshare	doi:10.6084/m9.figshare.c.4357706.v1	https://doi.org/10.6084/m9.figshare.c.4357706.v1	BVDV-019
P0187	Targeted resequencing, sequence alignment and data analysis	HiSeq 3000	Illumina	HGLJKBBXX_P187_S270_L002_R1_001	HGLJKBBXX_P187_S270_L002_R1_001.fastq.gz	ArrayExpress	E-MTAB-7362	http://identifiers.org/arrayexpress:E-MTAB-7362	Variant discovery and genotype calling	Germplasm.xlsx; and Phenology_Genes.xlsx; VCF_SNP.vcf.gz; VCF_INDEL.vcf.gz; KASP_Primers.xlsx; KASP_Genotyping.xlsx	figshare	doi:10.6084/m9.figshare.c.4357706.v1	https://doi.org/10.6084/m9.figshare.c.4357706.v1	BVDV-026
P0187	Targeted resequencing, sequence alignment and data analysis	HiSeq 3000	Illumina	HGLJKBBXX_P187_S270_L002_R2_001	HGLJKBBXX_P187_S270_L002_R2_001.fastq.gz	ArrayExpress	E-MTAB-7362	http://identifiers.org/arrayexpress:E-MTAB-7362	Variant discovery and genotype calling	Germplasm.xlsx; and Phenology_Genes.xlsx; VCF_SNP.vcf.gz; VCF_INDEL.vcf.gz; KASP_Primers.xlsx; KASP_Genotyping.xlsx	figshare	doi:10.6084/m9.figshare.c.4357706.v1	https://doi.org/10.6084/m9.figshare.c.4357706.v1	BVDV-026
P0187	Targeted resequencing, sequence alignment and data analysis	HiSeq 3000	Illumina	HH2WCBBXX_P187_S423_L006_R1_001	HH2WCBBXX_P187_S423_L006_R1_001.fastq.gz	ArrayExpress	E-MTAB-7362	http://identifiers.org/arrayexpress:E-MTAB-7362	Variant discovery and genotype calling	Germplasm.xlsx; and Phenology_Genes.xlsx; VCF_SNP.vcf.gz; VCF_INDEL.vcf.gz; KASP_Primers.xlsx; KASP_Genotyping.xlsx	figshare	doi:10.6084/m9.figshare.c.4357706.v1	https://doi.org/10.6084/m9.figshare.c.4357706.v1	BVDV-026
P0187	Targeted resequencing, sequence alignment and data analysis	HiSeq 3000	Illumina	HH2WCBBXX_P187_S423_L006_R2_001	HH2WCBBXX_P187_S423_L006_R2_001.fastq.gz	ArrayExpress	E-MTAB-7362	http://identifiers.org/arrayexpress:E-MTAB-7362	Variant discovery and genotype calling	Germplasm.xlsx; and Phenology_Genes.xlsx; VCF_SNP.vcf.gz; VCF_INDEL.vcf.gz; KASP_Primers.xlsx; KASP_Genotyping.xlsx	figshare	doi:10.6084/m9.figshare.c.4357706.v1	https://doi.org/10.6084/m9.figshare.c.4357706.v1	BVDV-026
P0188	Targeted resequencing, sequence alignment and data analysis	HiSeq 3000	Illumina	HGLJKBBXX_P188_S271_L002_R1_001	HGLJKBBXX_P188_S271_L002_R1_001.fastq.gz	ArrayExpress	E-MTAB-7362	http://identifiers.org/arrayexpress:E-MTAB-7362	Variant discovery and genotype calling	Germplasm.xlsx; and Phenology_Genes.xlsx; VCF_SNP.vcf.gz; VCF_INDEL.vcf.gz; KASP_Primers.xlsx; KASP_Genotyping.xlsx	figshare	doi:10.6084/m9.figshare.c.4357706.v1	https://doi.org/10.6084/m9.figshare.c.4357706.v1	C01A-22
P0188	Targeted resequencing, sequence alignment and data analysis	HiSeq 3000	Illumina	HGLJKBBXX_P188_S271_L002_R2_001	HGLJKBBXX_P188_S271_L002_R2_001.fastq.gz	ArrayExpress	E-MTAB-7362	http://identifiers.org/arrayexpress:E-MTAB-7362	Variant discovery and genotype calling	Germplasm.xlsx; and Phenology_Genes.xlsx; VCF_SNP.vcf.gz; VCF_INDEL.vcf.gz; KASP_Primers.xlsx; KASP_Genotyping.xlsx	figshare	doi:10.6084/m9.figshare.c.4357706.v1	https://doi.org/10.6084/m9.figshare.c.4357706.v1	C01A-22
P0188	Targeted resequencing, sequence alignment and data analysis	HiSeq 3000	Illumina	HH2WCBBXX_P188_S424_L006_R1_001	HH2WCBBXX_P188_S424_L006_R1_001.fastq.gz	ArrayExpress	E-MTAB-7362	http://identifiers.org/arrayexpress:E-MTAB-7362	Variant discovery and genotype calling	Germplasm.xlsx; and Phenology_Genes.xlsx; VCF_SNP.vcf.gz; VCF_INDEL.vcf.gz; KASP_Primers.xlsx; KASP_Genotyping.xlsx	figshare	doi:10.6084/m9.figshare.c.4357706.v1	https://doi.org/10.6084/m9.figshare.c.4357706.v1	C01A-22
P0188	Targeted resequencing, sequence alignment and data analysis	HiSeq 3000	Illumina	HH2WCBBXX_P188_S424_L006_R2_001	HH2WCBBXX_P188_S424_L006_R2_001.fastq.gz	ArrayExpress	E-MTAB-7362	http://identifiers.org/arrayexpress:E-MTAB-7362	Variant discovery and genotype calling	Germplasm.xlsx; and Phenology_Genes.xlsx; VCF_SNP.vcf.gz; VCF_INDEL.vcf.gz; KASP_Primers.xlsx; KASP_Genotyping.xlsx	figshare	doi:10.6084/m9.figshare.c.4357706.v1	https://doi.org/10.6084/m9.figshare.c.4357706.v1	C01A-22
P0189	Targeted resequencing, sequence alignment and data analysis	HiSeq 3000	Illumina	HGLJKBBXX_P189_S272_L002_R1_001	HGLJKBBXX_P189_S272_L002_R1_001.fastq.gz	ArrayExpress	E-MTAB-7362	http://identifiers.org/arrayexpress:E-MTAB-7362	Variant discovery and genotype calling	Germplasm.xlsx; and Phenology_Genes.xlsx; VCF_SNP.vcf.gz; VCF_INDEL.vcf.gz; KASP_Primers.xlsx; KASP_Genotyping.xlsx	figshare	doi:10.6084/m9.figshare.c.4357706.v1	https://doi.org/10.6084/m9.figshare.c.4357706.v1	C01P-32
P0189	Targeted resequencing, sequence alignment and data analysis	HiSeq 3000	Illumina	HGLJKBBXX_P189_S272_L002_R2_001	HGLJKBBXX_P189_S272_L002_R2_001.fastq.gz	ArrayExpress	E-MTAB-7362	http://identifiers.org/arrayexpress:E-MTAB-7362	Variant discovery and genotype calling	Germplasm.xlsx; and Phenology_Genes.xlsx; VCF_SNP.vcf.gz; VCF_INDEL.vcf.gz; KASP_Primers.xlsx; KASP_Genotyping.xlsx	figshare	doi:10.6084/m9.figshare.c.4357706.v1	https://doi.org/10.6084/m9.figshare.c.4357706.v1	C01P-32
P0189	Targeted resequencing, sequence alignment and data analysis	HiSeq 3000	Illumina	HH2WCBBXX_P189_S425_L006_R1_001	HH2WCBBXX_P189_S425_L006_R1_001.fastq.gz	ArrayExpress	E-MTAB-7362	http://identifiers.org/arrayexpress:E-MTAB-7362	Variant discovery and genotype calling	Germplasm.xlsx; and Phenology_Genes.xlsx; VCF_SNP.vcf.gz; VCF_INDEL.vcf.gz; KASP_Primers.xlsx; KASP_Genotyping.xlsx	figshare	doi:10.6084/m9.figshare.c.4357706.v1	https://doi.org/10.6084/m9.figshare.c.4357706.v1	C01P-32
P0189	Targeted resequencing, sequence alignment and data analysis	HiSeq 3000	Illumina	HH2WCBBXX_P189_S425_L006_R2_001	HH2WCBBXX_P189_S425_L006_R2_001.fastq.gz	ArrayExpress	E-MTAB-7362	http://identifiers.org/arrayexpress:E-MTAB-7362	Variant discovery and genotype calling	Germplasm.xlsx; and Phenology_Genes.xlsx; VCF_SNP.vcf.gz; VCF_INDEL.vcf.gz; KASP_Primers.xlsx; KASP_Genotyping.xlsx	figshare	doi:10.6084/m9.figshare.c.4357706.v1	https://doi.org/10.6084/m9.figshare.c.4357706.v1	C01P-32
P0190	Targeted resequencing, sequence alignment and data analysis	HiSeq 3000	Illumina	HGLJKBBXX_P190_S273_L002_R1_001	HGLJKBBXX_P190_S273_L002_R1_001.fastq.gz	ArrayExpress	E-MTAB-7362	http://identifiers.org/arrayexpress:E-MTAB-7362	Variant discovery and genotype calling	Germplasm.xlsx; and Phenology_Genes.xlsx; VCF_SNP.vcf.gz; VCF_INDEL.vcf.gz; KASP_Primers.xlsx; KASP_Genotyping.xlsx	figshare	doi:10.6084/m9.figshare.c.4357706.v1	https://doi.org/10.6084/m9.figshare.c.4357706.v1	C01P-37
P0190	Targeted resequencing, sequence alignment and data analysis	HiSeq 3000	Illumina	HGLJKBBXX_P190_S273_L002_R2_001	HGLJKBBXX_P190_S273_L002_R2_001.fastq.gz	ArrayExpress	E-MTAB-7362	http://identifiers.org/arrayexpress:E-MTAB-7362	Variant discovery and genotype calling	Germplasm.xlsx; and Phenology_Genes.xlsx; VCF_SNP.vcf.gz; VCF_INDEL.vcf.gz; KASP_Primers.xlsx; KASP_Genotyping.xlsx	figshare	doi:10.6084/m9.figshare.c.4357706.v1	https://doi.org/10.6084/m9.figshare.c.4357706.v1	C01P-37
P0190	Targeted resequencing, sequence alignment and data analysis	HiSeq 3000	Illumina	HH2WCBBXX_P190_S426_L006_R1_001	HH2WCBBXX_P190_S426_L006_R1_001.fastq.gz	ArrayExpress	E-MTAB-7362	http://identifiers.org/arrayexpress:E-MTAB-7362	Variant discovery and genotype calling	Germplasm.xlsx; and Phenology_Genes.xlsx; VCF_SNP.vcf.gz; VCF_INDEL.vcf.gz; KASP_Primers.xlsx; KASP_Genotyping.xlsx	figshare	doi:10.6084/m9.figshare.c.4357706.v1	https://doi.org/10.6084/m9.figshare.c.4357706.v1	C01P-37
P0190	Targeted resequencing, sequence alignment and data analysis	HiSeq 3000	Illumina	HH2WCBBXX_P190_S426_L006_R2_001	HH2WCBBXX_P190_S426_L006_R2_001.fastq.gz	ArrayExpress	E-MTAB-7362	http://identifiers.org/arrayexpress:E-MTAB-7362	Variant discovery and genotype calling	Germplasm.xlsx; and Phenology_Genes.xlsx; VCF_SNP.vcf.gz; VCF_INDEL.vcf.gz; KASP_Primers.xlsx; KASP_Genotyping.xlsx	figshare	doi:10.6084/m9.figshare.c.4357706.v1	https://doi.org/10.6084/m9.figshare.c.4357706.v1	C01P-37
P0191	Targeted resequencing, sequence alignment and data analysis	HiSeq 3000	Illumina	HGLJKBBXX_P191_S274_L002_R1_001	HGLJKBBXX_P191_S274_L002_R1_001.fastq.gz	ArrayExpress	E-MTAB-7362	http://identifiers.org/arrayexpress:E-MTAB-7362	Variant discovery and genotype calling	Germplasm.xlsx; and Phenology_Genes.xlsx; VCF_SNP.vcf.gz; VCF_INDEL.vcf.gz; KASP_Primers.xlsx; KASP_Genotyping.xlsx	figshare	doi:10.6084/m9.figshare.c.4357706.v1	https://doi.org/10.6084/m9.figshare.c.4357706.v1	C01P-53
P0191	Targeted resequencing, sequence alignment and data analysis	HiSeq 3000	Illumina	HGLJKBBXX_P191_S274_L002_R2_001	HGLJKBBXX_P191_S274_L002_R2_001.fastq.gz	ArrayExpress	E-MTAB-7362	http://identifiers.org/arrayexpress:E-MTAB-7362	Variant discovery and genotype calling	Germplasm.xlsx; and Phenology_Genes.xlsx; VCF_SNP.vcf.gz; VCF_INDEL.vcf.gz; KASP_Primers.xlsx; KASP_Genotyping.xlsx	figshare	doi:10.6084/m9.figshare.c.4357706.v1	https://doi.org/10.6084/m9.figshare.c.4357706.v1	C01P-53
P0191	Targeted resequencing, sequence alignment and data analysis	HiSeq 3000	Illumina	HH2WCBBXX_P191_S427_L006_R1_001	HH2WCBBXX_P191_S427_L006_R1_001.fastq.gz	ArrayExpress	E-MTAB-7362	http://identifiers.org/arrayexpress:E-MTAB-7362	Variant discovery and genotype calling	Germplasm.xlsx; and Phenology_Genes.xlsx; VCF_SNP.vcf.gz; VCF_INDEL.vcf.gz; KASP_Primers.xlsx; KASP_Genotyping.xlsx	figshare	doi:10.6084/m9.figshare.c.4357706.v1	https://doi.org/10.6084/m9.figshare.c.4357706.v1	C01P-53
P0191	Targeted resequencing, sequence alignment and data analysis	HiSeq 3000	Illumina	HH2WCBBXX_P191_S427_L006_R2_001	HH2WCBBXX_P191_S427_L006_R2_001.fastq.gz	ArrayExpress	E-MTAB-7362	http://identifiers.org/arrayexpress:E-MTAB-7362	Variant discovery and genotype calling	Germplasm.xlsx; and Phenology_Genes.xlsx; VCF_SNP.vcf.gz; VCF_INDEL.vcf.gz; KASP_Primers.xlsx; KASP_Genotyping.xlsx	figshare	doi:10.6084/m9.figshare.c.4357706.v1	https://doi.org/10.6084/m9.figshare.c.4357706.v1	C01P-53
P0192	Targeted resequencing, sequence alignment and data analysis	HiSeq 3000	Illumina	HGLJKBBXX_P192_S275_L002_R1_001	HGLJKBBXX_P192_S275_L002_R1_001.fastq.gz	ArrayExpress	E-MTAB-7362	http://identifiers.org/arrayexpress:E-MTAB-7362	Variant discovery and genotype calling	Germplasm.xlsx; and Phenology_Genes.xlsx; VCF_SNP.vcf.gz; VCF_INDEL.vcf.gz; KASP_Primers.xlsx; KASP_Genotyping.xlsx	figshare	doi:10.6084/m9.figshare.c.4357706.v1	https://doi.org/10.6084/m9.figshare.c.4357706.v1	C01P-66
P0192	Targeted resequencing, sequence alignment and data analysis	HiSeq 3000	Illumina	HGLJKBBXX_P192_S275_L002_R2_001	HGLJKBBXX_P192_S275_L002_R2_001.fastq.gz	ArrayExpress	E-MTAB-7362	http://identifiers.org/arrayexpress:E-MTAB-7362	Variant discovery and genotype calling	Germplasm.xlsx; and Phenology_Genes.xlsx; VCF_SNP.vcf.gz; VCF_INDEL.vcf.gz; KASP_Primers.xlsx; KASP_Genotyping.xlsx	figshare	doi:10.6084/m9.figshare.c.4357706.v1	https://doi.org/10.6084/m9.figshare.c.4357706.v1	C01P-66
P0192	Targeted resequencing, sequence alignment and data analysis	HiSeq 3000	Illumina	HH2WCBBXX_P192_S428_L006_R1_001	HH2WCBBXX_P192_S428_L006_R1_001.fastq.gz	ArrayExpress	E-MTAB-7362	http://identifiers.org/arrayexpress:E-MTAB-7362	Variant discovery and genotype calling	Germplasm.xlsx; and Phenology_Genes.xlsx; VCF_SNP.vcf.gz; VCF_INDEL.vcf.gz; KASP_Primers.xlsx; KASP_Genotyping.xlsx	figshare	doi:10.6084/m9.figshare.c.4357706.v1	https://doi.org/10.6084/m9.figshare.c.4357706.v1	C01P-66
P0192	Targeted resequencing, sequence alignment and data analysis	HiSeq 3000	Illumina	HH2WCBBXX_P192_S428_L006_R2_001	HH2WCBBXX_P192_S428_L006_R2_001.fastq.gz	ArrayExpress	E-MTAB-7362	http://identifiers.org/arrayexpress:E-MTAB-7362	Variant discovery and genotype calling	Germplasm.xlsx; and Phenology_Genes.xlsx; VCF_SNP.vcf.gz; VCF_INDEL.vcf.gz; KASP_Primers.xlsx; KASP_Genotyping.xlsx	figshare	doi:10.6084/m9.figshare.c.4357706.v1	https://doi.org/10.6084/m9.figshare.c.4357706.v1	C01P-66
P0193	Targeted resequencing, sequence alignment and data analysis	HiSeq 3000	Illumina	HGLJKBBXX_P193_S276_L002_R1_001	HGLJKBBXX_P193_S276_L002_R1_001.fastq.gz	ArrayExpress	E-MTAB-7362	http://identifiers.org/arrayexpress:E-MTAB-7362	Variant discovery and genotype calling	Germplasm.xlsx; and Phenology_Genes.xlsx; VCF_SNP.vcf.gz; VCF_INDEL.vcf.gz; KASP_Primers.xlsx; KASP_Genotyping.xlsx	figshare	doi:10.6084/m9.figshare.c.4357706.v1	https://doi.org/10.6084/m9.figshare.c.4357706.v1	C04A-29
P0193	Targeted resequencing, sequence alignment and data analysis	HiSeq 3000	Illumina	HGLJKBBXX_P193_S276_L002_R2_001	HGLJKBBXX_P193_S276_L002_R2_001.fastq.gz	ArrayExpress	E-MTAB-7362	http://identifiers.org/arrayexpress:E-MTAB-7362	Variant discovery and genotype calling	Germplasm.xlsx; and Phenology_Genes.xlsx; VCF_SNP.vcf.gz; VCF_INDEL.vcf.gz; KASP_Primers.xlsx; KASP_Genotyping.xlsx	figshare	doi:10.6084/m9.figshare.c.4357706.v1	https://doi.org/10.6084/m9.figshare.c.4357706.v1	C04A-29
P0193	Targeted resequencing, sequence alignment and data analysis	HiSeq 3000	Illumina	HH2WCBBXX_P193_S429_L006_R1_001	HH2WCBBXX_P193_S429_L006_R1_001.fastq.gz	ArrayExpress	E-MTAB-7362	http://identifiers.org/arrayexpress:E-MTAB-7362	Variant discovery and genotype calling	Germplasm.xlsx; and Phenology_Genes.xlsx; VCF_SNP.vcf.gz; VCF_INDEL.vcf.gz; KASP_Primers.xlsx; KASP_Genotyping.xlsx	figshare	doi:10.6084/m9.figshare.c.4357706.v1	https://doi.org/10.6084/m9.figshare.c.4357706.v1	C04A-29
P0193	Targeted resequencing, sequence alignment and data analysis	HiSeq 3000	Illumina	HH2WCBBXX_P193_S429_L006_R2_001	HH2WCBBXX_P193_S429_L006_R2_001.fastq.gz	ArrayExpress	E-MTAB-7362	http://identifiers.org/arrayexpress:E-MTAB-7362	Variant discovery and genotype calling	Germplasm.xlsx; and Phenology_Genes.xlsx; VCF_SNP.vcf.gz; VCF_INDEL.vcf.gz; KASP_Primers.xlsx; KASP_Genotyping.xlsx	figshare	doi:10.6084/m9.figshare.c.4357706.v1	https://doi.org/10.6084/m9.figshare.c.4357706.v1	C04A-29
P0194	Targeted resequencing, sequence alignment and data analysis	HiSeq 3000	Illumina	HGLJKBBXX_P194_S277_L002_R1_001	HGLJKBBXX_P194_S277_L002_R1_001.fastq.gz	ArrayExpress	E-MTAB-7362	http://identifiers.org/arrayexpress:E-MTAB-7362	Variant discovery and genotype calling	Germplasm.xlsx; and Phenology_Genes.xlsx; VCF_SNP.vcf.gz; VCF_INDEL.vcf.gz; KASP_Primers.xlsx; KASP_Genotyping.xlsx	figshare	doi:10.6084/m9.figshare.c.4357706.v1	https://doi.org/10.6084/m9.figshare.c.4357706.v1	C04A-34
P0194	Targeted resequencing, sequence alignment and data analysis	HiSeq 3000	Illumina	HGLJKBBXX_P194_S277_L002_R2_001	HGLJKBBXX_P194_S277_L002_R2_001.fastq.gz	ArrayExpress	E-MTAB-7362	http://identifiers.org/arrayexpress:E-MTAB-7362	Variant discovery and genotype calling	Germplasm.xlsx; and Phenology_Genes.xlsx; VCF_SNP.vcf.gz; VCF_INDEL.vcf.gz; KASP_Primers.xlsx; KASP_Genotyping.xlsx	figshare	doi:10.6084/m9.figshare.c.4357706.v1	https://doi.org/10.6084/m9.figshare.c.4357706.v1	C04A-34
P0194	Targeted resequencing, sequence alignment and data analysis	HiSeq 3000	Illumina	HH2WCBBXX_P194_S430_L006_R1_001	HH2WCBBXX_P194_S430_L006_R1_001.fastq.gz	ArrayExpress	E-MTAB-7362	http://identifiers.org/arrayexpress:E-MTAB-7362	Variant discovery and genotype calling	Germplasm.xlsx; and Phenology_Genes.xlsx; VCF_SNP.vcf.gz; VCF_INDEL.vcf.gz; KASP_Primers.xlsx; KASP_Genotyping.xlsx	figshare	doi:10.6084/m9.figshare.c.4357706.v1	https://doi.org/10.6084/m9.figshare.c.4357706.v1	C04A-34
P0194	Targeted resequencing, sequence alignment and data analysis	HiSeq 3000	Illumina	HH2WCBBXX_P194_S430_L006_R2_001	HH2WCBBXX_P194_S430_L006_R2_001.fastq.gz	ArrayExpress	E-MTAB-7362	http://identifiers.org/arrayexpress:E-MTAB-7362	Variant discovery and genotype calling	Germplasm.xlsx; and Phenology_Genes.xlsx; VCF_SNP.vcf.gz; VCF_INDEL.vcf.gz; KASP_Primers.xlsx; KASP_Genotyping.xlsx	figshare	doi:10.6084/m9.figshare.c.4357706.v1	https://doi.org/10.6084/m9.figshare.c.4357706.v1	C04A-34
P0195	Targeted resequencing, sequence alignment and data analysis	HiSeq 3000	Illumina	HGLJKBBXX_P195_S278_L002_R1_001	HGLJKBBXX_P195_S278_L002_R1_001.fastq.gz	ArrayExpress	E-MTAB-7362	http://identifiers.org/arrayexpress:E-MTAB-7362	Variant discovery and genotype calling	Germplasm.xlsx; and Phenology_Genes.xlsx; VCF_SNP.vcf.gz; VCF_INDEL.vcf.gz; KASP_Primers.xlsx; KASP_Genotyping.xlsx	figshare	doi:10.6084/m9.figshare.c.4357706.v1	https://doi.org/10.6084/m9.figshare.c.4357706.v1	C04A-35
P0195	Targeted resequencing, sequence alignment and data analysis	HiSeq 3000	Illumina	HGLJKBBXX_P195_S278_L002_R2_001	HGLJKBBXX_P195_S278_L002_R2_001.fastq.gz	ArrayExpress	E-MTAB-7362	http://identifiers.org/arrayexpress:E-MTAB-7362	Variant discovery and genotype calling	Germplasm.xlsx; and Phenology_Genes.xlsx; VCF_SNP.vcf.gz; VCF_INDEL.vcf.gz; KASP_Primers.xlsx; KASP_Genotyping.xlsx	figshare	doi:10.6084/m9.figshare.c.4357706.v1	https://doi.org/10.6084/m9.figshare.c.4357706.v1	C04A-35
P0195	Targeted resequencing, sequence alignment and data analysis	HiSeq 3000	Illumina	HH2WCBBXX_P195_S431_L006_R1_001	HH2WCBBXX_P195_S431_L006_R1_001.fastq.gz	ArrayExpress	E-MTAB-7362	http://identifiers.org/arrayexpress:E-MTAB-7362	Variant discovery and genotype calling	Germplasm.xlsx; and Phenology_Genes.xlsx; VCF_SNP.vcf.gz; VCF_INDEL.vcf.gz; KASP_Primers.xlsx; KASP_Genotyping.xlsx	figshare	doi:10.6084/m9.figshare.c.4357706.v1	https://doi.org/10.6084/m9.figshare.c.4357706.v1	C04A-35
P0195	Targeted resequencing, sequence alignment and data analysis	HiSeq 3000	Illumina	HH2WCBBXX_P195_S431_L006_R2_001	HH2WCBBXX_P195_S431_L006_R2_001.fastq.gz	ArrayExpress	E-MTAB-7362	http://identifiers.org/arrayexpress:E-MTAB-7362	Variant discovery and genotype calling	Germplasm.xlsx; and Phenology_Genes.xlsx; VCF_SNP.vcf.gz; VCF_INDEL.vcf.gz; KASP_Primers.xlsx; KASP_Genotyping.xlsx	figshare	doi:10.6084/m9.figshare.c.4357706.v1	https://doi.org/10.6084/m9.figshare.c.4357706.v1	C04A-35
P0196	Targeted resequencing, sequence alignment and data analysis	HiSeq 3000	Illumina	HGLJKBBXX_P196_S279_L002_R1_001	HGLJKBBXX_P196_S279_L002_R1_001.fastq.gz	ArrayExpress	E-MTAB-7362	http://identifiers.org/arrayexpress:E-MTAB-7362	Variant discovery and genotype calling	Germplasm.xlsx; and Phenology_Genes.xlsx; VCF_SNP.vcf.gz; VCF_INDEL.vcf.gz; KASP_Primers.xlsx; KASP_Genotyping.xlsx	figshare	doi:10.6084/m9.figshare.c.4357706.v1	https://doi.org/10.6084/m9.figshare.c.4357706.v1	C2-05-10/263
P0196	Targeted resequencing, sequence alignment and data analysis	HiSeq 3000	Illumina	HGLJKBBXX_P196_S279_L002_R2_001	HGLJKBBXX_P196_S279_L002_R2_001.fastq.gz	ArrayExpress	E-MTAB-7362	http://identifiers.org/arrayexpress:E-MTAB-7362	Variant discovery and genotype calling	Germplasm.xlsx; and Phenology_Genes.xlsx; VCF_SNP.vcf.gz; VCF_INDEL.vcf.gz; KASP_Primers.xlsx; KASP_Genotyping.xlsx	figshare	doi:10.6084/m9.figshare.c.4357706.v1	https://doi.org/10.6084/m9.figshare.c.4357706.v1	C2-05-10/263
P0196	Targeted resequencing, sequence alignment and data analysis	HiSeq 3000	Illumina	HH2WCBBXX_P196_S432_L006_R1_001	HH2WCBBXX_P196_S432_L006_R1_001.fastq.gz	ArrayExpress	E-MTAB-7362	http://identifiers.org/arrayexpress:E-MTAB-7362	Variant discovery and genotype calling	Germplasm.xlsx; and Phenology_Genes.xlsx; VCF_SNP.vcf.gz; VCF_INDEL.vcf.gz; KASP_Primers.xlsx; KASP_Genotyping.xlsx	figshare	doi:10.6084/m9.figshare.c.4357706.v1	https://doi.org/10.6084/m9.figshare.c.4357706.v1	C2-05-10/263
P0196	Targeted resequencing, sequence alignment and data analysis	HiSeq 3000	Illumina	HH2WCBBXX_P196_S432_L006_R2_001	HH2WCBBXX_P196_S432_L006_R2_001.fastq.gz	ArrayExpress	E-MTAB-7362	http://identifiers.org/arrayexpress:E-MTAB-7362	Variant discovery and genotype calling	Germplasm.xlsx; and Phenology_Genes.xlsx; VCF_SNP.vcf.gz; VCF_INDEL.vcf.gz; KASP_Primers.xlsx; KASP_Genotyping.xlsx	figshare	doi:10.6084/m9.figshare.c.4357706.v1	https://doi.org/10.6084/m9.figshare.c.4357706.v1	C2-05-10/263
P0197	Targeted resequencing, sequence alignment and data analysis	HiSeq 3000	Illumina	HGLJKBBXX_P197_S280_L002_R1_001	HGLJKBBXX_P197_S280_L002_R1_001.fastq.gz	ArrayExpress	E-MTAB-7362	http://identifiers.org/arrayexpress:E-MTAB-7362	Variant discovery and genotype calling	Germplasm.xlsx; and Phenology_Genes.xlsx; VCF_SNP.vcf.gz; VCF_INDEL.vcf.gz; KASP_Primers.xlsx; KASP_Genotyping.xlsx	figshare	doi:10.6084/m9.figshare.c.4357706.v1	https://doi.org/10.6084/m9.figshare.c.4357706.v1	C2-05-10/437
P0197	Targeted resequencing, sequence alignment and data analysis	HiSeq 3000	Illumina	HGLJKBBXX_P197_S280_L002_R2_001	HGLJKBBXX_P197_S280_L002_R2_001.fastq.gz	ArrayExpress	E-MTAB-7362	http://identifiers.org/arrayexpress:E-MTAB-7362	Variant discovery and genotype calling	Germplasm.xlsx; and Phenology_Genes.xlsx; VCF_SNP.vcf.gz; VCF_INDEL.vcf.gz; KASP_Primers.xlsx; KASP_Genotyping.xlsx	figshare	doi:10.6084/m9.figshare.c.4357706.v1	https://doi.org/10.6084/m9.figshare.c.4357706.v1	C2-05-10/437
P0197	Targeted resequencing, sequence alignment and data analysis	HiSeq 3000	Illumina	HH2WCBBXX_P197_S433_L006_R1_001	HH2WCBBXX_P197_S433_L006_R1_001.fastq.gz	ArrayExpress	E-MTAB-7362	http://identifiers.org/arrayexpress:E-MTAB-7362	Variant discovery and genotype calling	Germplasm.xlsx; and Phenology_Genes.xlsx; VCF_SNP.vcf.gz; VCF_INDEL.vcf.gz; KASP_Primers.xlsx; KASP_Genotyping.xlsx	figshare	doi:10.6084/m9.figshare.c.4357706.v1	https://doi.org/10.6084/m9.figshare.c.4357706.v1	C2-05-10/437
P0197	Targeted resequencing, sequence alignment and data analysis	HiSeq 3000	Illumina	HH2WCBBXX_P197_S433_L006_R2_001	HH2WCBBXX_P197_S433_L006_R2_001.fastq.gz	ArrayExpress	E-MTAB-7362	http://identifiers.org/arrayexpress:E-MTAB-7362	Variant discovery and genotype calling	Germplasm.xlsx; and Phenology_Genes.xlsx; VCF_SNP.vcf.gz; VCF_INDEL.vcf.gz; KASP_Primers.xlsx; KASP_Genotyping.xlsx	figshare	doi:10.6084/m9.figshare.c.4357706.v1	https://doi.org/10.6084/m9.figshare.c.4357706.v1	C2-05-10/437
P0198	Targeted resequencing, sequence alignment and data analysis	HiSeq 3000	Illumina	HFVHJBBXX_P198_S311_L003_R1_001	HFVHJBBXX_P198_S311_L003_R1_001.fastq.gz	ArrayExpress	E-MTAB-7362	http://identifiers.org/arrayexpress:E-MTAB-7362	Variant discovery and genotype calling	Germplasm.xlsx; and Phenology_Genes.xlsx; VCF_SNP.vcf.gz; VCF_INDEL.vcf.gz; KASP_Primers.xlsx; KASP_Genotyping.xlsx	figshare	doi:10.6084/m9.figshare.c.4357706.v1	https://doi.org/10.6084/m9.figshare.c.4357706.v1	C2-05-301-10
P0198	Targeted resequencing, sequence alignment and data analysis	HiSeq 3000	Illumina	HFVHJBBXX_P198_S311_L003_R2_001	HFVHJBBXX_P198_S311_L003_R2_001.fastq.gz	ArrayExpress	E-MTAB-7362	http://identifiers.org/arrayexpress:E-MTAB-7362	Variant discovery and genotype calling	Germplasm.xlsx; and Phenology_Genes.xlsx; VCF_SNP.vcf.gz; VCF_INDEL.vcf.gz; KASP_Primers.xlsx; KASP_Genotyping.xlsx	figshare	doi:10.6084/m9.figshare.c.4357706.v1	https://doi.org/10.6084/m9.figshare.c.4357706.v1	C2-05-301-10
P0198	Targeted resequencing, sequence alignment and data analysis	HiSeq 3000	Illumina	HH2WCBBXX_P198_S606_L007_R1_001	HH2WCBBXX_P198_S606_L007_R1_001.fastq.gz	ArrayExpress	E-MTAB-7362	http://identifiers.org/arrayexpress:E-MTAB-7362	Variant discovery and genotype calling	Germplasm.xlsx; and Phenology_Genes.xlsx; VCF_SNP.vcf.gz; VCF_INDEL.vcf.gz; KASP_Primers.xlsx; KASP_Genotyping.xlsx	figshare	doi:10.6084/m9.figshare.c.4357706.v1	https://doi.org/10.6084/m9.figshare.c.4357706.v1	C2-05-301-10
P0198	Targeted resequencing, sequence alignment and data analysis	HiSeq 3000	Illumina	HH2WCBBXX_P198_S606_L007_R2_001	HH2WCBBXX_P198_S606_L007_R2_001.fastq.gz	ArrayExpress	E-MTAB-7362	http://identifiers.org/arrayexpress:E-MTAB-7362	Variant discovery and genotype calling	Germplasm.xlsx; and Phenology_Genes.xlsx; VCF_SNP.vcf.gz; VCF_INDEL.vcf.gz; KASP_Primers.xlsx; KASP_Genotyping.xlsx	figshare	doi:10.6084/m9.figshare.c.4357706.v1	https://doi.org/10.6084/m9.figshare.c.4357706.v1	C2-05-301-10
P0199	Targeted resequencing, sequence alignment and data analysis	HiSeq 3000	Illumina	HFVHJBBXX_P199_S312_L003_R1_001	HFVHJBBXX_P199_S312_L003_R1_001.fastq.gz	ArrayExpress	E-MTAB-7362	http://identifiers.org/arrayexpress:E-MTAB-7362	Variant discovery and genotype calling	Germplasm.xlsx; and Phenology_Genes.xlsx; VCF_SNP.vcf.gz; VCF_INDEL.vcf.gz; KASP_Primers.xlsx; KASP_Genotyping.xlsx	figshare	doi:10.6084/m9.figshare.c.4357706.v1	https://doi.org/10.6084/m9.figshare.c.4357706.v1	C2-05-337-2
P0199	Targeted resequencing, sequence alignment and data analysis	HiSeq 3000	Illumina	HFVHJBBXX_P199_S312_L003_R2_001	HFVHJBBXX_P199_S312_L003_R2_001.fastq.gz	ArrayExpress	E-MTAB-7362	http://identifiers.org/arrayexpress:E-MTAB-7362	Variant discovery and genotype calling	Germplasm.xlsx; and Phenology_Genes.xlsx; VCF_SNP.vcf.gz; VCF_INDEL.vcf.gz; KASP_Primers.xlsx; KASP_Genotyping.xlsx	figshare	doi:10.6084/m9.figshare.c.4357706.v1	https://doi.org/10.6084/m9.figshare.c.4357706.v1	C2-05-337-2
P0199	Targeted resequencing, sequence alignment and data analysis	HiSeq 3000	Illumina	HH2WCBBXX_P199_S607_L007_R1_001	HH2WCBBXX_P199_S607_L007_R1_001.fastq.gz	ArrayExpress	E-MTAB-7362	http://identifiers.org/arrayexpress:E-MTAB-7362	Variant discovery and genotype calling	Germplasm.xlsx; and Phenology_Genes.xlsx; VCF_SNP.vcf.gz; VCF_INDEL.vcf.gz; KASP_Primers.xlsx; KASP_Genotyping.xlsx	figshare	doi:10.6084/m9.figshare.c.4357706.v1	https://doi.org/10.6084/m9.figshare.c.4357706.v1	C2-05-337-2
P0199	Targeted resequencing, sequence alignment and data analysis	HiSeq 3000	Illumina	HH2WCBBXX_P199_S607_L007_R2_001	HH2WCBBXX_P199_S607_L007_R2_001.fastq.gz	ArrayExpress	E-MTAB-7362	http://identifiers.org/arrayexpress:E-MTAB-7362	Variant discovery and genotype calling	Germplasm.xlsx; and Phenology_Genes.xlsx; VCF_SNP.vcf.gz; VCF_INDEL.vcf.gz; KASP_Primers.xlsx; KASP_Genotyping.xlsx	figshare	doi:10.6084/m9.figshare.c.4357706.v1	https://doi.org/10.6084/m9.figshare.c.4357706.v1	C2-05-337-2
P0200	Targeted resequencing, sequence alignment and data analysis	HiSeq 3000	Illumina	HGLJKBBXX_P200_S281_L002_R1_001	HGLJKBBXX_P200_S281_L002_R1_001.fastq.gz	ArrayExpress	E-MTAB-7362	http://identifiers.org/arrayexpress:E-MTAB-7362	Variant discovery and genotype calling	Germplasm.xlsx; and Phenology_Genes.xlsx; VCF_SNP.vcf.gz; VCF_INDEL.vcf.gz; KASP_Primers.xlsx; KASP_Genotyping.xlsx	figshare	doi:10.6084/m9.figshare.c.4357706.v1	https://doi.org/10.6084/m9.figshare.c.4357706.v1	C2-05-63/702
P0200	Targeted resequencing, sequence alignment and data analysis	HiSeq 3000	Illumina	HGLJKBBXX_P200_S281_L002_R2_001	HGLJKBBXX_P200_S281_L002_R2_001.fastq.gz	ArrayExpress	E-MTAB-7362	http://identifiers.org/arrayexpress:E-MTAB-7362	Variant discovery and genotype calling	Germplasm.xlsx; and Phenology_Genes.xlsx; VCF_SNP.vcf.gz; VCF_INDEL.vcf.gz; KASP_Primers.xlsx; KASP_Genotyping.xlsx	figshare	doi:10.6084/m9.figshare.c.4357706.v1	https://doi.org/10.6084/m9.figshare.c.4357706.v1	C2-05-63/702
P0200	Targeted resequencing, sequence alignment and data analysis	HiSeq 3000	Illumina	HH2WCBBXX_P200_S434_L006_R1_001	HH2WCBBXX_P200_S434_L006_R1_001.fastq.gz	ArrayExpress	E-MTAB-7362	http://identifiers.org/arrayexpress:E-MTAB-7362	Variant discovery and genotype calling	Germplasm.xlsx; and Phenology_Genes.xlsx; VCF_SNP.vcf.gz; VCF_INDEL.vcf.gz; KASP_Primers.xlsx; KASP_Genotyping.xlsx	figshare	doi:10.6084/m9.figshare.c.4357706.v1	https://doi.org/10.6084/m9.figshare.c.4357706.v1	C2-05-63/702
P0200	Targeted resequencing, sequence alignment and data analysis	HiSeq 3000	Illumina	HH2WCBBXX_P200_S434_L006_R2_001	HH2WCBBXX_P200_S434_L006_R2_001.fastq.gz	ArrayExpress	E-MTAB-7362	http://identifiers.org/arrayexpress:E-MTAB-7362	Variant discovery and genotype calling	Germplasm.xlsx; and Phenology_Genes.xlsx; VCF_SNP.vcf.gz; VCF_INDEL.vcf.gz; KASP_Primers.xlsx; KASP_Genotyping.xlsx	figshare	doi:10.6084/m9.figshare.c.4357706.v1	https://doi.org/10.6084/m9.figshare.c.4357706.v1	C2-05-63/702
P0201	Targeted resequencing, sequence alignment and data analysis	HiSeq 3000	Illumina	HGLJKBBXX_P201_S282_L002_R1_001	HGLJKBBXX_P201_S282_L002_R1_001.fastq.gz	ArrayExpress	E-MTAB-7362	http://identifiers.org/arrayexpress:E-MTAB-7362	Variant discovery and genotype calling	Germplasm.xlsx; and Phenology_Genes.xlsx; VCF_SNP.vcf.gz; VCF_INDEL.vcf.gz; KASP_Primers.xlsx; KASP_Genotyping.xlsx	figshare	doi:10.6084/m9.figshare.c.4357706.v1	https://doi.org/10.6084/m9.figshare.c.4357706.v1	C2-05-63/710
P0201	Targeted resequencing, sequence alignment and data analysis	HiSeq 3000	Illumina	HGLJKBBXX_P201_S282_L002_R2_001	HGLJKBBXX_P201_S282_L002_R2_001.fastq.gz	ArrayExpress	E-MTAB-7362	http://identifiers.org/arrayexpress:E-MTAB-7362	Variant discovery and genotype calling	Germplasm.xlsx; and Phenology_Genes.xlsx; VCF_SNP.vcf.gz; VCF_INDEL.vcf.gz; KASP_Primers.xlsx; KASP_Genotyping.xlsx	figshare	doi:10.6084/m9.figshare.c.4357706.v1	https://doi.org/10.6084/m9.figshare.c.4357706.v1	C2-05-63/710
P0201	Targeted resequencing, sequence alignment and data analysis	HiSeq 3000	Illumina	HH2WCBBXX_P201_S435_L006_R1_001	HH2WCBBXX_P201_S435_L006_R1_001.fastq.gz	ArrayExpress	E-MTAB-7362	http://identifiers.org/arrayexpress:E-MTAB-7362	Variant discovery and genotype calling	Germplasm.xlsx; and Phenology_Genes.xlsx; VCF_SNP.vcf.gz; VCF_INDEL.vcf.gz; KASP_Primers.xlsx; KASP_Genotyping.xlsx	figshare	doi:10.6084/m9.figshare.c.4357706.v1	https://doi.org/10.6084/m9.figshare.c.4357706.v1	C2-05-63/710
P0201	Targeted resequencing, sequence alignment and data analysis	HiSeq 3000	Illumina	HH2WCBBXX_P201_S435_L006_R2_001	HH2WCBBXX_P201_S435_L006_R2_001.fastq.gz	ArrayExpress	E-MTAB-7362	http://identifiers.org/arrayexpress:E-MTAB-7362	Variant discovery and genotype calling	Germplasm.xlsx; and Phenology_Genes.xlsx; VCF_SNP.vcf.gz; VCF_INDEL.vcf.gz; KASP_Primers.xlsx; KASP_Genotyping.xlsx	figshare	doi:10.6084/m9.figshare.c.4357706.v1	https://doi.org/10.6084/m9.figshare.c.4357706.v1	C2-05-63/710
P0202	Targeted resequencing, sequence alignment and data analysis	HiSeq 3000	Illumina	HGLJKBBXX_P202_S283_L002_R1_001	HGLJKBBXX_P202_S283_L002_R1_001.fastq.gz	ArrayExpress	E-MTAB-7362	http://identifiers.org/arrayexpress:E-MTAB-7362	Variant discovery and genotype calling	Germplasm.xlsx; and Phenology_Genes.xlsx; VCF_SNP.vcf.gz; VCF_INDEL.vcf.gz; KASP_Primers.xlsx; KASP_Genotyping.xlsx	figshare	doi:10.6084/m9.figshare.c.4357706.v1	https://doi.org/10.6084/m9.figshare.c.4357706.v1	C2-05-64/754
P0202	Targeted resequencing, sequence alignment and data analysis	HiSeq 3000	Illumina	HGLJKBBXX_P202_S283_L002_R2_001	HGLJKBBXX_P202_S283_L002_R2_001.fastq.gz	ArrayExpress	E-MTAB-7362	http://identifiers.org/arrayexpress:E-MTAB-7362	Variant discovery and genotype calling	Germplasm.xlsx; and Phenology_Genes.xlsx; VCF_SNP.vcf.gz; VCF_INDEL.vcf.gz; KASP_Primers.xlsx; KASP_Genotyping.xlsx	figshare	doi:10.6084/m9.figshare.c.4357706.v1	https://doi.org/10.6084/m9.figshare.c.4357706.v1	C2-05-64/754
P0202	Targeted resequencing, sequence alignment and data analysis	HiSeq 3000	Illumina	HH2WCBBXX_P202_S436_L006_R1_001	HH2WCBBXX_P202_S436_L006_R1_001.fastq.gz	ArrayExpress	E-MTAB-7362	http://identifiers.org/arrayexpress:E-MTAB-7362	Variant discovery and genotype calling	Germplasm.xlsx; and Phenology_Genes.xlsx; VCF_SNP.vcf.gz; VCF_INDEL.vcf.gz; KASP_Primers.xlsx; KASP_Genotyping.xlsx	figshare	doi:10.6084/m9.figshare.c.4357706.v1	https://doi.org/10.6084/m9.figshare.c.4357706.v1	C2-05-64/754
P0202	Targeted resequencing, sequence alignment and data analysis	HiSeq 3000	Illumina	HH2WCBBXX_P202_S436_L006_R2_001	HH2WCBBXX_P202_S436_L006_R2_001.fastq.gz	ArrayExpress	E-MTAB-7362	http://identifiers.org/arrayexpress:E-MTAB-7362	Variant discovery and genotype calling	Germplasm.xlsx; and Phenology_Genes.xlsx; VCF_SNP.vcf.gz; VCF_INDEL.vcf.gz; KASP_Primers.xlsx; KASP_Genotyping.xlsx	figshare	doi:10.6084/m9.figshare.c.4357706.v1	https://doi.org/10.6084/m9.figshare.c.4357706.v1	C2-05-64/754
P0203	Targeted resequencing, sequence alignment and data analysis	HiSeq 3000	Illumina	HGLJKBBXX_P203_S284_L002_R1_001	HGLJKBBXX_P203_S284_L002_R1_001.fastq.gz	ArrayExpress	E-MTAB-7362	http://identifiers.org/arrayexpress:E-MTAB-7362	Variant discovery and genotype calling	Germplasm.xlsx; and Phenology_Genes.xlsx; VCF_SNP.vcf.gz; VCF_INDEL.vcf.gz; KASP_Primers.xlsx; KASP_Genotyping.xlsx	figshare	doi:10.6084/m9.figshare.c.4357706.v1	https://doi.org/10.6084/m9.figshare.c.4357706.v1	C2-05-89/827
P0203	Targeted resequencing, sequence alignment and data analysis	HiSeq 3000	Illumina	HGLJKBBXX_P203_S284_L002_R2_001	HGLJKBBXX_P203_S284_L002_R2_001.fastq.gz	ArrayExpress	E-MTAB-7362	http://identifiers.org/arrayexpress:E-MTAB-7362	Variant discovery and genotype calling	Germplasm.xlsx; and Phenology_Genes.xlsx; VCF_SNP.vcf.gz; VCF_INDEL.vcf.gz; KASP_Primers.xlsx; KASP_Genotyping.xlsx	figshare	doi:10.6084/m9.figshare.c.4357706.v1	https://doi.org/10.6084/m9.figshare.c.4357706.v1	C2-05-89/827
P0203	Targeted resequencing, sequence alignment and data analysis	HiSeq 3000	Illumina	HH2WCBBXX_P203_S437_L006_R1_001	HH2WCBBXX_P203_S437_L006_R1_001.fastq.gz	ArrayExpress	E-MTAB-7362	http://identifiers.org/arrayexpress:E-MTAB-7362	Variant discovery and genotype calling	Germplasm.xlsx; and Phenology_Genes.xlsx; VCF_SNP.vcf.gz; VCF_INDEL.vcf.gz; KASP_Primers.xlsx; KASP_Genotyping.xlsx	figshare	doi:10.6084/m9.figshare.c.4357706.v1	https://doi.org/10.6084/m9.figshare.c.4357706.v1	C2-05-89/827
P0203	Targeted resequencing, sequence alignment and data analysis	HiSeq 3000	Illumina	HH2WCBBXX_P203_S437_L006_R2_001	HH2WCBBXX_P203_S437_L006_R2_001.fastq.gz	ArrayExpress	E-MTAB-7362	http://identifiers.org/arrayexpress:E-MTAB-7362	Variant discovery and genotype calling	Germplasm.xlsx; and Phenology_Genes.xlsx; VCF_SNP.vcf.gz; VCF_INDEL.vcf.gz; KASP_Primers.xlsx; KASP_Genotyping.xlsx	figshare	doi:10.6084/m9.figshare.c.4357706.v1	https://doi.org/10.6084/m9.figshare.c.4357706.v1	C2-05-89/827
P0204	Targeted resequencing, sequence alignment and data analysis	HiSeq 3000	Illumina	HGLJKBBXX_P204_S285_L002_R1_001	HGLJKBBXX_P204_S285_L002_R1_001.fastq.gz	ArrayExpress	E-MTAB-7362	http://identifiers.org/arrayexpress:E-MTAB-7362	Variant discovery and genotype calling	Germplasm.xlsx; and Phenology_Genes.xlsx; VCF_SNP.vcf.gz; VCF_INDEL.vcf.gz; KASP_Primers.xlsx; KASP_Genotyping.xlsx	figshare	doi:10.6084/m9.figshare.c.4357706.v1	https://doi.org/10.6084/m9.figshare.c.4357706.v1	C2-05-89/861
P0204	Targeted resequencing, sequence alignment and data analysis	HiSeq 3000	Illumina	HGLJKBBXX_P204_S285_L002_R2_001	HGLJKBBXX_P204_S285_L002_R2_001.fastq.gz	ArrayExpress	E-MTAB-7362	http://identifiers.org/arrayexpress:E-MTAB-7362	Variant discovery and genotype calling	Germplasm.xlsx; and Phenology_Genes.xlsx; VCF_SNP.vcf.gz; VCF_INDEL.vcf.gz; KASP_Primers.xlsx; KASP_Genotyping.xlsx	figshare	doi:10.6084/m9.figshare.c.4357706.v1	https://doi.org/10.6084/m9.figshare.c.4357706.v1	C2-05-89/861
P0204	Targeted resequencing, sequence alignment and data analysis	HiSeq 3000	Illumina	HH2WCBBXX_P204_S438_L006_R1_001	HH2WCBBXX_P204_S438_L006_R1_001.fastq.gz	ArrayExpress	E-MTAB-7362	http://identifiers.org/arrayexpress:E-MTAB-7362	Variant discovery and genotype calling	Germplasm.xlsx; and Phenology_Genes.xlsx; VCF_SNP.vcf.gz; VCF_INDEL.vcf.gz; KASP_Primers.xlsx; KASP_Genotyping.xlsx	figshare	doi:10.6084/m9.figshare.c.4357706.v1	https://doi.org/10.6084/m9.figshare.c.4357706.v1	C2-05-89/861
P0204	Targeted resequencing, sequence alignment and data analysis	HiSeq 3000	Illumina	HH2WCBBXX_P204_S438_L006_R2_001	HH2WCBBXX_P204_S438_L006_R2_001.fastq.gz	ArrayExpress	E-MTAB-7362	http://identifiers.org/arrayexpress:E-MTAB-7362	Variant discovery and genotype calling	Germplasm.xlsx; and Phenology_Genes.xlsx; VCF_SNP.vcf.gz; VCF_INDEL.vcf.gz; KASP_Primers.xlsx; KASP_Genotyping.xlsx	figshare	doi:10.6084/m9.figshare.c.4357706.v1	https://doi.org/10.6084/m9.figshare.c.4357706.v1	C2-05-89/861
P0205	Targeted resequencing, sequence alignment and data analysis	HiSeq 3000	Illumina	HGLJKBBXX_P205_S286_L002_R1_001	HGLJKBBXX_P205_S286_L002_R1_001.fastq.gz	ArrayExpress	E-MTAB-7362	http://identifiers.org/arrayexpress:E-MTAB-7362	Variant discovery and genotype calling	Germplasm.xlsx; and Phenology_Genes.xlsx; VCF_SNP.vcf.gz; VCF_INDEL.vcf.gz; KASP_Primers.xlsx; KASP_Genotyping.xlsx	figshare	doi:10.6084/m9.figshare.c.4357706.v1	https://doi.org/10.6084/m9.figshare.c.4357706.v1	C2-05-89/878
P0205	Targeted resequencing, sequence alignment and data analysis	HiSeq 3000	Illumina	HGLJKBBXX_P205_S286_L002_R2_001	HGLJKBBXX_P205_S286_L002_R2_001.fastq.gz	ArrayExpress	E-MTAB-7362	http://identifiers.org/arrayexpress:E-MTAB-7362	Variant discovery and genotype calling	Germplasm.xlsx; and Phenology_Genes.xlsx; VCF_SNP.vcf.gz; VCF_INDEL.vcf.gz; KASP_Primers.xlsx; KASP_Genotyping.xlsx	figshare	doi:10.6084/m9.figshare.c.4357706.v1	https://doi.org/10.6084/m9.figshare.c.4357706.v1	C2-05-89/878
P0205	Targeted resequencing, sequence alignment and data analysis	HiSeq 3000	Illumina	HH2WCBBXX_P205_S439_L006_R1_001	HH2WCBBXX_P205_S439_L006_R1_001.fastq.gz	ArrayExpress	E-MTAB-7362	http://identifiers.org/arrayexpress:E-MTAB-7362	Variant discovery and genotype calling	Germplasm.xlsx; and Phenology_Genes.xlsx; VCF_SNP.vcf.gz; VCF_INDEL.vcf.gz; KASP_Primers.xlsx; KASP_Genotyping.xlsx	figshare	doi:10.6084/m9.figshare.c.4357706.v1	https://doi.org/10.6084/m9.figshare.c.4357706.v1	C2-05-89/878
P0205	Targeted resequencing, sequence alignment and data analysis	HiSeq 3000	Illumina	HH2WCBBXX_P205_S439_L006_R2_001	HH2WCBBXX_P205_S439_L006_R2_001.fastq.gz	ArrayExpress	E-MTAB-7362	http://identifiers.org/arrayexpress:E-MTAB-7362	Variant discovery and genotype calling	Germplasm.xlsx; and Phenology_Genes.xlsx; VCF_SNP.vcf.gz; VCF_INDEL.vcf.gz; KASP_Primers.xlsx; KASP_Genotyping.xlsx	figshare	doi:10.6084/m9.figshare.c.4357706.v1	https://doi.org/10.6084/m9.figshare.c.4357706.v1	C2-05-89/878
P0206	Targeted resequencing, sequence alignment and data analysis	HiSeq 3000	Illumina	HGLJKBBXX_P206_S287_L002_R1_001	HGLJKBBXX_P206_S287_L002_R1_001.fastq.gz	ArrayExpress	E-MTAB-7362	http://identifiers.org/arrayexpress:E-MTAB-7362	Variant discovery and genotype calling	Germplasm.xlsx; and Phenology_Genes.xlsx; VCF_SNP.vcf.gz; VCF_INDEL.vcf.gz; KASP_Primers.xlsx; KASP_Genotyping.xlsx	figshare	doi:10.6084/m9.figshare.c.4357706.v1	https://doi.org/10.6084/m9.figshare.c.4357706.v1	C2-05-89/893
P0206	Targeted resequencing, sequence alignment and data analysis	HiSeq 3000	Illumina	HGLJKBBXX_P206_S287_L002_R2_001	HGLJKBBXX_P206_S287_L002_R2_001.fastq.gz	ArrayExpress	E-MTAB-7362	http://identifiers.org/arrayexpress:E-MTAB-7362	Variant discovery and genotype calling	Germplasm.xlsx; and Phenology_Genes.xlsx; VCF_SNP.vcf.gz; VCF_INDEL.vcf.gz; KASP_Primers.xlsx; KASP_Genotyping.xlsx	figshare	doi:10.6084/m9.figshare.c.4357706.v1	https://doi.org/10.6084/m9.figshare.c.4357706.v1	C2-05-89/893
P0206	Targeted resequencing, sequence alignment and data analysis	HiSeq 3000	Illumina	HH2WCBBXX_P206_S440_L006_R1_001	HH2WCBBXX_P206_S440_L006_R1_001.fastq.gz	ArrayExpress	E-MTAB-7362	http://identifiers.org/arrayexpress:E-MTAB-7362	Variant discovery and genotype calling	Germplasm.xlsx; and Phenology_Genes.xlsx; VCF_SNP.vcf.gz; VCF_INDEL.vcf.gz; KASP_Primers.xlsx; KASP_Genotyping.xlsx	figshare	doi:10.6084/m9.figshare.c.4357706.v1	https://doi.org/10.6084/m9.figshare.c.4357706.v1	C2-05-89/893
P0206	Targeted resequencing, sequence alignment and data analysis	HiSeq 3000	Illumina	HH2WCBBXX_P206_S440_L006_R2_001	HH2WCBBXX_P206_S440_L006_R2_001.fastq.gz	ArrayExpress	E-MTAB-7362	http://identifiers.org/arrayexpress:E-MTAB-7362	Variant discovery and genotype calling	Germplasm.xlsx; and Phenology_Genes.xlsx; VCF_SNP.vcf.gz; VCF_INDEL.vcf.gz; KASP_Primers.xlsx; KASP_Genotyping.xlsx	figshare	doi:10.6084/m9.figshare.c.4357706.v1	https://doi.org/10.6084/m9.figshare.c.4357706.v1	C2-05-89/893
P0207	Targeted resequencing, sequence alignment and data analysis	HiSeq 3000	Illumina	HGLJKBBXX_P207_S288_L002_R1_001	HGLJKBBXX_P207_S288_L002_R1_001.fastq.gz	ArrayExpress	E-MTAB-7362	http://identifiers.org/arrayexpress:E-MTAB-7362	Variant discovery and genotype calling	Germplasm.xlsx; and Phenology_Genes.xlsx; VCF_SNP.vcf.gz; VCF_INDEL.vcf.gz; KASP_Primers.xlsx; KASP_Genotyping.xlsx	figshare	doi:10.6084/m9.figshare.c.4357706.v1	https://doi.org/10.6084/m9.figshare.c.4357706.v1	C2-05-89/953
P0207	Targeted resequencing, sequence alignment and data analysis	HiSeq 3000	Illumina	HGLJKBBXX_P207_S288_L002_R2_001	HGLJKBBXX_P207_S288_L002_R2_001.fastq.gz	ArrayExpress	E-MTAB-7362	http://identifiers.org/arrayexpress:E-MTAB-7362	Variant discovery and genotype calling	Germplasm.xlsx; and Phenology_Genes.xlsx; VCF_SNP.vcf.gz; VCF_INDEL.vcf.gz; KASP_Primers.xlsx; KASP_Genotyping.xlsx	figshare	doi:10.6084/m9.figshare.c.4357706.v1	https://doi.org/10.6084/m9.figshare.c.4357706.v1	C2-05-89/953
P0207	Targeted resequencing, sequence alignment and data analysis	HiSeq 3000	Illumina	HH2WCBBXX_P207_S441_L006_R1_001	HH2WCBBXX_P207_S441_L006_R1_001.fastq.gz	ArrayExpress	E-MTAB-7362	http://identifiers.org/arrayexpress:E-MTAB-7362	Variant discovery and genotype calling	Germplasm.xlsx; and Phenology_Genes.xlsx; VCF_SNP.vcf.gz; VCF_INDEL.vcf.gz; KASP_Primers.xlsx; KASP_Genotyping.xlsx	figshare	doi:10.6084/m9.figshare.c.4357706.v1	https://doi.org/10.6084/m9.figshare.c.4357706.v1	C2-05-89/953
P0207	Targeted resequencing, sequence alignment and data analysis	HiSeq 3000	Illumina	HH2WCBBXX_P207_S441_L006_R2_001	HH2WCBBXX_P207_S441_L006_R2_001.fastq.gz	ArrayExpress	E-MTAB-7362	http://identifiers.org/arrayexpress:E-MTAB-7362	Variant discovery and genotype calling	Germplasm.xlsx; and Phenology_Genes.xlsx; VCF_SNP.vcf.gz; VCF_INDEL.vcf.gz; KASP_Primers.xlsx; KASP_Genotyping.xlsx	figshare	doi:10.6084/m9.figshare.c.4357706.v1	https://doi.org/10.6084/m9.figshare.c.4357706.v1	C2-05-89/953
P0208	Targeted resequencing, sequence alignment and data analysis	HiSeq 3000	Illumina	HGLJKBBXX_P208_S289_L002_R1_001	HGLJKBBXX_P208_S289_L002_R1_001.fastq.gz	ArrayExpress	E-MTAB-7362	http://identifiers.org/arrayexpress:E-MTAB-7362	Variant discovery and genotype calling	Germplasm.xlsx; and Phenology_Genes.xlsx; VCF_SNP.vcf.gz; VCF_INDEL.vcf.gz; KASP_Primers.xlsx; KASP_Genotyping.xlsx	figshare	doi:10.6084/m9.figshare.c.4357706.v1	https://doi.org/10.6084/m9.figshare.c.4357706.v1	C98A-57
P0208	Targeted resequencing, sequence alignment and data analysis	HiSeq 3000	Illumina	HGLJKBBXX_P208_S289_L002_R2_001	HGLJKBBXX_P208_S289_L002_R2_001.fastq.gz	ArrayExpress	E-MTAB-7362	http://identifiers.org/arrayexpress:E-MTAB-7362	Variant discovery and genotype calling	Germplasm.xlsx; and Phenology_Genes.xlsx; VCF_SNP.vcf.gz; VCF_INDEL.vcf.gz; KASP_Primers.xlsx; KASP_Genotyping.xlsx	figshare	doi:10.6084/m9.figshare.c.4357706.v1	https://doi.org/10.6084/m9.figshare.c.4357706.v1	C98A-57
P0208	Targeted resequencing, sequence alignment and data analysis	HiSeq 3000	Illumina	HH2WCBBXX_P208_S442_L006_R1_001	HH2WCBBXX_P208_S442_L006_R1_001.fastq.gz	ArrayExpress	E-MTAB-7362	http://identifiers.org/arrayexpress:E-MTAB-7362	Variant discovery and genotype calling	Germplasm.xlsx; and Phenology_Genes.xlsx; VCF_SNP.vcf.gz; VCF_INDEL.vcf.gz; KASP_Primers.xlsx; KASP_Genotyping.xlsx	figshare	doi:10.6084/m9.figshare.c.4357706.v1	https://doi.org/10.6084/m9.figshare.c.4357706.v1	C98A-57
P0208	Targeted resequencing, sequence alignment and data analysis	HiSeq 3000	Illumina	HH2WCBBXX_P208_S442_L006_R2_001	HH2WCBBXX_P208_S442_L006_R2_001.fastq.gz	ArrayExpress	E-MTAB-7362	http://identifiers.org/arrayexpress:E-MTAB-7362	Variant discovery and genotype calling	Germplasm.xlsx; and Phenology_Genes.xlsx; VCF_SNP.vcf.gz; VCF_INDEL.vcf.gz; KASP_Primers.xlsx; KASP_Genotyping.xlsx	figshare	doi:10.6084/m9.figshare.c.4357706.v1	https://doi.org/10.6084/m9.figshare.c.4357706.v1	C98A-57
P0209	Targeted resequencing, sequence alignment and data analysis	HiSeq 3000	Illumina	HGLJKBBXX_P209_S290_L002_R1_001	HGLJKBBXX_P209_S290_L002_R1_001.fastq.gz	ArrayExpress	E-MTAB-7362	http://identifiers.org/arrayexpress:E-MTAB-7362	Variant discovery and genotype calling	Germplasm.xlsx; and Phenology_Genes.xlsx; VCF_SNP.vcf.gz; VCF_INDEL.vcf.gz; KASP_Primers.xlsx; KASP_Genotyping.xlsx	figshare	doi:10.6084/m9.figshare.c.4357706.v1	https://doi.org/10.6084/m9.figshare.c.4357706.v1	C98A-61
P0209	Targeted resequencing, sequence alignment and data analysis	HiSeq 3000	Illumina	HGLJKBBXX_P209_S290_L002_R2_001	HGLJKBBXX_P209_S290_L002_R2_001.fastq.gz	ArrayExpress	E-MTAB-7362	http://identifiers.org/arrayexpress:E-MTAB-7362	Variant discovery and genotype calling	Germplasm.xlsx; and Phenology_Genes.xlsx; VCF_SNP.vcf.gz; VCF_INDEL.vcf.gz; KASP_Primers.xlsx; KASP_Genotyping.xlsx	figshare	doi:10.6084/m9.figshare.c.4357706.v1	https://doi.org/10.6084/m9.figshare.c.4357706.v1	C98A-61
P0209	Targeted resequencing, sequence alignment and data analysis	HiSeq 3000	Illumina	HH2WCBBXX_P209_S443_L006_R1_001	HH2WCBBXX_P209_S443_L006_R1_001.fastq.gz	ArrayExpress	E-MTAB-7362	http://identifiers.org/arrayexpress:E-MTAB-7362	Variant discovery and genotype calling	Germplasm.xlsx; and Phenology_Genes.xlsx; VCF_SNP.vcf.gz; VCF_INDEL.vcf.gz; KASP_Primers.xlsx; KASP_Genotyping.xlsx	figshare	doi:10.6084/m9.figshare.c.4357706.v1	https://doi.org/10.6084/m9.figshare.c.4357706.v1	C98A-61
P0209	Targeted resequencing, sequence alignment and data analysis	HiSeq 3000	Illumina	HH2WCBBXX_P209_S443_L006_R2_001	HH2WCBBXX_P209_S443_L006_R2_001.fastq.gz	ArrayExpress	E-MTAB-7362	http://identifiers.org/arrayexpress:E-MTAB-7362	Variant discovery and genotype calling	Germplasm.xlsx; and Phenology_Genes.xlsx; VCF_SNP.vcf.gz; VCF_INDEL.vcf.gz; KASP_Primers.xlsx; KASP_Genotyping.xlsx	figshare	doi:10.6084/m9.figshare.c.4357706.v1	https://doi.org/10.6084/m9.figshare.c.4357706.v1	C98A-61
P0210	Targeted resequencing, sequence alignment and data analysis	HiSeq 3000	Illumina	HGLJKBBXX_P210_S291_L002_R1_001	HGLJKBBXX_P210_S291_L002_R1_001.fastq.gz	ArrayExpress	E-MTAB-7362	http://identifiers.org/arrayexpress:E-MTAB-7362	Variant discovery and genotype calling	Germplasm.xlsx; and Phenology_Genes.xlsx; VCF_SNP.vcf.gz; VCF_INDEL.vcf.gz; KASP_Primers.xlsx; KASP_Genotyping.xlsx	figshare	doi:10.6084/m9.figshare.c.4357706.v1	https://doi.org/10.6084/m9.figshare.c.4357706.v1	C98Prel-29
P0210	Targeted resequencing, sequence alignment and data analysis	HiSeq 3000	Illumina	HGLJKBBXX_P210_S291_L002_R2_001	HGLJKBBXX_P210_S291_L002_R2_001.fastq.gz	ArrayExpress	E-MTAB-7362	http://identifiers.org/arrayexpress:E-MTAB-7362	Variant discovery and genotype calling	Germplasm.xlsx; and Phenology_Genes.xlsx; VCF_SNP.vcf.gz; VCF_INDEL.vcf.gz; KASP_Primers.xlsx; KASP_Genotyping.xlsx	figshare	doi:10.6084/m9.figshare.c.4357706.v1	https://doi.org/10.6084/m9.figshare.c.4357706.v1	C98Prel-29
P0210	Targeted resequencing, sequence alignment and data analysis	HiSeq 3000	Illumina	HH2WCBBXX_P210_S444_L006_R1_001	HH2WCBBXX_P210_S444_L006_R1_001.fastq.gz	ArrayExpress	E-MTAB-7362	http://identifiers.org/arrayexpress:E-MTAB-7362	Variant discovery and genotype calling	Germplasm.xlsx; and Phenology_Genes.xlsx; VCF_SNP.vcf.gz; VCF_INDEL.vcf.gz; KASP_Primers.xlsx; KASP_Genotyping.xlsx	figshare	doi:10.6084/m9.figshare.c.4357706.v1	https://doi.org/10.6084/m9.figshare.c.4357706.v1	C98Prel-29
P0210	Targeted resequencing, sequence alignment and data analysis	HiSeq 3000	Illumina	HH2WCBBXX_P210_S444_L006_R2_001	HH2WCBBXX_P210_S444_L006_R2_001.fastq.gz	ArrayExpress	E-MTAB-7362	http://identifiers.org/arrayexpress:E-MTAB-7362	Variant discovery and genotype calling	Germplasm.xlsx; and Phenology_Genes.xlsx; VCF_SNP.vcf.gz; VCF_INDEL.vcf.gz; KASP_Primers.xlsx; KASP_Genotyping.xlsx	figshare	doi:10.6084/m9.figshare.c.4357706.v1	https://doi.org/10.6084/m9.figshare.c.4357706.v1	C98Prel-29
P0211	Targeted resequencing, sequence alignment and data analysis	HiSeq 3000	Illumina	HGLJKBBXX_P211_S292_L002_R1_001	HGLJKBBXX_P211_S292_L002_R1_001.fastq.gz	ArrayExpress	E-MTAB-7362	http://identifiers.org/arrayexpress:E-MTAB-7362	Variant discovery and genotype calling	Germplasm.xlsx; and Phenology_Genes.xlsx; VCF_SNP.vcf.gz; VCF_INDEL.vcf.gz; KASP_Primers.xlsx; KASP_Genotyping.xlsx	figshare	doi:10.6084/m9.figshare.c.4357706.v1	https://doi.org/10.6084/m9.figshare.c.4357706.v1	C98Prel-56
P0211	Targeted resequencing, sequence alignment and data analysis	HiSeq 3000	Illumina	HGLJKBBXX_P211_S292_L002_R2_001	HGLJKBBXX_P211_S292_L002_R2_001.fastq.gz	ArrayExpress	E-MTAB-7362	http://identifiers.org/arrayexpress:E-MTAB-7362	Variant discovery and genotype calling	Germplasm.xlsx; and Phenology_Genes.xlsx; VCF_SNP.vcf.gz; VCF_INDEL.vcf.gz; KASP_Primers.xlsx; KASP_Genotyping.xlsx	figshare	doi:10.6084/m9.figshare.c.4357706.v1	https://doi.org/10.6084/m9.figshare.c.4357706.v1	C98Prel-56
P0211	Targeted resequencing, sequence alignment and data analysis	HiSeq 3000	Illumina	HH2WCBBXX_P211_S445_L006_R1_001	HH2WCBBXX_P211_S445_L006_R1_001.fastq.gz	ArrayExpress	E-MTAB-7362	http://identifiers.org/arrayexpress:E-MTAB-7362	Variant discovery and genotype calling	Germplasm.xlsx; and Phenology_Genes.xlsx; VCF_SNP.vcf.gz; VCF_INDEL.vcf.gz; KASP_Primers.xlsx; KASP_Genotyping.xlsx	figshare	doi:10.6084/m9.figshare.c.4357706.v1	https://doi.org/10.6084/m9.figshare.c.4357706.v1	C98Prel-56
P0211	Targeted resequencing, sequence alignment and data analysis	HiSeq 3000	Illumina	HH2WCBBXX_P211_S445_L006_R2_001	HH2WCBBXX_P211_S445_L006_R2_001.fastq.gz	ArrayExpress	E-MTAB-7362	http://identifiers.org/arrayexpress:E-MTAB-7362	Variant discovery and genotype calling	Germplasm.xlsx; and Phenology_Genes.xlsx; VCF_SNP.vcf.gz; VCF_INDEL.vcf.gz; KASP_Primers.xlsx; KASP_Genotyping.xlsx	figshare	doi:10.6084/m9.figshare.c.4357706.v1	https://doi.org/10.6084/m9.figshare.c.4357706.v1	C98Prel-56
P0212	Targeted resequencing, sequence alignment and data analysis	HiSeq 3000	Illumina	HGLJKBBXX_P212_S293_L002_R1_001	HGLJKBBXX_P212_S293_L002_R1_001.fastq.gz	ArrayExpress	E-MTAB-7362	http://identifiers.org/arrayexpress:E-MTAB-7362	Variant discovery and genotype calling	Germplasm.xlsx; and Phenology_Genes.xlsx; VCF_SNP.vcf.gz; VCF_INDEL.vcf.gz; KASP_Primers.xlsx; KASP_Genotyping.xlsx	figshare	doi:10.6084/m9.figshare.c.4357706.v1	https://doi.org/10.6084/m9.figshare.c.4357706.v1	C98Prel-60
P0212	Targeted resequencing, sequence alignment and data analysis	HiSeq 3000	Illumina	HGLJKBBXX_P212_S293_L002_R2_001	HGLJKBBXX_P212_S293_L002_R2_001.fastq.gz	ArrayExpress	E-MTAB-7362	http://identifiers.org/arrayexpress:E-MTAB-7362	Variant discovery and genotype calling	Germplasm.xlsx; and Phenology_Genes.xlsx; VCF_SNP.vcf.gz; VCF_INDEL.vcf.gz; KASP_Primers.xlsx; KASP_Genotyping.xlsx	figshare	doi:10.6084/m9.figshare.c.4357706.v1	https://doi.org/10.6084/m9.figshare.c.4357706.v1	C98Prel-60
P0212	Targeted resequencing, sequence alignment and data analysis	HiSeq 3000	Illumina	HH2WCBBXX_P212_S446_L006_R1_001	HH2WCBBXX_P212_S446_L006_R1_001.fastq.gz	ArrayExpress	E-MTAB-7362	http://identifiers.org/arrayexpress:E-MTAB-7362	Variant discovery and genotype calling	Germplasm.xlsx; and Phenology_Genes.xlsx; VCF_SNP.vcf.gz; VCF_INDEL.vcf.gz; KASP_Primers.xlsx; KASP_Genotyping.xlsx	figshare	doi:10.6084/m9.figshare.c.4357706.v1	https://doi.org/10.6084/m9.figshare.c.4357706.v1	C98Prel-60
P0212	Targeted resequencing, sequence alignment and data analysis	HiSeq 3000	Illumina	HH2WCBBXX_P212_S446_L006_R2_001	HH2WCBBXX_P212_S446_L006_R2_001.fastq.gz	ArrayExpress	E-MTAB-7362	http://identifiers.org/arrayexpress:E-MTAB-7362	Variant discovery and genotype calling	Germplasm.xlsx; and Phenology_Genes.xlsx; VCF_SNP.vcf.gz; VCF_INDEL.vcf.gz; KASP_Primers.xlsx; KASP_Genotyping.xlsx	figshare	doi:10.6084/m9.figshare.c.4357706.v1	https://doi.org/10.6084/m9.figshare.c.4357706.v1	C98Prel-60
P0213	Targeted resequencing, sequence alignment and data analysis	HiSeq 3000	Illumina	HGH2WBBXX_P213_S193_L004_R1_001	HGH2WBBXX_P213_S193_L004_R1_001.fastq.gz	ArrayExpress	E-MTAB-7362	http://identifiers.org/arrayexpress:E-MTAB-7362	Variant discovery and genotype calling	Germplasm.xlsx; and Phenology_Genes.xlsx; VCF_SNP.vcf.gz; VCF_INDEL.vcf.gz; KASP_Primers.xlsx; KASP_Genotyping.xlsx	figshare	doi:10.6084/m9.figshare.c.4357706.v1	https://doi.org/10.6084/m9.figshare.c.4357706.v1	Calicuchima
P0213	Targeted resequencing, sequence alignment and data analysis	HiSeq 3000	Illumina	HGH2WBBXX_P213_S193_L004_R2_001	HGH2WBBXX_P213_S193_L004_R2_001.fastq.gz	ArrayExpress	E-MTAB-7362	http://identifiers.org/arrayexpress:E-MTAB-7362	Variant discovery and genotype calling	Germplasm.xlsx; and Phenology_Genes.xlsx; VCF_SNP.vcf.gz; VCF_INDEL.vcf.gz; KASP_Primers.xlsx; KASP_Genotyping.xlsx	figshare	doi:10.6084/m9.figshare.c.4357706.v1	https://doi.org/10.6084/m9.figshare.c.4357706.v1	Calicuchima
P0213	Targeted resequencing, sequence alignment and data analysis	HiSeq 3000	Illumina	HGL5VBBXX_P213_S547_L002_R1_001	HGL5VBBXX_P213_S547_L002_R1_001.fastq.gz	ArrayExpress	E-MTAB-7362	http://identifiers.org/arrayexpress:E-MTAB-7362	Variant discovery and genotype calling	Germplasm.xlsx; and Phenology_Genes.xlsx; VCF_SNP.vcf.gz; VCF_INDEL.vcf.gz; KASP_Primers.xlsx; KASP_Genotyping.xlsx	figshare	doi:10.6084/m9.figshare.c.4357706.v1	https://doi.org/10.6084/m9.figshare.c.4357706.v1	Calicuchima
P0213	Targeted resequencing, sequence alignment and data analysis	HiSeq 3000	Illumina	HGL5VBBXX_P213_S547_L002_R2_001	HGL5VBBXX_P213_S547_L002_R2_001.fastq.gz	ArrayExpress	E-MTAB-7362	http://identifiers.org/arrayexpress:E-MTAB-7362	Variant discovery and genotype calling	Germplasm.xlsx; and Phenology_Genes.xlsx; VCF_SNP.vcf.gz; VCF_INDEL.vcf.gz; KASP_Primers.xlsx; KASP_Genotyping.xlsx	figshare	doi:10.6084/m9.figshare.c.4357706.v1	https://doi.org/10.6084/m9.figshare.c.4357706.v1	Calicuchima
P0215	Targeted resequencing, sequence alignment and data analysis	HiSeq 3000	Illumina	HFVHJBBXX_P215_S313_L003_R1_001	HFVHJBBXX_P215_S313_L003_R1_001.fastq.gz	ArrayExpress	E-MTAB-7362	http://identifiers.org/arrayexpress:E-MTAB-7362	Variant discovery and genotype calling	Germplasm.xlsx; and Phenology_Genes.xlsx; VCF_SNP.vcf.gz; VCF_INDEL.vcf.gz; KASP_Primers.xlsx; KASP_Genotyping.xlsx	figshare	doi:10.6084/m9.figshare.c.4357706.v1	https://doi.org/10.6084/m9.figshare.c.4357706.v1	Camelot
P0215	Targeted resequencing, sequence alignment and data analysis	HiSeq 3000	Illumina	HFVHJBBXX_P215_S313_L003_R2_001	HFVHJBBXX_P215_S313_L003_R2_001.fastq.gz	ArrayExpress	E-MTAB-7362	http://identifiers.org/arrayexpress:E-MTAB-7362	Variant discovery and genotype calling	Germplasm.xlsx; and Phenology_Genes.xlsx; VCF_SNP.vcf.gz; VCF_INDEL.vcf.gz; KASP_Primers.xlsx; KASP_Genotyping.xlsx	figshare	doi:10.6084/m9.figshare.c.4357706.v1	https://doi.org/10.6084/m9.figshare.c.4357706.v1	Camelot
P0215	Targeted resequencing, sequence alignment and data analysis	HiSeq 3000	Illumina	HH2WCBBXX_P215_S608_L007_R1_001	HH2WCBBXX_P215_S608_L007_R1_001.fastq.gz	ArrayExpress	E-MTAB-7362	http://identifiers.org/arrayexpress:E-MTAB-7362	Variant discovery and genotype calling	Germplasm.xlsx; and Phenology_Genes.xlsx; VCF_SNP.vcf.gz; VCF_INDEL.vcf.gz; KASP_Primers.xlsx; KASP_Genotyping.xlsx	figshare	doi:10.6084/m9.figshare.c.4357706.v1	https://doi.org/10.6084/m9.figshare.c.4357706.v1	Camelot
P0215	Targeted resequencing, sequence alignment and data analysis	HiSeq 3000	Illumina	HH2WCBBXX_P215_S608_L007_R2_001	HH2WCBBXX_P215_S608_L007_R2_001.fastq.gz	ArrayExpress	E-MTAB-7362	http://identifiers.org/arrayexpress:E-MTAB-7362	Variant discovery and genotype calling	Germplasm.xlsx; and Phenology_Genes.xlsx; VCF_SNP.vcf.gz; VCF_INDEL.vcf.gz; KASP_Primers.xlsx; KASP_Genotyping.xlsx	figshare	doi:10.6084/m9.figshare.c.4357706.v1	https://doi.org/10.6084/m9.figshare.c.4357706.v1	Camelot
P0216	Targeted resequencing, sequence alignment and data analysis	HiSeq 3000	Illumina	HFVHJBBXX_P216_S314_L003_R1_001	HFVHJBBXX_P216_S314_L003_R1_001.fastq.gz	ArrayExpress	E-MTAB-7362	http://identifiers.org/arrayexpress:E-MTAB-7362	Variant discovery and genotype calling	Germplasm.xlsx; and Phenology_Genes.xlsx; VCF_SNP.vcf.gz; VCF_INDEL.vcf.gz; KASP_Primers.xlsx; KASP_Genotyping.xlsx	figshare	doi:10.6084/m9.figshare.c.4357706.v1	https://doi.org/10.6084/m9.figshare.c.4357706.v1	Caminant
P0216	Targeted resequencing, sequence alignment and data analysis	HiSeq 3000	Illumina	HFVHJBBXX_P216_S314_L003_R2_001	HFVHJBBXX_P216_S314_L003_R2_001.fastq.gz	ArrayExpress	E-MTAB-7362	http://identifiers.org/arrayexpress:E-MTAB-7362	Variant discovery and genotype calling	Germplasm.xlsx; and Phenology_Genes.xlsx; VCF_SNP.vcf.gz; VCF_INDEL.vcf.gz; KASP_Primers.xlsx; KASP_Genotyping.xlsx	figshare	doi:10.6084/m9.figshare.c.4357706.v1	https://doi.org/10.6084/m9.figshare.c.4357706.v1	Caminant
P0216	Targeted resequencing, sequence alignment and data analysis	HiSeq 3000	Illumina	HH2WCBBXX_P216_S609_L007_R1_001	HH2WCBBXX_P216_S609_L007_R1_001.fastq.gz	ArrayExpress	E-MTAB-7362	http://identifiers.org/arrayexpress:E-MTAB-7362	Variant discovery and genotype calling	Germplasm.xlsx; and Phenology_Genes.xlsx; VCF_SNP.vcf.gz; VCF_INDEL.vcf.gz; KASP_Primers.xlsx; KASP_Genotyping.xlsx	figshare	doi:10.6084/m9.figshare.c.4357706.v1	https://doi.org/10.6084/m9.figshare.c.4357706.v1	Caminant
P0216	Targeted resequencing, sequence alignment and data analysis	HiSeq 3000	Illumina	HH2WCBBXX_P216_S609_L007_R2_001	HH2WCBBXX_P216_S609_L007_R2_001.fastq.gz	ArrayExpress	E-MTAB-7362	http://identifiers.org/arrayexpress:E-MTAB-7362	Variant discovery and genotype calling	Germplasm.xlsx; and Phenology_Genes.xlsx; VCF_SNP.vcf.gz; VCF_INDEL.vcf.gz; KASP_Primers.xlsx; KASP_Genotyping.xlsx	figshare	doi:10.6084/m9.figshare.c.4357706.v1	https://doi.org/10.6084/m9.figshare.c.4357706.v1	Caminant
P0217	Targeted resequencing, sequence alignment and data analysis	HiSeq 3000	Illumina	HGH2WBBXX_P217_S194_L004_R1_001	HGH2WBBXX_P217_S194_L004_R1_001.fastq.gz	ArrayExpress	E-MTAB-7362	http://identifiers.org/arrayexpress:E-MTAB-7362	Variant discovery and genotype calling	Germplasm.xlsx; and Phenology_Genes.xlsx; VCF_SNP.vcf.gz; VCF_INDEL.vcf.gz; KASP_Primers.xlsx; KASP_Genotyping.xlsx	figshare	doi:10.6084/m9.figshare.c.4357706.v1	https://doi.org/10.6084/m9.figshare.c.4357706.v1	Canela
P0217	Targeted resequencing, sequence alignment and data analysis	HiSeq 3000	Illumina	HGH2WBBXX_P217_S194_L004_R2_001	HGH2WBBXX_P217_S194_L004_R2_001.fastq.gz	ArrayExpress	E-MTAB-7362	http://identifiers.org/arrayexpress:E-MTAB-7362	Variant discovery and genotype calling	Germplasm.xlsx; and Phenology_Genes.xlsx; VCF_SNP.vcf.gz; VCF_INDEL.vcf.gz; KASP_Primers.xlsx; KASP_Genotyping.xlsx	figshare	doi:10.6084/m9.figshare.c.4357706.v1	https://doi.org/10.6084/m9.figshare.c.4357706.v1	Canela
[truncated: 3,176 more rows]
