# Supplementary material for: Targeted enrichment by solution-based hybrid capture to identify genetic sequence variants in barley
Source: Sci Data. 2019 Apr 1;6:12. doi: 10.1038/s41597-019-0011-z (PMC6472358; doi:10.1038/s41597-019-0011-z)
Supplement: Supplementary file 1 — Download metadata file [file 41597_2019_11_MOESM1_ESM.zip › s_Hill699A_study.txt]

Source Name	Characteristics[organism]	Term Source REF	Term Accession Number	Characteristics[organism part]	Term Source REF	Term Accession Number	Protocol REF	Sample Name	Factor Value[variety]
Murdoch University Barley Phenology Diversity Panel	Hordeum vulgare subsp. vulgare	NCBITaxon	NCBITaxon:112509	leaf	BTO	BTO:0000713	Plant material	P0001	020055-57
Murdoch University Barley Phenology Diversity Panel	Hordeum vulgare subsp. vulgare	NCBITaxon	NCBITaxon:112509	leaf	BTO	BTO:0000713	Plant material	P0002	02043-20
Murdoch University Barley Phenology Diversity Panel	Hordeum vulgare subsp. vulgare	NCBITaxon	NCBITaxon:112509	leaf	BTO	BTO:0000713	Plant material	P0003	02055-94
Murdoch University Barley Phenology Diversity Panel	Hordeum vulgare subsp. vulgare	NCBITaxon	NCBITaxon:112509	leaf	BTO	BTO:0000713	Plant material	P0004	02S169-51-45
Murdoch University Barley Phenology Diversity Panel	Hordeum vulgare subsp. vulgare	NCBITaxon	NCBITaxon:112509	leaf	BTO	BTO:0000713	Plant material	P0005	04053-034
Murdoch University Barley Phenology Diversity Panel	Hordeum vulgare subsp. vulgare	NCBITaxon	NCBITaxon:112509	leaf	BTO	BTO:0000713	Plant material	P0006	04053-099
Murdoch University Barley Phenology Diversity Panel	Hordeum vulgare subsp. vulgare	NCBITaxon	NCBITaxon:112509	leaf	BTO	BTO:0000713	Plant material	P0007	04055-119
Murdoch University Barley Phenology Diversity Panel	Hordeum vulgare subsp. vulgare	NCBITaxon	NCBITaxon:112509	leaf	BTO	BTO:0000713	Plant material	P0008	04056-088
Murdoch University Barley Phenology Diversity Panel	Hordeum vulgare subsp. vulgare	NCBITaxon	NCBITaxon:112509	leaf	BTO	BTO:0000713	Plant material	P0010	04S213D-B-11
Murdoch University Barley Phenology Diversity Panel	Hordeum vulgare subsp. vulgare	NCBITaxon	NCBITaxon:112509	leaf	BTO	BTO:0000713	Plant material	P0011	04S213D-B-110
Murdoch University Barley Phenology Diversity Panel	Hordeum vulgare subsp. vulgare	NCBITaxon	NCBITaxon:112509	leaf	BTO	BTO:0000713	Plant material	P0012	04S213D-B-12
Murdoch University Barley Phenology Diversity Panel	Hordeum vulgare subsp. vulgare	NCBITaxon	NCBITaxon:112509	leaf	BTO	BTO:0000713	Plant material	P0013	04S213D-B-125
Murdoch University Barley Phenology Diversity Panel	Hordeum vulgare subsp. vulgare	NCBITaxon	NCBITaxon:112509	leaf	BTO	BTO:0000713	Plant material	P0014	04S213D-B-20
Murdoch University Barley Phenology Diversity Panel	Hordeum vulgare subsp. vulgare	NCBITaxon	NCBITaxon:112509	leaf	BTO	BTO:0000713	Plant material	P0015	04S213D-B-27
Murdoch University Barley Phenology Diversity Panel	Hordeum vulgare subsp. vulgare	NCBITaxon	NCBITaxon:112509	leaf	BTO	BTO:0000713	Plant material	P0016	04S213D-B-57
Murdoch University Barley Phenology Diversity Panel	Hordeum vulgare subsp. vulgare	NCBITaxon	NCBITaxon:112509	leaf	BTO	BTO:0000713	Plant material	P0017	04S353D-84
Murdoch University Barley Phenology Diversity Panel	Hordeum vulgare subsp. vulgare	NCBITaxon	NCBITaxon:112509	leaf	BTO	BTO:0000713	Plant material	P0018	05054-039
Murdoch University Barley Phenology Diversity Panel	Hordeum vulgare subsp. vulgare	NCBITaxon	NCBITaxon:112509	leaf	BTO	BTO:0000713	Plant material	P0019	05060-061
Murdoch University Barley Phenology Diversity Panel	Hordeum vulgare subsp. vulgare	NCBITaxon	NCBITaxon:112509	leaf	BTO	BTO:0000713	Plant material	P0020	05066-186
Murdoch University Barley Phenology Diversity Panel	Hordeum vulgare subsp. vulgare	NCBITaxon	NCBITaxon:112509	leaf	BTO	BTO:0000713	Plant material	P0021	05067-062
Murdoch University Barley Phenology Diversity Panel	Hordeum vulgare subsp. vulgare	NCBITaxon	NCBITaxon:112509	leaf	BTO	BTO:0000713	Plant material	P0022	05067-128
Murdoch University Barley Phenology Diversity Panel	Hordeum vulgare subsp. vulgare	NCBITaxon	NCBITaxon:112509	leaf	BTO	BTO:0000713	Plant material	P0023	05067-238
Murdoch University Barley Phenology Diversity Panel	Hordeum vulgare subsp. vulgare	NCBITaxon	NCBITaxon:112509	leaf	BTO	BTO:0000713	Plant material	P0024	05068-003
Murdoch University Barley Phenology Diversity Panel	Hordeum vulgare subsp. vulgare	NCBITaxon	NCBITaxon:112509	leaf	BTO	BTO:0000713	Plant material	P0025	05072-022
Murdoch University Barley Phenology Diversity Panel	Hordeum vulgare subsp. vulgare	NCBITaxon	NCBITaxon:112509	leaf	BTO	BTO:0000713	Plant material	P0026	05072-268
Murdoch University Barley Phenology Diversity Panel	Hordeum vulgare subsp. vulgare	NCBITaxon	NCBITaxon:112509	leaf	BTO	BTO:0000713	Plant material	P0027	05073-075
Murdoch University Barley Phenology Diversity Panel	Hordeum vulgare subsp. vulgare	NCBITaxon	NCBITaxon:112509	leaf	BTO	BTO:0000713	Plant material	P0028	07T738
Murdoch University Barley Phenology Diversity Panel	Hordeum vulgare subsp. vulgare	NCBITaxon	NCBITaxon:112509	leaf	BTO	BTO:0000713	Plant material	P0029	07T741
Murdoch University Barley Phenology Diversity Panel	Hordeum vulgare subsp. vulgare	NCBITaxon	NCBITaxon:112509	leaf	BTO	BTO:0000713	Plant material	P0030	2B01-2015
Murdoch University Barley Phenology Diversity Panel	Hordeum vulgare subsp. vulgare	NCBITaxon	NCBITaxon:112509	leaf	BTO	BTO:0000713	Plant material	P0031	2B03-3560
Murdoch University Barley Phenology Diversity Panel	Hordeum vulgare subsp. vulgare	NCBITaxon	NCBITaxon:112509	leaf	BTO	BTO:0000713	Plant material	P0032	2B03-3859
Murdoch University Barley Phenology Diversity Panel	Hordeum vulgare subsp. vulgare	NCBITaxon	NCBITaxon:112509	leaf	BTO	BTO:0000713	Plant material	P0034	2ND25389
Murdoch University Barley Phenology Diversity Panel	Hordeum vulgare subsp. vulgare	NCBITaxon	NCBITaxon:112509	leaf	BTO	BTO:0000713	Plant material	P0035	83SL:517
Murdoch University Barley Phenology Diversity Panel	Hordeum vulgare subsp. vulgare	NCBITaxon	NCBITaxon:112509	leaf	BTO	BTO:0000713	Plant material	P0036	83SM:522
Murdoch University Barley Phenology Diversity Panel	Hordeum vulgare subsp. vulgare	NCBITaxon	NCBITaxon:112509	leaf	BTO	BTO:0000713	Plant material	P0037	84SH:540
Murdoch University Barley Phenology Diversity Panel	Hordeum vulgare subsp. vulgare	NCBITaxon	NCBITaxon:112509	leaf	BTO	BTO:0000713	Plant material	P0038	84SL:551
Murdoch University Barley Phenology Diversity Panel	Hordeum vulgare subsp. vulgare	NCBITaxon	NCBITaxon:112509	leaf	BTO	BTO:0000713	Plant material	P0039	85SW:576
Murdoch University Barley Phenology Diversity Panel	Hordeum vulgare subsp. vulgare	NCBITaxon	NCBITaxon:112509	leaf	BTO	BTO:0000713	Plant material	P0040	86S513-34-33
Murdoch University Barley Phenology Diversity Panel	Hordeum vulgare subsp. vulgare	NCBITaxon	NCBITaxon:112509	leaf	BTO	BTO:0000713	Plant material	P0041	86S642-27-40
Murdoch University Barley Phenology Diversity Panel	Hordeum vulgare subsp. vulgare	NCBITaxon	NCBITaxon:112509	leaf	BTO	BTO:0000713	Plant material	P0043	90S205-129-19
Murdoch University Barley Phenology Diversity Panel	Hordeum vulgare subsp. vulgare	NCBITaxon	NCBITaxon:112509	leaf	BTO	BTO:0000713	Plant material	P0044	90S205-45-46
Murdoch University Barley Phenology Diversity Panel	Hordeum vulgare subsp. vulgare	NCBITaxon	NCBITaxon:112509	leaf	BTO	BTO:0000713	Plant material	P0045	90S228-151-2
Murdoch University Barley Phenology Diversity Panel	Hordeum vulgare subsp. vulgare	NCBITaxon	NCBITaxon:112509	leaf	BTO	BTO:0000713	Plant material	P0046	90S277-54-29
Murdoch University Barley Phenology Diversity Panel	Hordeum vulgare subsp. vulgare	NCBITaxon	NCBITaxon:112509	leaf	BTO	BTO:0000713	Plant material	P0047	90S330-48-31
Murdoch University Barley Phenology Diversity Panel	Hordeum vulgare subsp. vulgare	NCBITaxon	NCBITaxon:112509	leaf	BTO	BTO:0000713	Plant material	P0048	90S330-48-33
Murdoch University Barley Phenology Diversity Panel	Hordeum vulgare subsp. vulgare	NCBITaxon	NCBITaxon:112509	leaf	BTO	BTO:0000713	Plant material	P0049	90SG193-36-33
Murdoch University Barley Phenology Diversity Panel	Hordeum vulgare subsp. vulgare	NCBITaxon	NCBITaxon:112509	leaf	BTO	BTO:0000713	Plant material	P0051	90SM193-34-32
Murdoch University Barley Phenology Diversity Panel	Hordeum vulgare subsp. vulgare	NCBITaxon	NCBITaxon:112509	leaf	BTO	BTO:0000713	Plant material	P0052	91BCB7
Murdoch University Barley Phenology Diversity Panel	Hordeum vulgare subsp. vulgare	NCBITaxon	NCBITaxon:112509	leaf	BTO	BTO:0000713	Plant material	P0053	91HBSN24
Murdoch University Barley Phenology Diversity Panel	Hordeum vulgare subsp. vulgare	NCBITaxon	NCBITaxon:112509	leaf	BTO	BTO:0000713	Plant material	P0054	91IBON100
Murdoch University Barley Phenology Diversity Panel	Hordeum vulgare subsp. vulgare	NCBITaxon	NCBITaxon:112509	leaf	BTO	BTO:0000713	Plant material	P0055	91IBON16
Murdoch University Barley Phenology Diversity Panel	Hordeum vulgare subsp. vulgare	NCBITaxon	NCBITaxon:112509	leaf	BTO	BTO:0000713	Plant material	P0056	91IBON24
Murdoch University Barley Phenology Diversity Panel	Hordeum vulgare subsp. vulgare	NCBITaxon	NCBITaxon:112509	leaf	BTO	BTO:0000713	Plant material	P0057	91IBON45
Murdoch University Barley Phenology Diversity Panel	Hordeum vulgare subsp. vulgare	NCBITaxon	NCBITaxon:112509	leaf	BTO	BTO:0000713	Plant material	P0058	91IBON5
Murdoch University Barley Phenology Diversity Panel	Hordeum vulgare subsp. vulgare	NCBITaxon	NCBITaxon:112509	leaf	BTO	BTO:0000713	Plant material	P0060	91IBON99
Murdoch University Barley Phenology Diversity Panel	Hordeum vulgare subsp. vulgare	NCBITaxon	NCBITaxon:112509	leaf	BTO	BTO:0000713	Plant material	P0061	94S909G-12-7
Murdoch University Barley Phenology Diversity Panel	Hordeum vulgare subsp. vulgare	NCBITaxon	NCBITaxon:112509	leaf	BTO	BTO:0000713	Plant material	P0062	94S909G-20-19
Murdoch University Barley Phenology Diversity Panel	Hordeum vulgare subsp. vulgare	NCBITaxon	NCBITaxon:112509	leaf	BTO	BTO:0000713	Plant material	P0063	94S920W-18-6
Murdoch University Barley Phenology Diversity Panel	Hordeum vulgare subsp. vulgare	NCBITaxon	NCBITaxon:112509	leaf	BTO	BTO:0000713	Plant material	P0064	95S005-29-20
Murdoch University Barley Phenology Diversity Panel	Hordeum vulgare subsp. vulgare	NCBITaxon	NCBITaxon:112509	leaf	BTO	BTO:0000713	Plant material	P0065	95S005-95-19
Murdoch University Barley Phenology Diversity Panel	Hordeum vulgare subsp. vulgare	NCBITaxon	NCBITaxon:112509	leaf	BTO	BTO:0000713	Plant material	P0066	95S008-108-27
Murdoch University Barley Phenology Diversity Panel	Hordeum vulgare subsp. vulgare	NCBITaxon	NCBITaxon:112509	leaf	BTO	BTO:0000713	Plant material	P0067	95S009-81-33
Murdoch University Barley Phenology Diversity Panel	Hordeum vulgare subsp. vulgare	NCBITaxon	NCBITaxon:112509	leaf	BTO	BTO:0000713	Plant material	P0068	95S021-71-23
Murdoch University Barley Phenology Diversity Panel	Hordeum vulgare subsp. vulgare	NCBITaxon	NCBITaxon:112509	leaf	BTO	BTO:0000713	Plant material	P0069	95S021-71-24
Murdoch University Barley Phenology Diversity Panel	Hordeum vulgare subsp. vulgare	NCBITaxon	NCBITaxon:112509	leaf	BTO	BTO:0000713	Plant material	P0070	95S028-19-36
Murdoch University Barley Phenology Diversity Panel	Hordeum vulgare subsp. vulgare	NCBITaxon	NCBITaxon:112509	leaf	BTO	BTO:0000713	Plant material	P0071	95S029-102-30
Murdoch University Barley Phenology Diversity Panel	Hordeum vulgare subsp. vulgare	NCBITaxon	NCBITaxon:112509	leaf	BTO	BTO:0000713	Plant material	P0072	95S969-79-7
Murdoch University Barley Phenology Diversity Panel	Hordeum vulgare subsp. vulgare	NCBITaxon	NCBITaxon:112509	leaf	BTO	BTO:0000713	Plant material	P0073	95S984-80-28
Murdoch University Barley Phenology Diversity Panel	Hordeum vulgare subsp. vulgare	NCBITaxon	NCBITaxon:112509	leaf	BTO	BTO:0000713	Plant material	P0074	95S984-80-32
Murdoch University Barley Phenology Diversity Panel	Hordeum vulgare subsp. vulgare	NCBITaxon	NCBITaxon:112509	leaf	BTO	BTO:0000713	Plant material	P0075	96B543
Murdoch University Barley Phenology Diversity Panel	Hordeum vulgare subsp. vulgare	NCBITaxon	NCBITaxon:112509	leaf	BTO	BTO:0000713	Plant material	P0076	96B597
Murdoch University Barley Phenology Diversity Panel	Hordeum vulgare subsp. vulgare	NCBITaxon	NCBITaxon:112509	leaf	BTO	BTO:0000713	Plant material	P0077	96S080-20-32
Murdoch University Barley Phenology Diversity Panel	Hordeum vulgare subsp. vulgare	NCBITaxon	NCBITaxon:112509	leaf	BTO	BTO:0000713	Plant material	P0078	96S117-206
Murdoch University Barley Phenology Diversity Panel	Hordeum vulgare subsp. vulgare	NCBITaxon	NCBITaxon:112509	leaf	BTO	BTO:0000713	Plant material	P0079	AB 14-1
Murdoch University Barley Phenology Diversity Panel	Hordeum vulgare subsp. vulgare	NCBITaxon	NCBITaxon:112509	leaf	BTO	BTO:0000713	Plant material	P0081	AB 34-6
Murdoch University Barley Phenology Diversity Panel	Hordeum vulgare subsp. vulgare	NCBITaxon	NCBITaxon:112509	leaf	BTO	BTO:0000713	Plant material	P0082	AB 47-4
Murdoch University Barley Phenology Diversity Panel	Hordeum vulgare subsp. vulgare	NCBITaxon	NCBITaxon:112509	leaf	BTO	BTO:0000713	Plant material	P0083	AB 47-5
Murdoch University Barley Phenology Diversity Panel	Hordeum vulgare subsp. vulgare	NCBITaxon	NCBITaxon:112509	leaf	BTO	BTO:0000713	Plant material	P0084	AB 47-6
Murdoch University Barley Phenology Diversity Panel	Hordeum vulgare subsp. vulgare	NCBITaxon	NCBITaxon:112509	leaf	BTO	BTO:0000713	Plant material	P0085	ABI Voyager
Murdoch University Barley Phenology Diversity Panel	Hordeum vulgare subsp. vulgare	NCBITaxon	NCBITaxon:112509	leaf	BTO	BTO:0000713	Plant material	P0086	AC METCALFE
Murdoch University Barley Phenology Diversity Panel	Hordeum vulgare subsp. vulgare	NCBITaxon	NCBITaxon:112509	leaf	BTO	BTO:0000713	Plant material	P0087	AC Oxbow
Murdoch University Barley Phenology Diversity Panel	Hordeum vulgare subsp. vulgare	NCBITaxon	NCBITaxon:112509	leaf	BTO	BTO:0000713	Plant material	P0088	ADAGIO
Murdoch University Barley Phenology Diversity Panel	Hordeum vulgare subsp. vulgare	NCBITaxon	NCBITaxon:112509	leaf	BTO	BTO:0000713	Plant material	P0090	Albacete
Murdoch University Barley Phenology Diversity Panel	Hordeum vulgare subsp. vulgare	NCBITaxon	NCBITaxon:112509	leaf	BTO	BTO:0000713	Plant material	P0091	Albert
Murdoch University Barley Phenology Diversity Panel	Hordeum vulgare subsp. vulgare	NCBITaxon	NCBITaxon:112509	leaf	BTO	BTO:0000713	Plant material	P0092	ALEXIS
Murdoch University Barley Phenology Diversity Panel	Hordeum vulgare subsp. vulgare	NCBITaxon	NCBITaxon:112509	leaf	BTO	BTO:0000713	Plant material	P0093	Alf
Murdoch University Barley Phenology Diversity Panel	Hordeum vulgare subsp. vulgare	NCBITaxon	NCBITaxon:112509	leaf	BTO	BTO:0000713	Plant material	P0094	Alfor
Murdoch University Barley Phenology Diversity Panel	Hordeum vulgare subsp. vulgare	NCBITaxon	NCBITaxon:112509	leaf	BTO	BTO:0000713	Plant material	P0100	ANBX98002-011
Murdoch University Barley Phenology Diversity Panel	Hordeum vulgare subsp. vulgare	NCBITaxon	NCBITaxon:112509	leaf	BTO	BTO:0000713	Plant material	P0101	Andre
Murdoch University Barley Phenology Diversity Panel	Hordeum vulgare subsp. vulgare	NCBITaxon	NCBITaxon:112509	leaf	BTO	BTO:0000713	Plant material	P0102	Annabell
Murdoch University Barley Phenology Diversity Panel	Hordeum vulgare subsp. vulgare	NCBITaxon	NCBITaxon:112509	leaf	BTO	BTO:0000713	Plant material	P0103	Annika
Murdoch University Barley Phenology Diversity Panel	Hordeum vulgare subsp. vulgare	NCBITaxon	NCBITaxon:112509	leaf	BTO	BTO:0000713	Plant material	P0104	Antarctica 01
Murdoch University Barley Phenology Diversity Panel	Hordeum vulgare subsp. vulgare	NCBITaxon	NCBITaxon:112509	leaf	BTO	BTO:0000713	Plant material	P0105	Apex
Murdoch University Barley Phenology Diversity Panel	Hordeum vulgare subsp. vulgare	NCBITaxon	NCBITaxon:112509	leaf	BTO	BTO:0000713	Plant material	P0106	Arapiles
Murdoch University Barley Phenology Diversity Panel	Hordeum vulgare subsp. vulgare	NCBITaxon	NCBITaxon:112509	leaf	BTO	BTO:0000713	Plant material	P0107	Ariel*
Murdoch University Barley Phenology Diversity Panel	Hordeum vulgare subsp. vulgare	NCBITaxon	NCBITaxon:112509	leaf	BTO	BTO:0000713	Plant material	P0108	Armelle
Murdoch University Barley Phenology Diversity Panel	Hordeum vulgare subsp. vulgare	NCBITaxon	NCBITaxon:112509	leaf	BTO	BTO:0000713	Plant material	P0109	Arta
Murdoch University Barley Phenology Diversity Panel	Hordeum vulgare subsp. vulgare	NCBITaxon	NCBITaxon:112509	leaf	BTO	BTO:0000713	Plant material	P0110	ARUPO
Murdoch University Barley Phenology Diversity Panel	Hordeum vulgare subsp. vulgare	NCBITaxon	NCBITaxon:112509	leaf	BTO	BTO:0000713	Plant material	P0111	ARUPOBC1
Murdoch University Barley Phenology Diversity Panel	Hordeum vulgare subsp. vulgare	NCBITaxon	NCBITaxon:112509	leaf	BTO	BTO:0000713	Plant material	P0112	ARUPOBC6
Murdoch University Barley Phenology Diversity Panel	Hordeum vulgare subsp. vulgare	NCBITaxon	NCBITaxon:112509	leaf	BTO	BTO:0000713	Plant material	P0113	Arupo-S
Murdoch University Barley Phenology Diversity Panel	Hordeum vulgare subsp. vulgare	NCBITaxon	NCBITaxon:112509	leaf	BTO	BTO:0000713	Plant material	P0114	ARUPO'S'*2/3/PI2325/MAF102..COSSACK/4/V..
Murdoch University Barley Phenology Diversity Panel	Hordeum vulgare subsp. vulgare	NCBITaxon	NCBITaxon:112509	leaf	BTO	BTO:0000713	Plant material	P0115	ASPLUND SVALOF
Murdoch University Barley Phenology Diversity Panel	Hordeum vulgare subsp. vulgare	NCBITaxon	NCBITaxon:112509	leaf	BTO	BTO:0000713	Plant material	P0116	Astoria
Murdoch University Barley Phenology Diversity Panel	Hordeum vulgare subsp. vulgare	NCBITaxon	NCBITaxon:112509	leaf	BTO	BTO:0000713	Plant material	P0118	Atem
Murdoch University Barley Phenology Diversity Panel	Hordeum vulgare subsp. vulgare	NCBITaxon	NCBITaxon:112509	leaf	BTO	BTO:0000713	Plant material	P0119	Atem/LMs//TR3189/Bdn
Murdoch University Barley Phenology Diversity Panel	Hordeum vulgare subsp. vulgare	NCBITaxon	NCBITaxon:112509	leaf	BTO	BTO:0000713	Plant material	P0120	Atlas 68
Murdoch University Barley Phenology Diversity Panel	Hordeum vulgare subsp. vulgare	NCBITaxon	NCBITaxon:112509	leaf	BTO	BTO:0000713	Plant material	P0121	Atribut
Murdoch University Barley Phenology Diversity Panel	Hordeum vulgare subsp. vulgare	NCBITaxon	NCBITaxon:112509	leaf	BTO	BTO:0000713	Plant material	P0122	Atsel
Murdoch University Barley Phenology Diversity Panel	Hordeum vulgare subsp. vulgare	NCBITaxon	NCBITaxon:112509	leaf	BTO	BTO:0000713	Plant material	P0123	AZAFRAN (CMB 643)
Murdoch University Barley Phenology Diversity Panel	Hordeum vulgare subsp. vulgare	NCBITaxon	NCBITaxon:112509	leaf	BTO	BTO:0000713	Plant material	P0126	B511
Murdoch University Barley Phenology Diversity Panel	Hordeum vulgare subsp. vulgare	NCBITaxon	NCBITaxon:112509	leaf	BTO	BTO:0000713	Plant material	P0127	B521
Murdoch University Barley Phenology Diversity Panel	Hordeum vulgare subsp. vulgare	NCBITaxon	NCBITaxon:112509	leaf	BTO	BTO:0000713	Plant material	P0128	B531
Murdoch University Barley Phenology Diversity Panel	Hordeum vulgare subsp. vulgare	NCBITaxon	NCBITaxon:112509	leaf	BTO	BTO:0000713	Plant material	P0129	B559
Murdoch University Barley Phenology Diversity Panel	Hordeum vulgare subsp. vulgare	NCBITaxon	NCBITaxon:112509	leaf	BTO	BTO:0000713	Plant material	P0130	B583
Murdoch University Barley Phenology Diversity Panel	Hordeum vulgare subsp. vulgare	NCBITaxon	NCBITaxon:112509	leaf	BTO	BTO:0000713	Plant material	P0131	B585
Murdoch University Barley Phenology Diversity Panel	Hordeum vulgare subsp. vulgare	NCBITaxon	NCBITaxon:112509	leaf	BTO	BTO:0000713	Plant material	P0132	B645
Murdoch University Barley Phenology Diversity Panel	Hordeum vulgare subsp. vulgare	NCBITaxon	NCBITaxon:112509	leaf	BTO	BTO:0000713	Plant material	P0133	B697
Murdoch University Barley Phenology Diversity Panel	Hordeum vulgare subsp. vulgare	NCBITaxon	NCBITaxon:112509	leaf	BTO	BTO:0000713	Plant material	P0134	B751
Murdoch University Barley Phenology Diversity Panel	Hordeum vulgare subsp. vulgare	NCBITaxon	NCBITaxon:112509	leaf	BTO	BTO:0000713	Plant material	P0135	B795
Murdoch University Barley Phenology Diversity Panel	Hordeum vulgare subsp. vulgare	NCBITaxon	NCBITaxon:112509	leaf	BTO	BTO:0000713	Plant material	P0136	B87/14-18
Murdoch University Barley Phenology Diversity Panel	Hordeum vulgare subsp. vulgare	NCBITaxon	NCBITaxon:112509	leaf	BTO	BTO:0000713	Plant material	P0137	B87/14-21
Murdoch University Barley Phenology Diversity Panel	Hordeum vulgare subsp. vulgare	NCBITaxon	NCBITaxon:112509	leaf	BTO	BTO:0000713	Plant material	P0138	B87/14-9
Murdoch University Barley Phenology Diversity Panel	Hordeum vulgare subsp. vulgare	NCBITaxon	NCBITaxon:112509	leaf	BTO	BTO:0000713	Plant material	P0139	Barke
Murdoch University Barley Phenology Diversity Panel	Hordeum vulgare subsp. vulgare	NCBITaxon	NCBITaxon:112509	leaf	BTO	BTO:0000713	Plant material	P0141	Barque
Murdoch University Barley Phenology Diversity Panel	Hordeum vulgare subsp. vulgare	NCBITaxon	NCBITaxon:112509	leaf	BTO	BTO:0000713	Plant material	P0142	Bass
Murdoch University Barley Phenology Diversity Panel	Hordeum vulgare subsp. vulgare	NCBITaxon	NCBITaxon:112509	leaf	BTO	BTO:0000713	Plant material	P0143	Baudin (Stirling)
Murdoch University Barley Phenology Diversity Panel	Hordeum vulgare subsp. vulgare	NCBITaxon	NCBITaxon:112509	leaf	BTO	BTO:0000713	Plant material	P0145	BEARPAW
Murdoch University Barley Phenology Diversity Panel	Hordeum vulgare subsp. vulgare	NCBITaxon	NCBITaxon:112509	leaf	BTO	BTO:0000713	Plant material	P0146	Beatrice
Murdoch University Barley Phenology Diversity Panel	Hordeum vulgare subsp. vulgare	NCBITaxon	NCBITaxon:112509	leaf	BTO	BTO:0000713	Plant material	P0147	Beecher
Murdoch University Barley Phenology Diversity Panel	Hordeum vulgare subsp. vulgare	NCBITaxon	NCBITaxon:112509	leaf	BTO	BTO:0000713	Plant material	P0148	BEKA
Murdoch University Barley Phenology Diversity Panel	Hordeum vulgare subsp. vulgare	NCBITaxon	NCBITaxon:112509	leaf	BTO	BTO:0000713	Plant material	P0149	Bellini
Murdoch University Barley Phenology Diversity Panel	Hordeum vulgare subsp. vulgare	NCBITaxon	NCBITaxon:112509	leaf	BTO	BTO:0000713	Plant material	P0150	Bentley
Murdoch University Barley Phenology Diversity Panel	Hordeum vulgare subsp. vulgare	NCBITaxon	NCBITaxon:112509	leaf	BTO	BTO:0000713	Plant material	P0152	Binalong
Murdoch University Barley Phenology Diversity Panel	Hordeum vulgare subsp. vulgare	NCBITaxon	NCBITaxon:112509	leaf	BTO	BTO:0000713	Plant material	P0153	Blenheim
Murdoch University Barley Phenology Diversity Panel	Hordeum vulgare subsp. vulgare	NCBITaxon	NCBITaxon:112509	leaf	BTO	BTO:0000713	Plant material	P0154	BM9204-17
Murdoch University Barley Phenology Diversity Panel	Hordeum vulgare subsp. vulgare	NCBITaxon	NCBITaxon:112509	leaf	BTO	BTO:0000713	Plant material	P0155	BM9311-35
Murdoch University Barley Phenology Diversity Panel	Hordeum vulgare subsp. vulgare	NCBITaxon	NCBITaxon:112509	leaf	BTO	BTO:0000713	Plant material	P0156	BM9507-109
Murdoch University Barley Phenology Diversity Panel	Hordeum vulgare subsp. vulgare	NCBITaxon	NCBITaxon:112509	leaf	BTO	BTO:0000713	Plant material	P0157	BM9607-34
Murdoch University Barley Phenology Diversity Panel	Hordeum vulgare subsp. vulgare	NCBITaxon	NCBITaxon:112509	leaf	BTO	BTO:0000713	Plant material	P0158	BM9645-96
Murdoch University Barley Phenology Diversity Panel	Hordeum vulgare subsp. vulgare	NCBITaxon	NCBITaxon:112509	leaf	BTO	BTO:0000713	Plant material	P0159	BM9647D-43
Murdoch University Barley Phenology Diversity Panel	Hordeum vulgare subsp. vulgare	NCBITaxon	NCBITaxon:112509	leaf	BTO	BTO:0000713	Plant material	P0160	BM9647D-66
Murdoch University Barley Phenology Diversity Panel	Hordeum vulgare subsp. vulgare	NCBITaxon	NCBITaxon:112509	leaf	BTO	BTO:0000713	Plant material	P0161	BM9752D-125
Murdoch University Barley Phenology Diversity Panel	Hordeum vulgare subsp. vulgare	NCBITaxon	NCBITaxon:112509	leaf	BTO	BTO:0000713	Plant material	P0162	BM9857-263-1
Murdoch University Barley Phenology Diversity Panel	Hordeum vulgare subsp. vulgare	NCBITaxon	NCBITaxon:112509	leaf	BTO	BTO:0000713	Plant material	P0163	BM9904DT-17-8
Murdoch University Barley Phenology Diversity Panel	Hordeum vulgare subsp. vulgare	NCBITaxon	NCBITaxon:112509	leaf	BTO	BTO:0000713	Plant material	P0164	BM9924D-152
Murdoch University Barley Phenology Diversity Panel	Hordeum vulgare subsp. vulgare	NCBITaxon	NCBITaxon:112509	leaf	BTO	BTO:0000713	Plant material	P0165	BM9929-88
Murdoch University Barley Phenology Diversity Panel	Hordeum vulgare subsp. vulgare	NCBITaxon	NCBITaxon:112509	leaf	BTO	BTO:0000713	Plant material	P0166	BM9936-80
Murdoch University Barley Phenology Diversity Panel	Hordeum vulgare subsp. vulgare	NCBITaxon	NCBITaxon:112509	leaf	BTO	BTO:0000713	Plant material	P0167	BoaFe
Murdoch University Barley Phenology Diversity Panel	Hordeum vulgare subsp. vulgare	NCBITaxon	NCBITaxon:112509	leaf	BTO	BTO:0000713	Plant material	P0168	Bolgali
Murdoch University Barley Phenology Diversity Panel	Hordeum vulgare subsp. vulgare	NCBITaxon	NCBITaxon:112509	leaf	BTO	BTO:0000713	Plant material	P0169	BOLRON
Murdoch University Barley Phenology Diversity Panel	Hordeum vulgare subsp. vulgare	NCBITaxon	NCBITaxon:112509	leaf	BTO	BTO:0000713	Plant material	P0170	Bomi
Murdoch University Barley Phenology Diversity Panel	Hordeum vulgare subsp. vulgare	NCBITaxon	NCBITaxon:112509	leaf	BTO	BTO:0000713	Plant material	P0171	BOWMAN
Murdoch University Barley Phenology Diversity Panel	Hordeum vulgare subsp. vulgare	NCBITaxon	NCBITaxon:112509	leaf	BTO	BTO:0000713	Plant material	P0172	BowmanRph15cross
Murdoch University Barley Phenology Diversity Panel	Hordeum vulgare subsp. vulgare	NCBITaxon	NCBITaxon:112509	leaf	BTO	BTO:0000713	Plant material	P0173	BR1
Murdoch University Barley Phenology Diversity Panel	Hordeum vulgare subsp. vulgare	NCBITaxon	NCBITaxon:112509	leaf	BTO	BTO:0000713	Plant material	P0174	BR2**
Murdoch University Barley Phenology Diversity Panel	Hordeum vulgare subsp. vulgare	NCBITaxon	NCBITaxon:112509	leaf	BTO	BTO:0000713	Plant material	P0175	Braemar
Murdoch University Barley Phenology Diversity Panel	Hordeum vulgare subsp. vulgare	NCBITaxon	NCBITaxon:112509	leaf	BTO	BTO:0000713	Plant material	P0176	Brenda
Murdoch University Barley Phenology Diversity Panel	Hordeum vulgare subsp. vulgare	NCBITaxon	NCBITaxon:112509	leaf	BTO	BTO:0000713	Plant material	P0177	Bridge
Murdoch University Barley Phenology Diversity Panel	Hordeum vulgare subsp. vulgare	NCBITaxon	NCBITaxon:112509	leaf	BTO	BTO:0000713	Plant material	P0178	Brindabella
Murdoch University Barley Phenology Diversity Panel	Hordeum vulgare subsp. vulgare	NCBITaxon	NCBITaxon:112509	leaf	BTO	BTO:0000713	Plant material	P0179	BT497
Murdoch University Barley Phenology Diversity Panel	Hordeum vulgare subsp. vulgare	NCBITaxon	NCBITaxon:112509	leaf	BTO	BTO:0000713	Plant material	P0180	BT558
Murdoch University Barley Phenology Diversity Panel	Hordeum vulgare subsp. vulgare	NCBITaxon	NCBITaxon:112509	leaf	BTO	BTO:0000713	Plant material	P0181	BT634-AC Lacombe
Murdoch University Barley Phenology Diversity Panel	Hordeum vulgare subsp. vulgare	NCBITaxon	NCBITaxon:112509	leaf	BTO	BTO:0000713	Plant material	P0182	BT922 or B1602
Murdoch University Barley Phenology Diversity Panel	Hordeum vulgare subsp. vulgare	NCBITaxon	NCBITaxon:112509	leaf	BTO	BTO:0000713	Plant material	P0183	Buloke
Murdoch University Barley Phenology Diversity Panel	Hordeum vulgare subsp. vulgare	NCBITaxon	NCBITaxon:112509	leaf	BTO	BTO:0000713	Plant material	P0184	Burton Malt
Murdoch University Barley Phenology Diversity Panel	Hordeum vulgare subsp. vulgare	NCBITaxon	NCBITaxon:112509	leaf	BTO	BTO:0000713	Plant material	P0185	Bussell
Murdoch University Barley Phenology Diversity Panel	Hordeum vulgare subsp. vulgare	NCBITaxon	NCBITaxon:112509	leaf	BTO	BTO:0000713	Plant material	P0186	BVDV-019
Murdoch University Barley Phenology Diversity Panel	Hordeum vulgare subsp. vulgare	NCBITaxon	NCBITaxon:112509	leaf	BTO	BTO:0000713	Plant material	P0187	BVDV-026
Murdoch University Barley Phenology Diversity Panel	Hordeum vulgare subsp. vulgare	NCBITaxon	NCBITaxon:112509	leaf	BTO	BTO:0000713	Plant material	P0188	C01A-22
Murdoch University Barley Phenology Diversity Panel	Hordeum vulgare subsp. vulgare	NCBITaxon	NCBITaxon:112509	leaf	BTO	BTO:0000713	Plant material	P0189	C01P-32
Murdoch University Barley Phenology Diversity Panel	Hordeum vulgare subsp. vulgare	NCBITaxon	NCBITaxon:112509	leaf	BTO	BTO:0000713	Plant material	P0190	C01P-37
Murdoch University Barley Phenology Diversity Panel	Hordeum vulgare subsp. vulgare	NCBITaxon	NCBITaxon:112509	leaf	BTO	BTO:0000713	Plant material	P0191	C01P-53
Murdoch University Barley Phenology Diversity Panel	Hordeum vulgare subsp. vulgare	NCBITaxon	NCBITaxon:112509	leaf	BTO	BTO:0000713	Plant material	P0192	C01P-66
Murdoch University Barley Phenology Diversity Panel	Hordeum vulgare subsp. vulgare	NCBITaxon	NCBITaxon:112509	leaf	BTO	BTO:0000713	Plant material	P0193	C04A-29
Murdoch University Barley Phenology Diversity Panel	Hordeum vulgare subsp. vulgare	NCBITaxon	NCBITaxon:112509	leaf	BTO	BTO:0000713	Plant material	P0194	C04A-34
Murdoch University Barley Phenology Diversity Panel	Hordeum vulgare subsp. vulgare	NCBITaxon	NCBITaxon:112509	leaf	BTO	BTO:0000713	Plant material	P0195	C04A-35
Murdoch University Barley Phenology Diversity Panel	Hordeum vulgare subsp. vulgare	NCBITaxon	NCBITaxon:112509	leaf	BTO	BTO:0000713	Plant material	P0196	C2-05-10/263
Murdoch University Barley Phenology Diversity Panel	Hordeum vulgare subsp. vulgare	NCBITaxon	NCBITaxon:112509	leaf	BTO	BTO:0000713	Plant material	P0197	C2-05-10/437
Murdoch University Barley Phenology Diversity Panel	Hordeum vulgare subsp. vulgare	NCBITaxon	NCBITaxon:112509	leaf	BTO	BTO:0000713	Plant material	P0198	C2-05-301-10
Murdoch University Barley Phenology Diversity Panel	Hordeum vulgare subsp. vulgare	NCBITaxon	NCBITaxon:112509	leaf	BTO	BTO:0000713	Plant material	P0199	C2-05-337-2
Murdoch University Barley Phenology Diversity Panel	Hordeum vulgare subsp. vulgare	NCBITaxon	NCBITaxon:112509	leaf	BTO	BTO:0000713	Plant material	P0200	C2-05-63/702
Murdoch University Barley Phenology Diversity Panel	Hordeum vulgare subsp. vulgare	NCBITaxon	NCBITaxon:112509	leaf	BTO	BTO:0000713	Plant material	P0201	C2-05-63/710
Murdoch University Barley Phenology Diversity Panel	Hordeum vulgare subsp. vulgare	NCBITaxon	NCBITaxon:112509	leaf	BTO	BTO:0000713	Plant material	P0202	C2-05-64/754
Murdoch University Barley Phenology Diversity Panel	Hordeum vulgare subsp. vulgare	NCBITaxon	NCBITaxon:112509	leaf	BTO	BTO:0000713	Plant material	P0203	C2-05-89/827
Murdoch University Barley Phenology Diversity Panel	Hordeum vulgare subsp. vulgare	NCBITaxon	NCBITaxon:112509	leaf	BTO	BTO:0000713	Plant material	P0204	C2-05-89/861
Murdoch University Barley Phenology Diversity Panel	Hordeum vulgare subsp. vulgare	NCBITaxon	NCBITaxon:112509	leaf	BTO	BTO:0000713	Plant material	P0205	C2-05-89/878
Murdoch University Barley Phenology Diversity Panel	Hordeum vulgare subsp. vulgare	NCBITaxon	NCBITaxon:112509	leaf	BTO	BTO:0000713	Plant material	P0206	C2-05-89/893
Murdoch University Barley Phenology Diversity Panel	Hordeum vulgare subsp. vulgare	NCBITaxon	NCBITaxon:112509	leaf	BTO	BTO:0000713	Plant material	P0207	C2-05-89/953
Murdoch University Barley Phenology Diversity Panel	Hordeum vulgare subsp. vulgare	NCBITaxon	NCBITaxon:112509	leaf	BTO	BTO:0000713	Plant material	P0208	C98A-57
Murdoch University Barley Phenology Diversity Panel	Hordeum vulgare subsp. vulgare	NCBITaxon	NCBITaxon:112509	leaf	BTO	BTO:0000713	Plant material	P0209	C98A-61
Murdoch University Barley Phenology Diversity Panel	Hordeum vulgare subsp. vulgare	NCBITaxon	NCBITaxon:112509	leaf	BTO	BTO:0000713	Plant material	P0210	C98Prel-29
Murdoch University Barley Phenology Diversity Panel	Hordeum vulgare subsp. vulgare	NCBITaxon	NCBITaxon:112509	leaf	BTO	BTO:0000713	Plant material	P0211	C98Prel-56
Murdoch University Barley Phenology Diversity Panel	Hordeum vulgare subsp. vulgare	NCBITaxon	NCBITaxon:112509	leaf	BTO	BTO:0000713	Plant material	P0212	C98Prel-60
Murdoch University Barley Phenology Diversity Panel	Hordeum vulgare subsp. vulgare	NCBITaxon	NCBITaxon:112509	leaf	BTO	BTO:0000713	Plant material	P0213	Calicuchima
Murdoch University Barley Phenology Diversity Panel	Hordeum vulgare subsp. vulgare	NCBITaxon	NCBITaxon:112509	leaf	BTO	BTO:0000713	Plant material	P0215	Camelot
Murdoch University Barley Phenology Diversity Panel	Hordeum vulgare subsp. vulgare	NCBITaxon	NCBITaxon:112509	leaf	BTO	BTO:0000713	Plant material	P0216	Caminant
Murdoch University Barley Phenology Diversity Panel	Hordeum vulgare subsp. vulgare	NCBITaxon	NCBITaxon:112509	leaf	BTO	BTO:0000713	Plant material	P0217	Canela
Murdoch University Barley Phenology Diversity Panel	Hordeum vulgare subsp. vulgare	NCBITaxon	NCBITaxon:112509	leaf	BTO	BTO:0000713	Plant material	P0218	Capstan
Murdoch University Barley Phenology Diversity Panel	Hordeum vulgare subsp. vulgare	NCBITaxon	NCBITaxon:112509	leaf	BTO	BTO:0000713	Plant material	P0219	CARAVELA
Murdoch University Barley Phenology Diversity Panel	Hordeum vulgare subsp. vulgare	NCBITaxon	NCBITaxon:112509	leaf	BTO	BTO:0000713	Plant material	P0220	Carlsberg
Murdoch University Barley Phenology Diversity Panel	Hordeum vulgare subsp. vulgare	NCBITaxon	NCBITaxon:112509	leaf	BTO	BTO:0000713	Plant material	P0221	CAMARGUE
Murdoch University Barley Phenology Diversity Panel	Hordeum vulgare subsp. vulgare	NCBITaxon	NCBITaxon:112509	leaf	BTO	BTO:0000713	Plant material	P0222	CATRIN
Murdoch University Barley Phenology Diversity Panel	Hordeum vulgare subsp. vulgare	NCBITaxon	NCBITaxon:112509	leaf	BTO	BTO:0000713	Plant material	P0223	CBSS95M00084S-9M-2Y-3M-0Y
Murdoch University Barley Phenology Diversity Panel	Hordeum vulgare subsp. vulgare	NCBITaxon	NCBITaxon:112509	leaf	BTO	BTO:0000713	Plant material	P0224	CBSS95M00597T-B-3M-1Y-1M-0Y
Murdoch University Barley Phenology Diversity Panel	Hordeum vulgare subsp. vulgare	NCBITaxon	NCBITaxon:112509	leaf	BTO	BTO:0000713	Plant material	P0226	CBSS98M00022T-0TOPY-0M-1Y-2M-0Y
Murdoch University Barley Phenology Diversity Panel	Hordeum vulgare subsp. vulgare	NCBITaxon	NCBITaxon:112509	leaf	BTO	BTO:0000713	Plant material	P0227	CDC Battleford
Murdoch University Barley Phenology Diversity Panel	Hordeum vulgare subsp. vulgare	NCBITaxon	NCBITaxon:112509	leaf	BTO	BTO:0000713	Plant material	P0228	CDC Bold
Murdoch University Barley Phenology Diversity Panel	Hordeum vulgare subsp. vulgare	NCBITaxon	NCBITaxon:112509	leaf	BTO	BTO:0000713	Plant material	P0229	CDC Copeland
Murdoch University Barley Phenology Diversity Panel	Hordeum vulgare subsp. vulgare	NCBITaxon	NCBITaxon:112509	leaf	BTO	BTO:0000713	Plant material	P0230	CDC Dolly
Murdoch University Barley Phenology Diversity Panel	Hordeum vulgare subsp. vulgare	NCBITaxon	NCBITaxon:112509	leaf	BTO	BTO:0000713	Plant material	P0231	CDC Fleet
Murdoch University Barley Phenology Diversity Panel	Hordeum vulgare subsp. vulgare	NCBITaxon	NCBITaxon:112509	leaf	BTO	BTO:0000713	Plant material	P0232	CDC GOODALE
Murdoch University Barley Phenology Diversity Panel	Hordeum vulgare subsp. vulgare	NCBITaxon	NCBITaxon:112509	leaf	BTO	BTO:0000713	Plant material	P0233	CDC Guardian
Murdoch University Barley Phenology Diversity Panel	Hordeum vulgare subsp. vulgare	NCBITaxon	NCBITaxon:112509	leaf	BTO	BTO:0000713	Plant material	P0234	CDC Kendall
Murdoch University Barley Phenology Diversity Panel	Hordeum vulgare subsp. vulgare	NCBITaxon	NCBITaxon:112509	leaf	BTO	BTO:0000713	Plant material	P0235	CDC Kindersley
Murdoch University Barley Phenology Diversity Panel	Hordeum vulgare subsp. vulgare	NCBITaxon	NCBITaxon:112509	leaf	BTO	BTO:0000713	Plant material	P0236	CDC Landis
Murdoch University Barley Phenology Diversity Panel	Hordeum vulgare subsp. vulgare	NCBITaxon	NCBITaxon:112509	leaf	BTO	BTO:0000713	Plant material	P0237	CDC Meredith
Murdoch University Barley Phenology Diversity Panel	Hordeum vulgare subsp. vulgare	NCBITaxon	NCBITaxon:112509	leaf	BTO	BTO:0000713	Plant material	P0238	CDC Reserve
Murdoch University Barley Phenology Diversity Panel	Hordeum vulgare subsp. vulgare	NCBITaxon	NCBITaxon:112509	leaf	BTO	BTO:0000713	Plant material	P0239	CDC Sisler
Murdoch University Barley Phenology Diversity Panel	Hordeum vulgare subsp. vulgare	NCBITaxon	NCBITaxon:112509	leaf	BTO	BTO:0000713	Plant material	P0240	CDC SPRINGSIDE
Murdoch University Barley Phenology Diversity Panel	Hordeum vulgare subsp. vulgare	NCBITaxon	NCBITaxon:112509	leaf	BTO	BTO:0000713	Plant material	P0241	CDC Stratus
Murdoch University Barley Phenology Diversity Panel	Hordeum vulgare subsp. vulgare	NCBITaxon	NCBITaxon:112509	leaf	BTO	BTO:0000713	Plant material	P0242	CDC TISDALE
Murdoch University Barley Phenology Diversity Panel	Hordeum vulgare subsp. vulgare	NCBITaxon	NCBITaxon:112509	leaf	BTO	BTO:0000713	Plant material	P0243	CDC UNITY
Murdoch University Barley Phenology Diversity Panel	Hordeum vulgare subsp. vulgare	NCBITaxon	NCBITaxon:112509	leaf	BTO	BTO:0000713	Plant material	P0244	CDC Yorkton
Murdoch University Barley Phenology Diversity Panel	Hordeum vulgare subsp. vulgare	NCBITaxon	NCBITaxon:112509	leaf	BTO	BTO:0000713	Plant material	P0245	CDC Thompson
Murdoch University Barley Phenology Diversity Panel	Hordeum vulgare subsp. vulgare	NCBITaxon	NCBITaxon:112509	leaf	BTO	BTO:0000713	Plant material	P0246	Cebada Capa
Murdoch University Barley Phenology Diversity Panel	Hordeum vulgare subsp. vulgare	NCBITaxon	NCBITaxon:112509	leaf	BTO	BTO:0000713	Plant material	P0247	Cellar
Murdoch University Barley Phenology Diversity Panel	Hordeum vulgare subsp. vulgare	NCBITaxon	NCBITaxon:112509	leaf	BTO	BTO:0000713	Plant material	P0248	Cevada de 2 Ordens
Murdoch University Barley Phenology Diversity Panel	Hordeum vulgare subsp. vulgare	NCBITaxon	NCBITaxon:112509	leaf	BTO	BTO:0000713	Plant material	P0249	Chalice
Murdoch University Barley Phenology Diversity Panel	Hordeum vulgare subsp. vulgare	NCBITaxon	NCBITaxon:112509	leaf	BTO	BTO:0000713	Plant material	P0250	Chapais
Murdoch University Barley Phenology Diversity Panel	Hordeum vulgare subsp. vulgare	NCBITaxon	NCBITaxon:112509	leaf	BTO	BTO:0000713	Plant material	P0251	Charger
Murdoch University Barley Phenology Diversity Panel	Hordeum vulgare subsp. vulgare	NCBITaxon	NCBITaxon:112509	leaf	BTO	BTO:0000713	Plant material	P0252	CHARIOT
Murdoch University Barley Phenology Diversity Panel	Hordeum vulgare subsp. vulgare	NCBITaxon	NCBITaxon:112509	leaf	BTO	BTO:0000713	Plant material	P0253	Charlottetown
Murdoch University Barley Phenology Diversity Panel	Hordeum vulgare subsp. vulgare	NCBITaxon	NCBITaxon:112509	leaf	BTO	BTO:0000713	Plant material	P0254	Chebec
Murdoch University Barley Phenology Diversity Panel	Hordeum vulgare subsp. vulgare	NCBITaxon	NCBITaxon:112509	leaf	BTO	BTO:0000713	Plant material	P0255	CHERI
Murdoch University Barley Phenology Diversity Panel	Hordeum vulgare subsp. vulgare	NCBITaxon	NCBITaxon:112509	leaf	BTO	BTO:0000713	Plant material	P0256	Chevallier-Ottawa
Murdoch University Barley Phenology Diversity Panel	Hordeum vulgare subsp. vulgare	NCBITaxon	NCBITaxon:112509	leaf	BTO	BTO:0000713	Plant material	P0257	Chevron
Murdoch University Barley Phenology Diversity Panel	Hordeum vulgare subsp. vulgare	NCBITaxon	NCBITaxon:112509	leaf	BTO	BTO:0000713	Plant material	P0258	Chieftain
Murdoch University Barley Phenology Diversity Panel	Hordeum vulgare subsp. vulgare	NCBITaxon	NCBITaxon:112509	leaf	BTO	BTO:0000713	Plant material	P0260	Chinook
Murdoch University Barley Phenology Diversity Panel	Hordeum vulgare subsp. vulgare	NCBITaxon	NCBITaxon:112509	leaf	BTO	BTO:0000713	Plant material	P0261	CI5791
Murdoch University Barley Phenology Diversity Panel	Hordeum vulgare subsp. vulgare	NCBITaxon	NCBITaxon:112509	leaf	BTO	BTO:0000713	Plant material	P0262	CI9819
Murdoch University Barley Phenology Diversity Panel	Hordeum vulgare subsp. vulgare	NCBITaxon	NCBITaxon:112509	leaf	BTO	BTO:0000713	Plant material	P0263	Clara
Murdoch University Barley Phenology Diversity Panel	Hordeum vulgare subsp. vulgare	NCBITaxon	NCBITaxon:112509	leaf	BTO	BTO:0000713	Plant material	P0264	Claret/50c114//Yoshikei
Murdoch University Barley Phenology Diversity Panel	Hordeum vulgare subsp. vulgare	NCBITaxon	NCBITaxon:112509	leaf	BTO	BTO:0000713	Plant material	P0265	Clarity
Murdoch University Barley Phenology Diversity Panel	Hordeum vulgare subsp. vulgare	NCBITaxon	NCBITaxon:112509	leaf	BTO	BTO:0000713	Plant material	P0266	Clark
Murdoch University Barley Phenology Diversity Panel	Hordeum vulgare subsp. vulgare	NCBITaxon	NCBITaxon:112509	leaf	BTO	BTO:0000713	Plant material	P0267	CLE191
Murdoch University Barley Phenology Diversity Panel	Hordeum vulgare subsp. vulgare	NCBITaxon	NCBITaxon:112509	leaf	BTO	BTO:0000713	Plant material	P0268	CLE194
Murdoch University Barley Phenology Diversity Panel	Hordeum vulgare subsp. vulgare	NCBITaxon	NCBITaxon:112509	leaf	BTO	BTO:0000713	Plant material	P0269	CLE196
Murdoch University Barley Phenology Diversity Panel	Hordeum vulgare subsp. vulgare	NCBITaxon	NCBITaxon:112509	leaf	BTO	BTO:0000713	Plant material	P0270	CLE198
Murdoch University Barley Phenology Diversity Panel	Hordeum vulgare subsp. vulgare	NCBITaxon	NCBITaxon:112509	leaf	BTO	BTO:0000713	Plant material	P0271	CLE203
Murdoch University Barley Phenology Diversity Panel	Hordeum vulgare subsp. vulgare	NCBITaxon	NCBITaxon:112509	leaf	BTO	BTO:0000713	Plant material	P0272	CLE210
Murdoch University Barley Phenology Diversity Panel	Hordeum vulgare subsp. vulgare	NCBITaxon	NCBITaxon:112509	leaf	BTO	BTO:0000713	Plant material	P0273	CLE226
Murdoch University Barley Phenology Diversity Panel	Hordeum vulgare subsp. vulgare	NCBITaxon	NCBITaxon:112509	leaf	BTO	BTO:0000713	Plant material	P0274	CLE234
Murdoch University Barley Phenology Diversity Panel	Hordeum vulgare subsp. vulgare	NCBITaxon	NCBITaxon:112509	leaf	BTO	BTO:0000713	Plant material	P0275	CLE235
Murdoch University Barley Phenology Diversity Panel	Hordeum vulgare subsp. vulgare	NCBITaxon	NCBITaxon:112509	leaf	BTO	BTO:0000713	Plant material	P0277	CLE268
Murdoch University Barley Phenology Diversity Panel	Hordeum vulgare subsp. vulgare	NCBITaxon	NCBITaxon:112509	leaf	BTO	BTO:0000713	Plant material	P0278	CLE270
Murdoch University Barley Phenology Diversity Panel	Hordeum vulgare subsp. vulgare	NCBITaxon	NCBITaxon:112509	leaf	BTO	BTO:0000713	Plant material	P0279	CLE272
Murdoch University Barley Phenology Diversity Panel	Hordeum vulgare subsp. vulgare	NCBITaxon	NCBITaxon:112509	leaf	BTO	BTO:0000713	Plant material	P0280	Clipper
Murdoch University Barley Phenology Diversity Panel	Hordeum vulgare subsp. vulgare	NCBITaxon	NCBITaxon:112509	leaf	BTO	BTO:0000713	Plant material	P0281	Clp.HarC-19
Murdoch University Barley Phenology Diversity Panel	Hordeum vulgare subsp. vulgare	NCBITaxon	NCBITaxon:112509	leaf	BTO	BTO:0000713	Plant material	P0282	CM67
Murdoch University Barley Phenology Diversity Panel	Hordeum vulgare subsp. vulgare	NCBITaxon	NCBITaxon:112509	leaf	BTO	BTO:0000713	Plant material	P0283	Colter
Murdoch University Barley Phenology Diversity Panel	Hordeum vulgare subsp. vulgare	NCBITaxon	NCBITaxon:112509	leaf	BTO	BTO:0000713	Plant material	P0284	Commander
Murdoch University Barley Phenology Diversity Panel	Hordeum vulgare subsp. vulgare	NCBITaxon	NCBITaxon:112509	leaf	BTO	BTO:0000713	Plant material	P0285	Compass
Murdoch University Barley Phenology Diversity Panel	Hordeum vulgare subsp. vulgare	NCBITaxon	NCBITaxon:112509	leaf	BTO	BTO:0000713	Plant material	P0286	Conchita
Murdoch University Barley Phenology Diversity Panel	Hordeum vulgare subsp. vulgare	NCBITaxon	NCBITaxon:112509	leaf	BTO	BTO:0000713	Plant material	P0287	Conlon
Murdoch University Barley Phenology Diversity Panel	Hordeum vulgare subsp. vulgare	NCBITaxon	NCBITaxon:112509	leaf	BTO	BTO:0000713	Plant material	P0288	CONRAD
Murdoch University Barley Phenology Diversity Panel	Hordeum vulgare subsp. vulgare	NCBITaxon	NCBITaxon:112509	leaf	BTO	BTO:0000713	Plant material	P0289	COOPER
Murdoch University Barley Phenology Diversity Panel	Hordeum vulgare subsp. vulgare	NCBITaxon	NCBITaxon:112509	leaf	BTO	BTO:0000713	Plant material	P0290	Coor's
Murdoch University Barley Phenology Diversity Panel	Hordeum vulgare subsp. vulgare	NCBITaxon	NCBITaxon:112509	leaf	BTO	BTO:0000713	Plant material	P0291	CORGI
Murdoch University Barley Phenology Diversity Panel	Hordeum vulgare subsp. vulgare	NCBITaxon	NCBITaxon:112509	leaf	BTO	BTO:0000713	Plant material	P0292	Cowabbie
Murdoch University Barley Phenology Diversity Panel	Hordeum vulgare subsp. vulgare	NCBITaxon	NCBITaxon:112509	leaf	BTO	BTO:0000713	Plant material	P0293	Cutter
Murdoch University Barley Phenology Diversity Panel	Hordeum vulgare subsp. vulgare	NCBITaxon	NCBITaxon:112509	leaf	BTO	BTO:0000713	Plant material	P0294	CzechLandrace-243
Murdoch University Barley Phenology Diversity Panel	Hordeum vulgare subsp. vulgare	NCBITaxon	NCBITaxon:112509	leaf	BTO	BTO:0000713	Plant material	P0296	Dampier
Murdoch University Barley Phenology Diversity Panel	Hordeum vulgare subsp. vulgare	NCBITaxon	NCBITaxon:112509	leaf	BTO	BTO:0000713	Plant material	P0297	Dana*
Murdoch University Barley Phenology Diversity Panel	Hordeum vulgare subsp. vulgare	NCBITaxon	NCBITaxon:112509	leaf	BTO	BTO:0000713	Plant material	P0298	Danilo
Murdoch University Barley Phenology Diversity Panel	Hordeum vulgare subsp. vulgare	NCBITaxon	NCBITaxon:112509	leaf	BTO	BTO:0000713	Plant material	P0300	DAPHNE
Murdoch University Barley Phenology Diversity Panel	Hordeum vulgare subsp. vulgare	NCBITaxon	NCBITaxon:112509	leaf	BTO	BTO:0000713	Plant material	P0301	Dash
Murdoch University Barley Phenology Diversity Panel	Hordeum vulgare subsp. vulgare	NCBITaxon	NCBITaxon:112509	leaf	BTO	BTO:0000713	Plant material	P0302	DAYTON
Murdoch University Barley Phenology Diversity Panel	Hordeum vulgare subsp. vulgare	NCBITaxon	NCBITaxon:112509	leaf	BTO	BTO:0000713	Plant material	P0303	Defra
Murdoch University Barley Phenology Diversity Panel	Hordeum vulgare subsp. vulgare	NCBITaxon	NCBITaxon:112509	leaf	BTO	BTO:0000713	Plant material	P0304	Delibes
Murdoch University Barley Phenology Diversity Panel	Hordeum vulgare subsp. vulgare	NCBITaxon	NCBITaxon:112509	leaf	BTO	BTO:0000713	Plant material	P0305	Denar
Murdoch University Barley Phenology Diversity Panel	Hordeum vulgare subsp. vulgare	NCBITaxon	NCBITaxon:112509	leaf	BTO	BTO:0000713	Plant material	P0306	Dera
Murdoch University Barley Phenology Diversity Panel	Hordeum vulgare subsp. vulgare	NCBITaxon	NCBITaxon:112509	leaf	BTO	BTO:0000713	Plant material	P0307	Derkado
Murdoch University Barley Phenology Diversity Panel	Hordeum vulgare subsp. vulgare	NCBITaxon	NCBITaxon:112509	leaf	BTO	BTO:0000713	Plant material	P0308	DETENICKYBOHATYR
Murdoch University Barley Phenology Diversity Panel	Hordeum vulgare subsp. vulgare	NCBITaxon	NCBITaxon:112509	leaf	BTO	BTO:0000713	Plant material	P0309	DH29287
Murdoch University Barley Phenology Diversity Panel	Hordeum vulgare subsp. vulgare	NCBITaxon	NCBITaxon:112509	leaf	BTO	BTO:0000713	Plant material	P0310	DH29316
Murdoch University Barley Phenology Diversity Panel	Hordeum vulgare subsp. vulgare	NCBITaxon	NCBITaxon:112509	leaf	BTO	BTO:0000713	Plant material	P0311	DH29317
Murdoch University Barley Phenology Diversity Panel	Hordeum vulgare subsp. vulgare	NCBITaxon	NCBITaxon:112509	leaf	BTO	BTO:0000713	Plant material	P0312	DH29370
Murdoch University Barley Phenology Diversity Panel	Hordeum vulgare subsp. vulgare	NCBITaxon	NCBITaxon:112509	leaf	BTO	BTO:0000713	Plant material	P0313	DH29400
Murdoch University Barley Phenology Diversity Panel	Hordeum vulgare subsp. vulgare	NCBITaxon	NCBITaxon:112509	leaf	BTO	BTO:0000713	Plant material	P0314	DH29419
Murdoch University Barley Phenology Diversity Panel	Hordeum vulgare subsp. vulgare	NCBITaxon	NCBITaxon:112509	leaf	BTO	BTO:0000713	Plant material	P0315	Dhow
Murdoch University Barley Phenology Diversity Panel	Hordeum vulgare subsp. vulgare	NCBITaxon	NCBITaxon:112509	leaf	BTO	BTO:0000713	Plant material	P0316	DIABAS
Murdoch University Barley Phenology Diversity Panel	Hordeum vulgare subsp. vulgare	NCBITaxon	NCBITaxon:112509	leaf	BTO	BTO:0000713	Plant material	P0317	Diamant
Murdoch University Barley Phenology Diversity Panel	Hordeum vulgare subsp. vulgare	NCBITaxon	NCBITaxon:112509	leaf	BTO	BTO:0000713	Plant material	P0318	Dicktoo
Murdoch University Barley Phenology Diversity Panel	Hordeum vulgare subsp. vulgare	NCBITaxon	NCBITaxon:112509	leaf	BTO	BTO:0000713	Plant material	P0319	Digger
Murdoch University Barley Phenology Diversity Panel	Hordeum vulgare subsp. vulgare	NCBITaxon	NCBITaxon:112509	leaf	BTO	BTO:0000713	Plant material	P0321	Donaria
Murdoch University Barley Phenology Diversity Panel	Hordeum vulgare subsp. vulgare	NCBITaxon	NCBITaxon:112509	leaf	BTO	BTO:0000713	Plant material	P0322	Doolup
Murdoch University Barley Phenology Diversity Panel	Hordeum vulgare subsp. vulgare	NCBITaxon	NCBITaxon:112509	leaf	BTO	BTO:0000713	Plant material	P0323	Draught
Murdoch University Barley Phenology Diversity Panel	Hordeum vulgare subsp. vulgare	NCBITaxon	NCBITaxon:112509	leaf	BTO	BTO:0000713	Plant material	P0324	DVORAN
Murdoch University Barley Phenology Diversity Panel	Hordeum vulgare subsp. vulgare	NCBITaxon	NCBITaxon:112509	leaf	BTO	BTO:0000713	Plant material	P0325	E Dong 85-1
Murdoch University Barley Phenology Diversity Panel	Hordeum vulgare subsp. vulgare	NCBITaxon	NCBITaxon:112509	leaf	BTO	BTO:0000713	Plant material	P0326	EB1110
Murdoch University Barley Phenology Diversity Panel	Hordeum vulgare subsp. vulgare	NCBITaxon	NCBITaxon:112509	leaf	BTO	BTO:0000713	Plant material	P0327	EB1111
Murdoch University Barley Phenology Diversity Panel	Hordeum vulgare subsp. vulgare	NCBITaxon	NCBITaxon:112509	leaf	BTO	BTO:0000713	Plant material	P0328	EB1112
Murdoch University Barley Phenology Diversity Panel	Hordeum vulgare subsp. vulgare	NCBITaxon	NCBITaxon:112509	leaf	BTO	BTO:0000713	Plant material	P0329	Edda
Murdoch University Barley Phenology Diversity Panel	Hordeum vulgare subsp. vulgare	NCBITaxon	NCBITaxon:112509	leaf	BTO	BTO:0000713	Plant material	P0330	EMIRCOMPLEX
Murdoch University Barley Phenology Diversity Panel	Hordeum vulgare subsp. vulgare	NCBITaxon	NCBITaxon:112509	leaf	BTO	BTO:0000713	Plant material	P0331	EMPRESS
Murdoch University Barley Phenology Diversity Panel	Hordeum vulgare subsp. vulgare	NCBITaxon	NCBITaxon:112509	leaf	BTO	BTO:0000713	Plant material	P0332	ESPERANCE ORGE 289
Murdoch University Barley Phenology Diversity Panel	Hordeum vulgare subsp. vulgare	NCBITaxon	NCBITaxon:112509	leaf	BTO	BTO:0000713	Plant material	P0333	EUNOVA
Murdoch University Barley Phenology Diversity Panel	Hordeum vulgare subsp. vulgare	NCBITaxon	NCBITaxon:112509	leaf	BTO	BTO:0000713	Plant material	P0334	EUROPA
Murdoch University Barley Phenology Diversity Panel	Hordeum vulgare subsp. vulgare	NCBITaxon	NCBITaxon:112509	leaf	BTO	BTO:0000713	Plant material	P0335	Excel
Murdoch University Barley Phenology Diversity Panel	Hordeum vulgare subsp. vulgare	NCBITaxon	NCBITaxon:112509	leaf	BTO	BTO:0000713	Plant material	P0336	Expres
Murdoch University Barley Phenology Diversity Panel	Hordeum vulgare subsp. vulgare	NCBITaxon	NCBITaxon:112509	leaf	BTO	BTO:0000713	Plant material	P0337	Fairview
Murdoch University Barley Phenology Diversity Panel	Hordeum vulgare subsp. vulgare	NCBITaxon	NCBITaxon:112509	leaf	BTO	BTO:0000713	Plant material	P0338	Fathom
Murdoch University Barley Phenology Diversity Panel	Hordeum vulgare subsp. vulgare	NCBITaxon	NCBITaxon:112509	leaf	BTO	BTO:0000713	Plant material	P0339	FAVORIT
Murdoch University Barley Phenology Diversity Panel	Hordeum vulgare subsp. vulgare	NCBITaxon	NCBITaxon:112509	leaf	BTO	BTO:0000713	Plant material	P0340	Fct/Atn//HOR3877/Hml
Murdoch University Barley Phenology Diversity Panel	Hordeum vulgare subsp. vulgare	NCBITaxon	NCBITaxon:112509	leaf	BTO	BTO:0000713	Plant material	P0341	Fergie
Murdoch University Barley Phenology Diversity Panel	Hordeum vulgare subsp. vulgare	NCBITaxon	NCBITaxon:112509	leaf	BTO	BTO:0000713	Plant material	P0342	FILIPPA
Murdoch University Barley Phenology Diversity Panel	Hordeum vulgare subsp. vulgare	NCBITaxon	NCBITaxon:112509	leaf	BTO	BTO:0000713	Plant material	P0343	Finniss
Murdoch University Barley Phenology Diversity Panel	Hordeum vulgare subsp. vulgare	NCBITaxon	NCBITaxon:112509	leaf	BTO	BTO:0000713	Plant material	P0344	Fitzgerald
Murdoch University Barley Phenology Diversity Panel	Hordeum vulgare subsp. vulgare	NCBITaxon	NCBITaxon:112509	leaf	BTO	BTO:0000713	Plant material	P0345	Fitzroy
Murdoch University Barley Phenology Diversity Panel	Hordeum vulgare subsp. vulgare	NCBITaxon	NCBITaxon:112509	leaf	BTO	BTO:0000713	Plant material	P0346	Flagon
Murdoch University Barley Phenology Diversity Panel	Hordeum vulgare subsp. vulgare	NCBITaxon	NCBITaxon:112509	leaf	BTO	BTO:0000713	Plant material	P0347	Flagship
Murdoch University Barley Phenology Diversity Panel	Hordeum vulgare subsp. vulgare	NCBITaxon	NCBITaxon:112509	leaf	BTO	BTO:0000713	Plant material	P0348	Fleet
Murdoch University Barley Phenology Diversity Panel	Hordeum vulgare subsp. vulgare	NCBITaxon	NCBITaxon:112509	leaf	BTO	BTO:0000713	Plant material	P0349	Flinders
Murdoch University Barley Phenology Diversity Panel	Hordeum vulgare subsp. vulgare	NCBITaxon	NCBITaxon:112509	leaf	BTO	BTO:0000713	Plant material	P0350	FORMULA
Murdoch University Barley Phenology Diversity Panel	Hordeum vulgare subsp. vulgare	NCBITaxon	NCBITaxon:112509	leaf	BTO	BTO:0000713	Plant material	P0351	Forrest
Murdoch University Barley Phenology Diversity Panel	Hordeum vulgare subsp. vulgare	NCBITaxon	NCBITaxon:112509	leaf	BTO	BTO:0000713	Plant material	P0352	Foster
Murdoch University Barley Phenology Diversity Panel	Hordeum vulgare subsp. vulgare	NCBITaxon	NCBITaxon:112509	leaf	BTO	BTO:0000713	Plant material	P0353	FR/DAYTON
Murdoch University Barley Phenology Diversity Panel	Hordeum vulgare subsp. vulgare	NCBITaxon	NCBITaxon:112509	leaf	BTO	BTO:0000713	Plant material	P0354	Fractal
Murdoch University Barley Phenology Diversity Panel	Hordeum vulgare subsp. vulgare	NCBITaxon	NCBITaxon:112509	leaf	BTO	BTO:0000713	Plant material	P0355	France 30161
Murdoch University Barley Phenology Diversity Panel	Hordeum vulgare subsp. vulgare	NCBITaxon	NCBITaxon:112509	leaf	BTO	BTO:0000713	Plant material	P0357	Franklin
Murdoch University Barley Phenology Diversity Panel	Hordeum vulgare subsp. vulgare	NCBITaxon	NCBITaxon:112509	leaf	BTO	BTO:0000713	Plant material	P0358	Frederickson
Murdoch University Barley Phenology Diversity Panel	Hordeum vulgare subsp. vulgare	NCBITaxon	NCBITaxon:112509	leaf	BTO	BTO:0000713	Plant material	P0359	Fuji Nijo
Murdoch University Barley Phenology Diversity Panel	Hordeum vulgare subsp. vulgare	NCBITaxon	NCBITaxon:112509	leaf	BTO	BTO:0000713	Plant material	P0360	Gairdner-Fnk
Murdoch University Barley Phenology Diversity Panel	Hordeum vulgare subsp. vulgare	NCBITaxon	NCBITaxon:112509	leaf	BTO	BTO:0000713	Plant material	P0361	GALAN
Murdoch University Barley Phenology Diversity Panel	Hordeum vulgare subsp. vulgare	NCBITaxon	NCBITaxon:112509	leaf	BTO	BTO:0000713	Plant material	P0362	Galaxy
Murdoch University Barley Phenology Diversity Panel	Hordeum vulgare subsp. vulgare	NCBITaxon	NCBITaxon:112509	leaf	BTO	BTO:0000713	Plant material	P0365	Galleon
Murdoch University Barley Phenology Diversity Panel	Hordeum vulgare subsp. vulgare	NCBITaxon	NCBITaxon:112509	leaf	BTO	BTO:0000713	Plant material	P0367	Gimpel
Murdoch University Barley Phenology Diversity Panel	Hordeum vulgare subsp. vulgare	NCBITaxon	NCBITaxon:112509	leaf	BTO	BTO:0000713	Plant material	P0368	Gobernadora
Murdoch University Barley Phenology Diversity Panel	Hordeum vulgare subsp. vulgare	NCBITaxon	NCBITaxon:112509	leaf	BTO	BTO:0000713	Plant material	P0369	Golden Promise
Murdoch University Barley Phenology Diversity Panel	Hordeum vulgare subsp. vulgare	NCBITaxon	NCBITaxon:112509	leaf	BTO	BTO:0000713	Plant material	P0370	Goldmarker
Murdoch University Barley Phenology Diversity Panel	Hordeum vulgare subsp. vulgare	NCBITaxon	NCBITaxon:112509	leaf	BTO	BTO:0000713	Plant material	P0371	GrangeR
Murdoch University Barley Phenology Diversity Panel	Hordeum vulgare subsp. vulgare	NCBITaxon	NCBITaxon:112509	leaf	BTO	BTO:0000713	Plant material	P0372	Granifen
Murdoch University Barley Phenology Diversity Panel	Hordeum vulgare subsp. vulgare	NCBITaxon	NCBITaxon:112509	leaf	BTO	BTO:0000713	Plant material	P0373	Grimmett
Murdoch University Barley Phenology Diversity Panel	Hordeum vulgare subsp. vulgare	NCBITaxon	NCBITaxon:112509	leaf	BTO	BTO:0000713	Plant material	P0374	Grout
Murdoch University Barley Phenology Diversity Panel	Hordeum vulgare subsp. vulgare	NCBITaxon	NCBITaxon:112509	leaf	BTO	BTO:0000713	Plant material	P0375	GSHO 2479 (in Glacier,slender dwarf 4 mutant)
Murdoch University Barley Phenology Diversity Panel	Hordeum vulgare subsp. vulgare	NCBITaxon	NCBITaxon:112509	leaf	BTO	BTO:0000713	Plant material	P0376	GSHO 2483 (in XV2334-6R from Indian Dwarf, slender dwarf 5 mutant)
Murdoch University Barley Phenology Diversity Panel	Hordeum vulgare subsp. vulgare	NCBITaxon	NCBITaxon:112509	leaf	BTO	BTO:0000713	Plant material	P0377	Gustoe
Murdoch University Barley Phenology Diversity Panel	Hordeum vulgare subsp. vulgare	NCBITaxon	NCBITaxon:112509	leaf	BTO	BTO:0000713	Plant material	P0378	H91011001
Murdoch University Barley Phenology Diversity Panel	Hordeum vulgare subsp. vulgare	NCBITaxon	NCBITaxon:112509	leaf	BTO	BTO:0000713	Plant material	P0379	H92014002X
Murdoch University Barley Phenology Diversity Panel	Hordeum vulgare subsp. vulgare	NCBITaxon	NCBITaxon:112509	leaf	BTO	BTO:0000713	Plant material	P0380	H92036005Z
Murdoch University Barley Phenology Diversity Panel	Hordeum vulgare subsp. vulgare	NCBITaxon	NCBITaxon:112509	leaf	BTO	BTO:0000713	Plant material	P0381	H92066207Z
Murdoch University Barley Phenology Diversity Panel	Hordeum vulgare subsp. vulgare	NCBITaxon	NCBITaxon:112509	leaf	BTO	BTO:0000713	Plant material	P0382	H93174006
Murdoch University Barley Phenology Diversity Panel	Hordeum vulgare subsp. vulgare	NCBITaxon	NCBITaxon:112509	leaf	BTO	BTO:0000713	Plant material	P0383	H96009006
Murdoch University Barley Phenology Diversity Panel	Hordeum vulgare subsp. vulgare	NCBITaxon	NCBITaxon:112509	leaf	BTO	BTO:0000713	Plant material	P0384	H97006005
Murdoch University Barley Phenology Diversity Panel	Hordeum vulgare subsp. vulgare	NCBITaxon	NCBITaxon:112509	leaf	BTO	BTO:0000713	Plant material	P0385	Halcyon
Murdoch University Barley Phenology Diversity Panel	Hordeum vulgare subsp. vulgare	NCBITaxon	NCBITaxon:112509	leaf	BTO	BTO:0000713	Plant material	P0386	Hamelin
Murdoch University Barley Phenology Diversity Panel	Hordeum vulgare subsp. vulgare	NCBITaxon	NCBITaxon:112509	leaf	BTO	BTO:0000713	Plant material	P0387	Han 85-222
Murdoch University Barley Phenology Diversity Panel	Hordeum vulgare subsp. vulgare	NCBITaxon	NCBITaxon:112509	leaf	BTO	BTO:0000713	Plant material	P0389	Hannan
Murdoch University Barley Phenology Diversity Panel	Hordeum vulgare subsp. vulgare	NCBITaxon	NCBITaxon:112509	leaf	BTO	BTO:0000713	Plant material	P0390	HANNCHEN
Murdoch University Barley Phenology Diversity Panel	Hordeum vulgare subsp. vulgare	NCBITaxon	NCBITaxon:112509	leaf	BTO	BTO:0000713	Plant material	P0391	Har.Nan-35-24
Murdoch University Barley Phenology Diversity Panel	Hordeum vulgare subsp. vulgare	NCBITaxon	NCBITaxon:112509	leaf	BTO	BTO:0000713	Plant material	P0392	Har.Nan-35-28
Murdoch University Barley Phenology Diversity Panel	Hordeum vulgare subsp. vulgare	NCBITaxon	NCBITaxon:112509	leaf	BTO	BTO:0000713	Plant material	P0393	Harbine
Murdoch University Barley Phenology Diversity Panel	Hordeum vulgare subsp. vulgare	NCBITaxon	NCBITaxon:112509	leaf	BTO	BTO:0000713	Plant material	P0394	HARRINGTON
Murdoch University Barley Phenology Diversity Panel	Hordeum vulgare subsp. vulgare	NCBITaxon	NCBITaxon:112509	leaf	BTO	BTO:0000713	Plant material	P0395	Harriot
Murdoch University Barley Phenology Diversity Panel	Hordeum vulgare subsp. vulgare	NCBITaxon	NCBITaxon:112509	leaf	BTO	BTO:0000713	Plant material	P0397	HART
Murdoch University Barley Phenology Diversity Panel	Hordeum vulgare subsp. vulgare	NCBITaxon	NCBITaxon:112509	leaf	BTO	BTO:0000713	Plant material	P0398	Haruna Nijo
Murdoch University Barley Phenology Diversity Panel	Hordeum vulgare subsp. vulgare	NCBITaxon	NCBITaxon:112509	leaf	BTO	BTO:0000713	Plant material	P0399	Hassan
Murdoch University Barley Phenology Diversity Panel	Hordeum vulgare subsp. vulgare	NCBITaxon	NCBITaxon:112509	leaf	BTO	BTO:0000713	Plant material	P0400	Havanna
Murdoch University Barley Phenology Diversity Panel	Hordeum vulgare subsp. vulgare	NCBITaxon	NCBITaxon:112509	leaf	BTO	BTO:0000713	Plant material	P0401	HB08306
Murdoch University Barley Phenology Diversity Panel	Hordeum vulgare subsp. vulgare	NCBITaxon	NCBITaxon:112509	leaf	BTO	BTO:0000713	Plant material	P0402	HB09309
Murdoch University Barley Phenology Diversity Panel	Hordeum vulgare subsp. vulgare	NCBITaxon	NCBITaxon:112509	leaf	BTO	BTO:0000713	Plant material	P0403	HB343-SB94290-CDC SPEEDY
Murdoch University Barley Phenology Diversity Panel	Hordeum vulgare subsp. vulgare	NCBITaxon	NCBITaxon:112509	leaf	BTO	BTO:0000713	Plant material	P0404	HB344-SB93666
Murdoch University Barley Phenology Diversity Panel	Hordeum vulgare subsp. vulgare	NCBITaxon	NCBITaxon:112509	leaf	BTO	BTO:0000713	Plant material	P0405	HB352
Murdoch University Barley Phenology Diversity Panel	Hordeum vulgare subsp. vulgare	NCBITaxon	NCBITaxon:112509	leaf	BTO	BTO:0000713	Plant material	P0406	HB378
Murdoch University Barley Phenology Diversity Panel	Hordeum vulgare subsp. vulgare	NCBITaxon	NCBITaxon:112509	leaf	BTO	BTO:0000713	Plant material	P0407	HB380
Murdoch University Barley Phenology Diversity Panel	Hordeum vulgare subsp. vulgare	NCBITaxon	NCBITaxon:112509	leaf	BTO	BTO:0000713	Plant material	P0408	HB382
Murdoch University Barley Phenology Diversity Panel	Hordeum vulgare subsp. vulgare	NCBITaxon	NCBITaxon:112509	leaf	BTO	BTO:0000713	Plant material	P0409	HB385
Murdoch University Barley Phenology Diversity Panel	Hordeum vulgare subsp. vulgare	NCBITaxon	NCBITaxon:112509	leaf	BTO	BTO:0000713	Plant material	P0410	HB395
Murdoch University Barley Phenology Diversity Panel	Hordeum vulgare subsp. vulgare	NCBITaxon	NCBITaxon:112509	leaf	BTO	BTO:0000713	Plant material	P0411	HB702
Murdoch University Barley Phenology Diversity Panel	Hordeum vulgare subsp. vulgare	NCBITaxon	NCBITaxon:112509	leaf	BTO	BTO:0000713	Plant material	P0412	HB805-BZ594-26
Murdoch University Barley Phenology Diversity Panel	Hordeum vulgare subsp. vulgare	NCBITaxon	NCBITaxon:112509	leaf	BTO	BTO:0000713	Plant material	P0413	Heart
Murdoch University Barley Phenology Diversity Panel	Hordeum vulgare subsp. vulgare	NCBITaxon	NCBITaxon:112509	leaf	BTO	BTO:0000713	Plant material	P0414	Hector
Murdoch University Barley Phenology Diversity Panel	Hordeum vulgare subsp. vulgare	NCBITaxon	NCBITaxon:112509	leaf	BTO	BTO:0000713	Plant material	P0415	Heikkilä (NGB 00312)
Murdoch University Barley Phenology Diversity Panel	Hordeum vulgare subsp. vulgare	NCBITaxon	NCBITaxon:112509	leaf	BTO	BTO:0000713	Plant material	P0416	Henley
Murdoch University Barley Phenology Diversity Panel	Hordeum vulgare subsp. vulgare	NCBITaxon	NCBITaxon:112509	leaf	BTO	BTO:0000713	Plant material	P0417	Heriot
Murdoch University Barley Phenology Diversity Panel	Hordeum vulgare subsp. vulgare	NCBITaxon	NCBITaxon:112509	leaf	BTO	BTO:0000713	Plant material	P0418	Heris
Murdoch University Barley Phenology Diversity Panel	Hordeum vulgare subsp. vulgare	NCBITaxon	NCBITaxon:112509	leaf	BTO	BTO:0000713	Plant material	P0419	Hindmarsh
Murdoch University Barley Phenology Diversity Panel	Hordeum vulgare subsp. vulgare	NCBITaxon	NCBITaxon:112509	leaf	BTO	BTO:0000713	Plant material	P0420	Hml/I88-549-3
Murdoch University Barley Phenology Diversity Panel	Hordeum vulgare subsp. vulgare	NCBITaxon	NCBITaxon:112509	leaf	BTO	BTO:0000713	Plant material	P0421	Hml-02/ArabiAbiad/3/Api/CM67//Nacta/4/WI2269/Espe
Murdoch University Barley Phenology Diversity Panel	Hordeum vulgare subsp. vulgare	NCBITaxon	NCBITaxon:112509	leaf	BTO	BTO:0000713	Plant material	P0422	HODONINSKY-KVAS
Murdoch University Barley Phenology Diversity Panel	Hordeum vulgare subsp. vulgare	NCBITaxon	NCBITaxon:112509	leaf	BTO	BTO:0000713	Plant material	P0423	Hu Mai 4 Hao
Murdoch University Barley Phenology Diversity Panel	Hordeum vulgare subsp. vulgare	NCBITaxon	NCBITaxon:112509	leaf	BTO	BTO:0000713	Plant material	P0424	I01-106-2-2
Murdoch University Barley Phenology Diversity Panel	Hordeum vulgare subsp. vulgare	NCBITaxon	NCBITaxon:112509	leaf	BTO	BTO:0000713	Plant material	P0425	I01-173-1
Murdoch University Barley Phenology Diversity Panel	Hordeum vulgare subsp. vulgare	NCBITaxon	NCBITaxon:112509	leaf	BTO	BTO:0000713	Plant material	P0426	I01-176-1
Murdoch University Barley Phenology Diversity Panel	Hordeum vulgare subsp. vulgare	NCBITaxon	NCBITaxon:112509	leaf	BTO	BTO:0000713	Plant material	P0427	I01-177-2
Murdoch University Barley Phenology Diversity Panel	Hordeum vulgare subsp. vulgare	NCBITaxon	NCBITaxon:112509	leaf	BTO	BTO:0000713	Plant material	P0428	I01-179-4
Murdoch University Barley Phenology Diversity Panel	Hordeum vulgare subsp. vulgare	NCBITaxon	NCBITaxon:112509	leaf	BTO	BTO:0000713	Plant material	P0429	I01-302-1
Murdoch University Barley Phenology Diversity Panel	Hordeum vulgare subsp. vulgare	NCBITaxon	NCBITaxon:112509	leaf	BTO	BTO:0000713	Plant material	P0430	I046
Murdoch University Barley Phenology Diversity Panel	Hordeum vulgare subsp. vulgare	NCBITaxon	NCBITaxon:112509	leaf	BTO	BTO:0000713	Plant material	P0431	I88-378
Murdoch University Barley Phenology Diversity Panel	Hordeum vulgare subsp. vulgare	NCBITaxon	NCBITaxon:112509	leaf	BTO	BTO:0000713	Plant material	P0432	I88-534
Murdoch University Barley Phenology Diversity Panel	Hordeum vulgare subsp. vulgare	NCBITaxon	NCBITaxon:112509	leaf	BTO	BTO:0000713	Plant material	P0433	I89-420
Murdoch University Barley Phenology Diversity Panel	Hordeum vulgare subsp. vulgare	NCBITaxon	NCBITaxon:112509	leaf	BTO	BTO:0000713	Plant material	P0434	I89-440
Murdoch University Barley Phenology Diversity Panel	Hordeum vulgare subsp. vulgare	NCBITaxon	NCBITaxon:112509	leaf	BTO	BTO:0000713	Plant material	P0435	I90-137-1
Murdoch University Barley Phenology Diversity Panel	Hordeum vulgare subsp. vulgare	NCBITaxon	NCBITaxon:112509	leaf	BTO	BTO:0000713	Plant material	P0436	I91-454
Murdoch University Barley Phenology Diversity Panel	Hordeum vulgare subsp. vulgare	NCBITaxon	NCBITaxon:112509	leaf	BTO	BTO:0000713	Plant material	P0437	I91-495
Murdoch University Barley Phenology Diversity Panel	Hordeum vulgare subsp. vulgare	NCBITaxon	NCBITaxon:112509	leaf	BTO	BTO:0000713	Plant material	P0438	I91-672
Murdoch University Barley Phenology Diversity Panel	Hordeum vulgare subsp. vulgare	NCBITaxon	NCBITaxon:112509	leaf	BTO	BTO:0000713	Plant material	P0439	I91-686
Murdoch University Barley Phenology Diversity Panel	Hordeum vulgare subsp. vulgare	NCBITaxon	NCBITaxon:112509	leaf	BTO	BTO:0000713	Plant material	P0440	I91-696
Murdoch University Barley Phenology Diversity Panel	Hordeum vulgare subsp. vulgare	NCBITaxon	NCBITaxon:112509	leaf	BTO	BTO:0000713	Plant material	P0441	I91-698
Murdoch University Barley Phenology Diversity Panel	Hordeum vulgare subsp. vulgare	NCBITaxon	NCBITaxon:112509	leaf	BTO	BTO:0000713	Plant material	P0442	I92-212
Murdoch University Barley Phenology Diversity Panel	Hordeum vulgare subsp. vulgare	NCBITaxon	NCBITaxon:112509	leaf	BTO	BTO:0000713	Plant material	P0443	I92-562
Murdoch University Barley Phenology Diversity Panel	Hordeum vulgare subsp. vulgare	NCBITaxon	NCBITaxon:112509	leaf	BTO	BTO:0000713	Plant material	P0444	I93-122R
Murdoch University Barley Phenology Diversity Panel	Hordeum vulgare subsp. vulgare	NCBITaxon	NCBITaxon:112509	leaf	BTO	BTO:0000713	Plant material	P0445	I93-608
Murdoch University Barley Phenology Diversity Panel	Hordeum vulgare subsp. vulgare	NCBITaxon	NCBITaxon:112509	leaf	BTO	BTO:0000713	Plant material	P0446	I93-635
Murdoch University Barley Phenology Diversity Panel	Hordeum vulgare subsp. vulgare	NCBITaxon	NCBITaxon:112509	leaf	BTO	BTO:0000713	Plant material	P0447	I93-654
Murdoch University Barley Phenology Diversity Panel	Hordeum vulgare subsp. vulgare	NCBITaxon	NCBITaxon:112509	leaf	BTO	BTO:0000713	Plant material	P0448	I96-339
Murdoch University Barley Phenology Diversity Panel	Hordeum vulgare subsp. vulgare	NCBITaxon	NCBITaxon:112509	leaf	BTO	BTO:0000713	Plant material	P0449	I96-92
Murdoch University Barley Phenology Diversity Panel	Hordeum vulgare subsp. vulgare	NCBITaxon	NCBITaxon:112509	leaf	BTO	BTO:0000713	Plant material	P0450	I97-320
Murdoch University Barley Phenology Diversity Panel	Hordeum vulgare subsp. vulgare	NCBITaxon	NCBITaxon:112509	leaf	BTO	BTO:0000713	Plant material	P0451	I97-415
Murdoch University Barley Phenology Diversity Panel	Hordeum vulgare subsp. vulgare	NCBITaxon	NCBITaxon:112509	leaf	BTO	BTO:0000713	Plant material	P0453	ICB 104039
Murdoch University Barley Phenology Diversity Panel	Hordeum vulgare subsp. vulgare	NCBITaxon	NCBITaxon:112509	leaf	BTO	BTO:0000713	Plant material	P0454	ICB78-0058-7AP-2AP-1AP-4AP-0AP
Murdoch University Barley Phenology Diversity Panel	Hordeum vulgare subsp. vulgare	NCBITaxon	NCBITaxon:112509	leaf	BTO	BTO:0000713	Plant material	P0455	ICB93-0781-43AP-0AP
Murdoch University Barley Phenology Diversity Panel	Hordeum vulgare subsp. vulgare	NCBITaxon	NCBITaxon:112509	leaf	BTO	BTO:0000713	Plant material	P0456	IG 16957
Murdoch University Barley Phenology Diversity Panel	Hordeum vulgare subsp. vulgare	NCBITaxon	NCBITaxon:112509	leaf	BTO	BTO:0000713	Plant material	P0457	IGB1103
Murdoch University Barley Phenology Diversity Panel	Hordeum vulgare subsp. vulgare	NCBITaxon	NCBITaxon:112509	leaf	BTO	BTO:0000713	Plant material	P0458	IGB1115
Murdoch University Barley Phenology Diversity Panel	Hordeum vulgare subsp. vulgare	NCBITaxon	NCBITaxon:112509	leaf	BTO	BTO:0000713	Plant material	P0459	IGB1116
Murdoch University Barley Phenology Diversity Panel	Hordeum vulgare subsp. vulgare	NCBITaxon	NCBITaxon:112509	leaf	BTO	BTO:0000713	Plant material	P0460	IGB1120
Murdoch University Barley Phenology Diversity Panel	Hordeum vulgare subsp. vulgare	NCBITaxon	NCBITaxon:112509	leaf	BTO	BTO:0000713	Plant material	P0461	IGB1124
Murdoch University Barley Phenology Diversity Panel	Hordeum vulgare subsp. vulgare	NCBITaxon	NCBITaxon:112509	leaf	BTO	BTO:0000713	Plant material	P0462	IGB1133
Murdoch University Barley Phenology Diversity Panel	Hordeum vulgare subsp. vulgare	NCBITaxon	NCBITaxon:112509	leaf	BTO	BTO:0000713	Plant material	P0463	IGB1138
Murdoch University Barley Phenology Diversity Panel	Hordeum vulgare subsp. vulgare	NCBITaxon	NCBITaxon:112509	leaf	BTO	BTO:0000713	Plant material	P0464	IGB1139
Murdoch University Barley Phenology Diversity Panel	Hordeum vulgare subsp. vulgare	NCBITaxon	NCBITaxon:112509	leaf	BTO	BTO:0000713	Plant material	P0465	IGB1140
Murdoch University Barley Phenology Diversity Panel	Hordeum vulgare subsp. vulgare	NCBITaxon	NCBITaxon:112509	leaf	BTO	BTO:0000713	Plant material	P0466	IGB1157
Murdoch University Barley Phenology Diversity Panel	Hordeum vulgare subsp. vulgare	NCBITaxon	NCBITaxon:112509	leaf	BTO	BTO:0000713	Plant material	P0467	IGB1201
Murdoch University Barley Phenology Diversity Panel	Hordeum vulgare subsp. vulgare	NCBITaxon	NCBITaxon:112509	leaf	BTO	BTO:0000713	Plant material	P0468	IGB1211
Murdoch University Barley Phenology Diversity Panel	Hordeum vulgare subsp. vulgare	NCBITaxon	NCBITaxon:112509	leaf	BTO	BTO:0000713	Plant material	P0469	IGB1234
Murdoch University Barley Phenology Diversity Panel	Hordeum vulgare subsp. vulgare	NCBITaxon	NCBITaxon:112509	leaf	BTO	BTO:0000713	Plant material	P0470	IGB1235
Murdoch University Barley Phenology Diversity Panel	Hordeum vulgare subsp. vulgare	NCBITaxon	NCBITaxon:112509	leaf	BTO	BTO:0000713	Plant material	P0471	IGB1243
Murdoch University Barley Phenology Diversity Panel	Hordeum vulgare subsp. vulgare	NCBITaxon	NCBITaxon:112509	leaf	BTO	BTO:0000713	Plant material	P0472	IGB1244
Murdoch University Barley Phenology Diversity Panel	Hordeum vulgare subsp. vulgare	NCBITaxon	NCBITaxon:112509	leaf	BTO	BTO:0000713	Plant material	P0473	Igri
Murdoch University Barley Phenology Diversity Panel	Hordeum vulgare subsp. vulgare	NCBITaxon	NCBITaxon:112509	leaf	BTO	BTO:0000713	Plant material	P0474	IGV3-309 (ABYSSINIAN)
Murdoch University Barley Phenology Diversity Panel	Hordeum vulgare subsp. vulgare	NCBITaxon	NCBITaxon:112509	leaf	BTO	BTO:0000713	Plant material	P0475	IGV3-313 (ATLAS46)
Murdoch University Barley Phenology Diversity Panel	Hordeum vulgare subsp. vulgare	NCBITaxon	NCBITaxon:112509	leaf	BTO	BTO:0000713	Plant material	P0476	Ilka
Murdoch University Barley Phenology Diversity Panel	Hordeum vulgare subsp. vulgare	NCBITaxon	NCBITaxon:112509	leaf	BTO	BTO:0000713	Plant material	P0477	Inari
Murdoch University Barley Phenology Diversity Panel	Hordeum vulgare subsp. vulgare	NCBITaxon	NCBITaxon:112509	leaf	BTO	BTO:0000713	Plant material	P0478	INDIAN DWARF (CIho 13994)
Murdoch University Barley Phenology Diversity Panel	Hordeum vulgare subsp. vulgare	NCBITaxon	NCBITaxon:112509	leaf	BTO	BTO:0000713	Plant material	P0479	Ishuku Shirazu
Murdoch University Barley Phenology Diversity Panel	Hordeum vulgare subsp. vulgare	NCBITaxon	NCBITaxon:112509	leaf	BTO	BTO:0000713	Plant material	P0480	Jantar
Murdoch University Barley Phenology Diversity Panel	Hordeum vulgare subsp. vulgare	NCBITaxon	NCBITaxon:112509	leaf	BTO	BTO:0000713	Plant material	P0481	Jessica
Murdoch University Barley Phenology Diversity Panel	Hordeum vulgare subsp. vulgare	NCBITaxon	NCBITaxon:112509	leaf	BTO	BTO:0000713	Plant material	P0482	Jubilant
Murdoch University Barley Phenology Diversity Panel	Hordeum vulgare subsp. vulgare	NCBITaxon	NCBITaxon:112509	leaf	BTO	BTO:0000713	Plant material	P0483	Jyoti-PI 428399
Murdoch University Barley Phenology Diversity Panel	Hordeum vulgare subsp. vulgare	NCBITaxon	NCBITaxon:112509	leaf	BTO	BTO:0000713	Plant material	P0484	Kalkreuther Fruhe
Murdoch University Barley Phenology Diversity Panel	Hordeum vulgare subsp. vulgare	NCBITaxon	NCBITaxon:112509	leaf	BTO	BTO:0000713	Plant material	P0485	Kaputar
Murdoch University Barley Phenology Diversity Panel	Hordeum vulgare subsp. vulgare	NCBITaxon	NCBITaxon:112509	leaf	BTO	BTO:0000713	Plant material	P0486	KARRI
Murdoch University Barley Phenology Diversity Panel	Hordeum vulgare subsp. vulgare	NCBITaxon	NCBITaxon:112509	leaf	BTO	BTO:0000713	Plant material	P0487	KASTICKY
Murdoch University Barley Phenology Diversity Panel	Hordeum vulgare subsp. vulgare	NCBITaxon	NCBITaxon:112509	leaf	BTO	BTO:0000713	Plant material	P0488	KB35
Murdoch University Barley Phenology Diversity Panel	Hordeum vulgare subsp. vulgare	NCBITaxon	NCBITaxon:112509	leaf	BTO	BTO:0000713	Plant material	P0489	Kearney
Murdoch University Barley Phenology Diversity Panel	Hordeum vulgare subsp. vulgare	NCBITaxon	NCBITaxon:112509	leaf	BTO	BTO:0000713	Plant material	P0490	Keel
Murdoch University Barley Phenology Diversity Panel	Hordeum vulgare subsp. vulgare	NCBITaxon	NCBITaxon:112509	leaf	BTO	BTO:0000713	Plant material	P0492	KINAI 5 (eam8.k mutant)
Murdoch University Barley Phenology Diversity Panel	Hordeum vulgare subsp. vulgare	NCBITaxon	NCBITaxon:112509	leaf	BTO	BTO:0000713	Plant material	P0493	Kinu Nijo 15
Murdoch University Barley Phenology Diversity Panel	Hordeum vulgare subsp. vulgare	NCBITaxon	NCBITaxon:112509	leaf	BTO	BTO:0000713	Plant material	P0494	Kinu Nijo 7
Murdoch University Barley Phenology Diversity Panel	Hordeum vulgare subsp. vulgare	NCBITaxon	NCBITaxon:112509	leaf	BTO	BTO:0000713	Plant material	P0495	Kinukei 18
Murdoch University Barley Phenology Diversity Panel	Hordeum vulgare subsp. vulgare	NCBITaxon	NCBITaxon:112509	leaf	BTO	BTO:0000713	Plant material	P0496	Kinukei 19
Murdoch University Barley Phenology Diversity Panel	Hordeum vulgare subsp. vulgare	NCBITaxon	NCBITaxon:112509	leaf	BTO	BTO:0000713	Plant material	P0497	Kinukei 21
Murdoch University Barley Phenology Diversity Panel	Hordeum vulgare subsp. vulgare	NCBITaxon	NCBITaxon:112509	leaf	BTO	BTO:0000713	Plant material	P0498	Kinukei 7
Murdoch University Barley Phenology Diversity Panel	Hordeum vulgare subsp. vulgare	NCBITaxon	NCBITaxon:112509	leaf	BTO	BTO:0000713	Plant material	P0499	KLAXON
Murdoch University Barley Phenology Diversity Panel	Hordeum vulgare subsp. vulgare	NCBITaxon	NCBITaxon:112509	leaf	BTO	BTO:0000713	Plant material	P0500	KNEIFEL GERSTE VOLLKORN
Murdoch University Barley Phenology Diversity Panel	Hordeum vulgare subsp. vulgare	NCBITaxon	NCBITaxon:112509	leaf	BTO	BTO:0000713	Plant material	P0501	KNEIFLUV P 13
Murdoch University Barley Phenology Diversity Panel	Hordeum vulgare subsp. vulgare	NCBITaxon	NCBITaxon:112509	leaf	BTO	BTO:0000713	Plant material	P0503	KOMPAKT
Murdoch University Barley Phenology Diversity Panel	Hordeum vulgare subsp. vulgare	NCBITaxon	NCBITaxon:112509	leaf	BTO	BTO:0000713	Plant material	P0504	Krona
Murdoch University Barley Phenology Diversity Panel	Hordeum vulgare subsp. vulgare	NCBITaxon	NCBITaxon:112509	leaf	BTO	BTO:0000713	Plant material	P0505	KRYSTAL (Mla13)
Murdoch University Barley Phenology Diversity Panel	Hordeum vulgare subsp. vulgare	NCBITaxon	NCBITaxon:112509	leaf	BTO	BTO:0000713	Plant material	P0506	KS1294
Murdoch University Barley Phenology Diversity Panel	Hordeum vulgare subsp. vulgare	NCBITaxon	NCBITaxon:112509	leaf	BTO	BTO:0000713	Plant material	P0507	Kustaa
Murdoch University Barley Phenology Diversity Panel	Hordeum vulgare subsp. vulgare	NCBITaxon	NCBITaxon:112509	leaf	BTO	BTO:0000713	Plant material	P0508	Kyle/Snm/Ulm
Murdoch University Barley Phenology Diversity Panel	Hordeum vulgare subsp. vulgare	NCBITaxon	NCBITaxon:112509	leaf	BTO	BTO:0000713	Plant material	P0509	Kym
Murdoch University Barley Phenology Diversity Panel	Hordeum vulgare subsp. vulgare	NCBITaxon	NCBITaxon:112509	leaf	BTO	BTO:0000713	Plant material	P0510	La Trobe
Murdoch University Barley Phenology Diversity Panel	Hordeum vulgare subsp. vulgare	NCBITaxon	NCBITaxon:112509	leaf	BTO	BTO:0000713	Plant material	P0511	Lacey
Murdoch University Barley Phenology Diversity Panel	Hordeum vulgare subsp. vulgare	NCBITaxon	NCBITaxon:112509	leaf	BTO	BTO:0000713	Plant material	P0512	LA-MESITA
Murdoch University Barley Phenology Diversity Panel	Hordeum vulgare subsp. vulgare	NCBITaxon	NCBITaxon:112509	leaf	BTO	BTO:0000713	Plant material	P0513	Landlord
Murdoch University Barley Phenology Diversity Panel	Hordeum vulgare subsp. vulgare	NCBITaxon	NCBITaxon:112509	leaf	BTO	BTO:0000713	Plant material	P0514	Langeland
Murdoch University Barley Phenology Diversity Panel	Hordeum vulgare subsp. vulgare	NCBITaxon	NCBITaxon:112509	leaf	BTO	BTO:0000713	Plant material	P0515	Langstrand 0102 (NGB 02784)
Murdoch University Barley Phenology Diversity Panel	Hordeum vulgare subsp. vulgare	NCBITaxon	NCBITaxon:112509	leaf	BTO	BTO:0000713	Plant material	P0516	Lao Wu Hu Xu Mai
Murdoch University Barley Phenology Diversity Panel	Hordeum vulgare subsp. vulgare	NCBITaxon	NCBITaxon:112509	leaf	BTO	BTO:0000713	Plant material	P0517	Larker
Murdoch University Barley Phenology Diversity Panel	Hordeum vulgare subsp. vulgare	NCBITaxon	NCBITaxon:112509	leaf	BTO	BTO:0000713	Plant material	P0518	Legacy
Murdoch University Barley Phenology Diversity Panel	Hordeum vulgare subsp. vulgare	NCBITaxon	NCBITaxon:112509	leaf	BTO	BTO:0000713	Plant material	P0519	Lewis
Murdoch University Barley Phenology Diversity Panel	Hordeum vulgare subsp. vulgare	NCBITaxon	NCBITaxon:112509	leaf	BTO	BTO:0000713	Plant material	P0520	Lina
Murdoch University Barley Phenology Diversity Panel	Hordeum vulgare subsp. vulgare	NCBITaxon	NCBITaxon:112509	leaf	BTO	BTO:0000713	Plant material	P0521	Lindwall
Murdoch University Barley Phenology Diversity Panel	Hordeum vulgare subsp. vulgare	NCBITaxon	NCBITaxon:112509	leaf	BTO	BTO:0000713	Plant material	P0522	Litmus
Murdoch University Barley Phenology Diversity Panel	Hordeum vulgare subsp. vulgare	NCBITaxon	NCBITaxon:112509	leaf	BTO	BTO:0000713	Plant material	P0524	LOCAL B.KAN
Murdoch University Barley Phenology Diversity Panel	Hordeum vulgare subsp. vulgare	NCBITaxon	NCBITaxon:112509	leaf	BTO	BTO:0000713	Plant material	P0525	LOCEB-30
Murdoch University Barley Phenology Diversity Panel	Hordeum vulgare subsp. vulgare	NCBITaxon	NCBITaxon:112509	leaf	BTO	BTO:0000713	Plant material	P0526	Lockyer
Murdoch University Barley Phenology Diversity Panel	Hordeum vulgare subsp. vulgare	NCBITaxon	NCBITaxon:112509	leaf	BTO	BTO:0000713	Plant material	P0527	Logan
Murdoch University Barley Phenology Diversity Panel	Hordeum vulgare subsp. vulgare	NCBITaxon	NCBITaxon:112509	leaf	BTO	BTO:0000713	Plant material	P0528	LR84%3065
Murdoch University Barley Phenology Diversity Panel	Hordeum vulgare subsp. vulgare	NCBITaxon	NCBITaxon:112509	leaf	BTO	BTO:0000713	Plant material	P0529	LR84%765
Murdoch University Barley Phenology Diversity Panel	Hordeum vulgare subsp. vulgare	NCBITaxon	NCBITaxon:112509	leaf	BTO	BTO:0000713	Plant material	P0530	Lumar
Murdoch University Barley Phenology Diversity Panel	Hordeum vulgare subsp. vulgare	NCBITaxon	NCBITaxon:112509	leaf	BTO	BTO:0000713	Plant material	P0531	Luxor
Murdoch University Barley Phenology Diversity Panel	Hordeum vulgare subsp. vulgare	NCBITaxon	NCBITaxon:112509	leaf	BTO	BTO:0000713	Plant material	P0532	LVC13
Murdoch University Barley Phenology Diversity Panel	Hordeum vulgare subsp. vulgare	NCBITaxon	NCBITaxon:112509	leaf	BTO	BTO:0000713	Plant material	P0533	LVC17
Murdoch University Barley Phenology Diversity Panel	Hordeum vulgare subsp. vulgare	NCBITaxon	NCBITaxon:112509	leaf	BTO	BTO:0000713	Plant material	P0534	M2080
Murdoch University Barley Phenology Diversity Panel	Hordeum vulgare subsp. vulgare	NCBITaxon	NCBITaxon:112509	leaf	BTO	BTO:0000713	Plant material	P0535	M281
Murdoch University Barley Phenology Diversity Panel	Hordeum vulgare subsp. vulgare	NCBITaxon	NCBITaxon:112509	leaf	BTO	BTO:0000713	Plant material	P0536	M422
Murdoch University Barley Phenology Diversity Panel	Hordeum vulgare subsp. vulgare	NCBITaxon	NCBITaxon:112509	leaf	BTO	BTO:0000713	Plant material	P0537	Mackay
Murdoch University Barley Phenology Diversity Panel	Hordeum vulgare subsp. vulgare	NCBITaxon	NCBITaxon:112509	leaf	BTO	BTO:0000713	Plant material	P0538	Macquarie
Murdoch University Barley Phenology Diversity Panel	Hordeum vulgare subsp. vulgare	NCBITaxon	NCBITaxon:112509	leaf	BTO	BTO:0000713	Plant material	P0539	Magda*
Murdoch University Barley Phenology Diversity Panel	Hordeum vulgare subsp. vulgare	NCBITaxon	NCBITaxon:112509	leaf	BTO	BTO:0000713	Plant material	P0540	Magnum
Murdoch University Barley Phenology Diversity Panel	Hordeum vulgare subsp. vulgare	NCBITaxon	NCBITaxon:112509	leaf	BTO	BTO:0000713	Plant material	P0541	Maltine
Murdoch University Barley Phenology Diversity Panel	Hordeum vulgare subsp. vulgare	NCBITaxon	NCBITaxon:112509	leaf	BTO	BTO:0000713	Plant material	P0543	MANLEY
Murdoch University Barley Phenology Diversity Panel	Hordeum vulgare subsp. vulgare	NCBITaxon	NCBITaxon:112509	leaf	BTO	BTO:0000713	Plant material	P0544	Maresi
Murdoch University Barley Phenology Diversity Panel	Hordeum vulgare subsp. vulgare	NCBITaxon	NCBITaxon:112509	leaf	BTO	BTO:0000713	Plant material	P0545	Margret
Murdoch University Barley Phenology Diversity Panel	Hordeum vulgare subsp. vulgare	NCBITaxon	NCBITaxon:112509	leaf	BTO	BTO:0000713	Plant material	P0546	Maritime
Murdoch University Barley Phenology Diversity Panel	Hordeum vulgare subsp. vulgare	NCBITaxon	NCBITaxon:112509	leaf	BTO	BTO:0000713	Plant material	P0547	mata-8(80/1142-8) cv.MARI
Murdoch University Barley Phenology Diversity Panel	Hordeum vulgare subsp. vulgare	NCBITaxon	NCBITaxon:112509	leaf	BTO	BTO:0000713	Plant material	P0548	mate-18 (80/1142-18)
Murdoch University Barley Phenology Diversity Panel	Hordeum vulgare subsp. vulgare	NCBITaxon	NCBITaxon:112509	leaf	BTO	BTO:0000713	Plant material	P0550	MC9924-012
Murdoch University Barley Phenology Diversity Panel	Hordeum vulgare subsp. vulgare	NCBITaxon	NCBITaxon:112509	leaf	BTO	BTO:0000713	Plant material	P0551	MC9924-023
Murdoch University Barley Phenology Diversity Panel	Hordeum vulgare subsp. vulgare	NCBITaxon	NCBITaxon:112509	leaf	BTO	BTO:0000713	Plant material	P0552	MC9924-031
Murdoch University Barley Phenology Diversity Panel	Hordeum vulgare subsp. vulgare	NCBITaxon	NCBITaxon:112509	leaf	BTO	BTO:0000713	Plant material	P0553	MC9939-007
Murdoch University Barley Phenology Diversity Panel	Hordeum vulgare subsp. vulgare	NCBITaxon	NCBITaxon:112509	leaf	BTO	BTO:0000713	Plant material	P0554	MC9939-008
Murdoch University Barley Phenology Diversity Panel	Hordeum vulgare subsp. vulgare	NCBITaxon	NCBITaxon:112509	leaf	BTO	BTO:0000713	Plant material	P0555	MC9939-016
Murdoch University Barley Phenology Diversity Panel	Hordeum vulgare subsp. vulgare	NCBITaxon	NCBITaxon:112509	leaf	BTO	BTO:0000713	Plant material	P0556	MC9939-020
Murdoch University Barley Phenology Diversity Panel	Hordeum vulgare subsp. vulgare	NCBITaxon	NCBITaxon:112509	leaf	BTO	BTO:0000713	Plant material	P0557	MC9939-039
Murdoch University Barley Phenology Diversity Panel	Hordeum vulgare subsp. vulgare	NCBITaxon	NCBITaxon:112509	leaf	BTO	BTO:0000713	Plant material	P0558	MC9939-048
Murdoch University Barley Phenology Diversity Panel	Hordeum vulgare subsp. vulgare	NCBITaxon	NCBITaxon:112509	leaf	BTO	BTO:0000713	Plant material	P0559	Merit
Murdoch University Barley Phenology Diversity Panel	Hordeum vulgare subsp. vulgare	NCBITaxon	NCBITaxon:112509	leaf	BTO	BTO:0000713	Plant material	P0560	Mie*
Murdoch University Barley Phenology Diversity Panel	Hordeum vulgare subsp. vulgare	NCBITaxon	NCBITaxon:112509	leaf	BTO	BTO:0000713	Plant material	P0561	Misato Golden
Murdoch University Barley Phenology Diversity Panel	Hordeum vulgare subsp. vulgare	NCBITaxon	NCBITaxon:112509	leaf	BTO	BTO:0000713	Plant material	P0562	MMiscBYDV-92
Murdoch University Barley Phenology Diversity Panel	Hordeum vulgare subsp. vulgare	NCBITaxon	NCBITaxon:112509	leaf	BTO	BTO:0000713	Plant material	P0563	MN599
Murdoch University Barley Phenology Diversity Panel	Hordeum vulgare subsp. vulgare	NCBITaxon	NCBITaxon:112509	leaf	BTO	BTO:0000713	Plant material	P0564	MN607
Murdoch University Barley Phenology Diversity Panel	Hordeum vulgare subsp. vulgare	NCBITaxon	NCBITaxon:112509	leaf	BTO	BTO:0000713	Plant material	P0565	MNBrite
Murdoch University Barley Phenology Diversity Panel	Hordeum vulgare subsp. vulgare	NCBITaxon	NCBITaxon:112509	leaf	BTO	BTO:0000713	Plant material	P0566	MODOC
Murdoch University Barley Phenology Diversity Panel	Hordeum vulgare subsp. vulgare	NCBITaxon	NCBITaxon:112509	leaf	BTO	BTO:0000713	Plant material	P0567	Mogador
Murdoch University Barley Phenology Diversity Panel	Hordeum vulgare subsp. vulgare	NCBITaxon	NCBITaxon:112509	leaf	BTO	BTO:0000713	Plant material	P0569	Mona
Murdoch University Barley Phenology Diversity Panel	Hordeum vulgare subsp. vulgare	NCBITaxon	NCBITaxon:112509	leaf	BTO	BTO:0000713	Plant material	P0570	Moondyne
Murdoch University Barley Phenology Diversity Panel	Hordeum vulgare subsp. vulgare	NCBITaxon	NCBITaxon:112509	leaf	BTO	BTO:0000713	Plant material	P0572	Morex
Murdoch University Barley Phenology Diversity Panel	Hordeum vulgare subsp. vulgare	NCBITaxon	NCBITaxon:112509	leaf	BTO	BTO:0000713	Plant material	P0573	Morovian
Murdoch University Barley Phenology Diversity Panel	Hordeum vulgare subsp. vulgare	NCBITaxon	NCBITaxon:112509	leaf	BTO	BTO:0000713	Plant material	P0574	Moroc9-75/ArabiAswad/4/Hml-02/ArabiAbiad/3/Api/CM67//Nacta
Murdoch University Barley Phenology Diversity Panel	Hordeum vulgare subsp. vulgare	NCBITaxon	NCBITaxon:112509	leaf	BTO	BTO:0000713	Plant material	P0575	MoroccanLandrace
Murdoch University Barley Phenology Diversity Panel	Hordeum vulgare subsp. vulgare	NCBITaxon	NCBITaxon:112509	leaf	BTO	BTO:0000713	Plant material	P0576	Mosane
Murdoch University Barley Phenology Diversity Panel	Hordeum vulgare subsp. vulgare	NCBITaxon	NCBITaxon:112509	leaf	BTO	BTO:0000713	Plant material	P0577	Mundah
Murdoch University Barley Phenology Diversity Panel	Hordeum vulgare subsp. vulgare	NCBITaxon	NCBITaxon:112509	leaf	BTO	BTO:0000713	Plant material	P0578	NAGRAD
Murdoch University Barley Phenology Diversity Panel	Hordeum vulgare subsp. vulgare	NCBITaxon	NCBITaxon:112509	leaf	BTO	BTO:0000713	Plant material	P0579	NAIRN
Murdoch University Barley Phenology Diversity Panel	Hordeum vulgare subsp. vulgare	NCBITaxon	NCBITaxon:112509	leaf	BTO	BTO:0000713	Plant material	P0580	Nasu Nijo
Murdoch University Barley Phenology Diversity Panel	Hordeum vulgare subsp. vulgare	NCBITaxon	NCBITaxon:112509	leaf	BTO	BTO:0000713	Plant material	P0581	Natasha
Murdoch University Barley Phenology Diversity Panel	Hordeum vulgare subsp. vulgare	NCBITaxon	NCBITaxon:112509	leaf	BTO	BTO:0000713	Plant material	P0582	Navigator
Murdoch University Barley Phenology Diversity Panel	Hordeum vulgare subsp. vulgare	NCBITaxon	NCBITaxon:112509	leaf	BTO	BTO:0000713	Plant material	P0583	NB1054/ALELI
Murdoch University Barley Phenology Diversity Panel	Hordeum vulgare subsp. vulgare	NCBITaxon	NCBITaxon:112509	leaf	BTO	BTO:0000713	Plant material	P0584	NBX05019-08-099
Murdoch University Barley Phenology Diversity Panel	Hordeum vulgare subsp. vulgare	NCBITaxon	NCBITaxon:112509	leaf	BTO	BTO:0000713	Plant material	P0585	NBX05020-08-057
Murdoch University Barley Phenology Diversity Panel	Hordeum vulgare subsp. vulgare	NCBITaxon	NCBITaxon:112509	leaf	BTO	BTO:0000713	Plant material	P0586	NCL5-98-9-1
Murdoch University Barley Phenology Diversity Panel	Hordeum vulgare subsp. vulgare	NCBITaxon	NCBITaxon:112509	leaf	BTO	BTO:0000713	Plant material	P0587	ND22170
Murdoch University Barley Phenology Diversity Panel	Hordeum vulgare subsp. vulgare	NCBITaxon	NCBITaxon:112509	leaf	BTO	BTO:0000713	Plant material	P0588	ND23265
Murdoch University Barley Phenology Diversity Panel	Hordeum vulgare subsp. vulgare	NCBITaxon	NCBITaxon:112509	leaf	BTO	BTO:0000713	Plant material	P0589	ND23275
Murdoch University Barley Phenology Diversity Panel	Hordeum vulgare subsp. vulgare	NCBITaxon	NCBITaxon:112509	leaf	BTO	BTO:0000713	Plant material	P0590	ND24388
Murdoch University Barley Phenology Diversity Panel	Hordeum vulgare subsp. vulgare	NCBITaxon	NCBITaxon:112509	leaf	BTO	BTO:0000713	Plant material	P0591	Nevada
Murdoch University Barley Phenology Diversity Panel	Hordeum vulgare subsp. vulgare	NCBITaxon	NCBITaxon:112509	leaf	BTO	BTO:0000713	Plant material	P0592	Newdale
Murdoch University Barley Phenology Diversity Panel	Hordeum vulgare subsp. vulgare	NCBITaxon	NCBITaxon:112509	leaf	BTO	BTO:0000713	Plant material	P0593	NFC TIPPLE
Murdoch University Barley Phenology Diversity Panel	Hordeum vulgare subsp. vulgare	NCBITaxon	NCBITaxon:112509	leaf	BTO	BTO:0000713	Plant material	P0594	Nirasaki Nijo 9
Murdoch University Barley Phenology Diversity Panel	Hordeum vulgare subsp. vulgare	NCBITaxon	NCBITaxon:112509	leaf	BTO	BTO:0000713	Plant material	P0595	NITRANSKY-EXPORTNI
Murdoch University Barley Phenology Diversity Panel	Hordeum vulgare subsp. vulgare	NCBITaxon	NCBITaxon:112509	leaf	BTO	BTO:0000713	Plant material	P0596	Nordal
Murdoch University Barley Phenology Diversity Panel	Hordeum vulgare subsp. vulgare	NCBITaxon	NCBITaxon:112509	leaf	BTO	BTO:0000713	Plant material	P0597	Nordus
Murdoch University Barley Phenology Diversity Panel	Hordeum vulgare subsp. vulgare	NCBITaxon	NCBITaxon:112509	leaf	BTO	BTO:0000713	Plant material	P0598	NOVODVORSKY-HANACKY
Murdoch University Barley Phenology Diversity Panel	Hordeum vulgare subsp. vulgare	NCBITaxon	NCBITaxon:112509	leaf	BTO	BTO:0000713	Plant material	P0599	NOVUM
Murdoch University Barley Phenology Diversity Panel	Hordeum vulgare subsp. vulgare	NCBITaxon	NCBITaxon:112509	leaf	BTO	BTO:0000713	Plant material	P0600	NRB06059
Murdoch University Barley Phenology Diversity Panel	Hordeum vulgare subsp. vulgare	NCBITaxon	NCBITaxon:112509	leaf	BTO	BTO:0000713	Plant material	P0601	NRB07124
Murdoch University Barley Phenology Diversity Panel	Hordeum vulgare subsp. vulgare	NCBITaxon	NCBITaxon:112509	leaf	BTO	BTO:0000713	Plant material	P0602	NRB08308
Murdoch University Barley Phenology Diversity Panel	Hordeum vulgare subsp. vulgare	NCBITaxon	NCBITaxon:112509	leaf	BTO	BTO:0000713	Plant material	P0603	NRB091124
Murdoch University Barley Phenology Diversity Panel	Hordeum vulgare subsp. vulgare	NCBITaxon	NCBITaxon:112509	leaf	BTO	BTO:0000713	Plant material	P0604	Nudinka
Murdoch University Barley Phenology Diversity Panel	Hordeum vulgare subsp. vulgare	NCBITaxon	NCBITaxon:112509	leaf	BTO	BTO:0000713	Plant material	P0606	O'Connor
Murdoch University Barley Phenology Diversity Panel	Hordeum vulgare subsp. vulgare	NCBITaxon	NCBITaxon:112509	leaf	BTO	BTO:0000713	Plant material	P0607	OHARA
Murdoch University Barley Phenology Diversity Panel	Hordeum vulgare subsp. vulgare	NCBITaxon	NCBITaxon:112509	leaf	BTO	BTO:0000713	Plant material	P0608	Olbram
Murdoch University Barley Phenology Diversity Panel	Hordeum vulgare subsp. vulgare	NCBITaxon	NCBITaxon:112509	leaf	BTO	BTO:0000713	Plant material	P0609	OLIVEROS LITORAL MAG
Murdoch University Barley Phenology Diversity Panel	Hordeum vulgare subsp. vulgare	NCBITaxon	NCBITaxon:112509	leaf	BTO	BTO:0000713	Plant material	P0610	Olsok
Murdoch University Barley Phenology Diversity Panel	Hordeum vulgare subsp. vulgare	NCBITaxon	NCBITaxon:112509	leaf	BTO	BTO:0000713	Plant material	P0611	Onslow
Murdoch University Barley Phenology Diversity Panel	Hordeum vulgare subsp. vulgare	NCBITaxon	NCBITaxon:112509	leaf	BTO	BTO:0000713	Plant material	P0612	OPAVSKY-KNEIFEL
Murdoch University Barley Phenology Diversity Panel	Hordeum vulgare subsp. vulgare	NCBITaxon	NCBITaxon:112509	leaf	BTO	BTO:0000713	Plant material	P0613	Optic
Murdoch University Barley Phenology Diversity Panel	Hordeum vulgare subsp. vulgare	NCBITaxon	NCBITaxon:112509	leaf	BTO	BTO:0000713	Plant material	P0614	OR385-1-2 (Brindabella)
Murdoch University Barley Phenology Diversity Panel	Hordeum vulgare subsp. vulgare	NCBITaxon	NCBITaxon:112509	leaf	BTO	BTO:0000713	Plant material	P0615	ORBIT
Murdoch University Barley Phenology Diversity Panel	Hordeum vulgare subsp. vulgare	NCBITaxon	NCBITaxon:112509	leaf	BTO	BTO:0000713	Plant material	P0616	OTIS
Murdoch University Barley Phenology Diversity Panel	Hordeum vulgare subsp. vulgare	NCBITaxon	NCBITaxon:112509	leaf	BTO	BTO:0000713	Plant material	P0617	OWB-Paren-rec
Murdoch University Barley Phenology Diversity Panel	Hordeum vulgare subsp. vulgare	NCBITaxon	NCBITaxon:112509	leaf	BTO	BTO:0000713	Plant material	P0618	OWB-Parent-dom
Murdoch University Barley Phenology Diversity Panel	Hordeum vulgare subsp. vulgare	NCBITaxon	NCBITaxon:112509	leaf	BTO	BTO:0000713	Plant material	P0619	Oxford
Murdoch University Barley Phenology Diversity Panel	Hordeum vulgare subsp. vulgare	NCBITaxon	NCBITaxon:112509	leaf	BTO	BTO:0000713	Plant material	P0620	P7219.92
Murdoch University Barley Phenology Diversity Panel	Hordeum vulgare subsp. vulgare	NCBITaxon	NCBITaxon:112509	leaf	BTO	BTO:0000713	Plant material	P0621	Patty
Murdoch University Barley Phenology Diversity Panel	Hordeum vulgare subsp. vulgare	NCBITaxon	NCBITaxon:112509	leaf	BTO	BTO:0000713	Plant material	P0622	Pearl
Murdoch University Barley Phenology Diversity Panel	Hordeum vulgare subsp. vulgare	NCBITaxon	NCBITaxon:112509	leaf	BTO	BTO:0000713	Plant material	P0623	Penelope
Murdoch University Barley Phenology Diversity Panel	Hordeum vulgare subsp. vulgare	NCBITaxon	NCBITaxon:112509	leaf	BTO	BTO:0000713	Plant material	P0624	PERUN
Murdoch University Barley Phenology Diversity Panel	Hordeum vulgare subsp. vulgare	NCBITaxon	NCBITaxon:112509	leaf	BTO	BTO:0000713	Plant material	P0625	PEWTER
Murdoch University Barley Phenology Diversity Panel	Hordeum vulgare subsp. vulgare	NCBITaxon	NCBITaxon:112509	leaf	BTO	BTO:0000713	Plant material	P0626	PICCOLO
Murdoch University Barley Phenology Diversity Panel	Hordeum vulgare subsp. vulgare	NCBITaxon	NCBITaxon:112509	leaf	BTO	BTO:0000713	Plant material	P0627	PISARECKY R 31
Murdoch University Barley Phenology Diversity Panel	Hordeum vulgare subsp. vulgare	NCBITaxon	NCBITaxon:112509	leaf	BTO	BTO:0000713	Plant material	P0628	Plaisant
Murdoch University Barley Phenology Diversity Panel	Hordeum vulgare subsp. vulgare	NCBITaxon	NCBITaxon:112509	leaf	BTO	BTO:0000713	Plant material	P0629	Pompadour
Murdoch University Barley Phenology Diversity Panel	Hordeum vulgare subsp. vulgare	NCBITaxon	NCBITaxon:112509	leaf	BTO	BTO:0000713	Plant material	P0630	Prentice
Murdoch University Barley Phenology Diversity Panel	Hordeum vulgare subsp. vulgare	NCBITaxon	NCBITaxon:112509	leaf	BTO	BTO:0000713	Plant material	P0631	Prior
Murdoch University Barley Phenology Diversity Panel	Hordeum vulgare subsp. vulgare	NCBITaxon	NCBITaxon:112509	leaf	BTO	BTO:0000713	Plant material	P0632	Prior Early
Murdoch University Barley Phenology Diversity Panel	Hordeum vulgare subsp. vulgare	NCBITaxon	NCBITaxon:112509	leaf	BTO	BTO:0000713	Plant material	P0633	Prisma
Murdoch University Barley Phenology Diversity Panel	Hordeum vulgare subsp. vulgare	NCBITaxon	NCBITaxon:112509	leaf	BTO	BTO:0000713	Plant material	P0634	PROCTOR
Murdoch University Barley Phenology Diversity Panel	Hordeum vulgare subsp. vulgare	NCBITaxon	NCBITaxon:112509	leaf	BTO	BTO:0000713	Plant material	P0635	Prosa
Murdoch University Barley Phenology Diversity Panel	Hordeum vulgare subsp. vulgare	NCBITaxon	NCBITaxon:112509	leaf	BTO	BTO:0000713	Plant material	P0636	PROSKOVCUV-HANACKY
Murdoch University Barley Phenology Diversity Panel	Hordeum vulgare subsp. vulgare	NCBITaxon	NCBITaxon:112509	leaf	BTO	BTO:0000713	Plant material	P0637	Puffin
Murdoch University Barley Phenology Diversity Panel	Hordeum vulgare subsp. vulgare	NCBITaxon	NCBITaxon:112509	leaf	BTO	BTO:0000713	Plant material	P0638	Quasar
Murdoch University Barley Phenology Diversity Panel	Hordeum vulgare subsp. vulgare	NCBITaxon	NCBITaxon:112509	leaf	BTO	BTO:0000713	Plant material	P0639	Radiant
Murdoch University Barley Phenology Diversity Panel	Hordeum vulgare subsp. vulgare	NCBITaxon	NCBITaxon:112509	leaf	BTO	BTO:0000713	Plant material	P0640	RAPID
Murdoch University Barley Phenology Diversity Panel	Hordeum vulgare subsp. vulgare	NCBITaxon	NCBITaxon:112509	leaf	BTO	BTO:0000713	Plant material	P0641	Rawson
Murdoch University Barley Phenology Diversity Panel	Hordeum vulgare subsp. vulgare	NCBITaxon	NCBITaxon:112509	leaf	BTO	BTO:0000713	Plant material	P0642	Regatta
Murdoch University Barley Phenology Diversity Panel	Hordeum vulgare subsp. vulgare	NCBITaxon	NCBITaxon:112509	leaf	BTO	BTO:0000713	Plant material	P0643	REGENT
Murdoch University Barley Phenology Diversity Panel	Hordeum vulgare subsp. vulgare	NCBITaxon	NCBITaxon:112509	leaf	BTO	BTO:0000713	Plant material	P0644	Reggae
Murdoch University Barley Phenology Diversity Panel	Hordeum vulgare subsp. vulgare	NCBITaxon	NCBITaxon:112509	leaf	BTO	BTO:0000713	Plant material	P0645	Regina
Murdoch University Barley Phenology Diversity Panel	Hordeum vulgare subsp. vulgare	NCBITaxon	NCBITaxon:112509	leaf	BTO	BTO:0000713	Plant material	P0646	RETROARUPOBV-9225
Murdoch University Barley Phenology Diversity Panel	Hordeum vulgare subsp. vulgare	NCBITaxon	NCBITaxon:112509	leaf	BTO	BTO:0000713	Plant material	P0647	Ricardo
Murdoch University Barley Phenology Diversity Panel	Hordeum vulgare subsp. vulgare	NCBITaxon	NCBITaxon:112509	leaf	BTO	BTO:0000713	Plant material	P0648	Riviera
Murdoch University Barley Phenology Diversity Panel	Hordeum vulgare subsp. vulgare	NCBITaxon	NCBITaxon:112509	leaf	BTO	BTO:0000713	Plant material	P0649	ROBUST
Murdoch University Barley Phenology Diversity Panel	Hordeum vulgare subsp. vulgare	NCBITaxon	NCBITaxon:112509	leaf	BTO	BTO:0000713	Plant material	P0650	Roe
Murdoch University Barley Phenology Diversity Panel	Hordeum vulgare subsp. vulgare	NCBITaxon	NCBITaxon:112509	leaf	BTO	BTO:0000713	Plant material	P0652	Roxanna
Murdoch University Barley Phenology Diversity Panel	Hordeum vulgare subsp. vulgare	NCBITaxon	NCBITaxon:112509	leaf	BTO	BTO:0000713	Plant material	P0654	RUBIN (Rph12)
Murdoch University Barley Phenology Diversity Panel	Hordeum vulgare subsp. vulgare	NCBITaxon	NCBITaxon:112509	leaf	BTO	BTO:0000713	Plant material	P0655	RUSSIA24
Murdoch University Barley Phenology Diversity Panel	Hordeum vulgare subsp. vulgare	NCBITaxon	NCBITaxon:112509	leaf	BTO	BTO:0000713	Plant material	P0656	RUSSIAN12
Murdoch University Barley Phenology Diversity Panel	Hordeum vulgare subsp. vulgare	NCBITaxon	NCBITaxon:112509	leaf	BTO	BTO:0000713	Plant material	P0657	Ruti
Murdoch University Barley Phenology Diversity Panel	Hordeum vulgare subsp. vulgare	NCBITaxon	NCBITaxon:112509	leaf	BTO	BTO:0000713	Plant material	P0658	Sahara 3771
Murdoch University Barley Phenology Diversity Panel	Hordeum vulgare subsp. vulgare	NCBITaxon	NCBITaxon:112509	leaf	BTO	BTO:0000713	Plant material	P0659	Salmas
Murdoch University Barley Phenology Diversity Panel	Hordeum vulgare subsp. vulgare	NCBITaxon	NCBITaxon:112509	leaf	BTO	BTO:0000713	Plant material	P0660	SALOON*
Murdoch University Barley Phenology Diversity Panel	Hordeum vulgare subsp. vulgare	NCBITaxon	NCBITaxon:112509	leaf	BTO	BTO:0000713	Plant material	P0661	SANALTA
Murdoch University Barley Phenology Diversity Panel	Hordeum vulgare subsp. vulgare	NCBITaxon	NCBITaxon:112509	leaf	BTO	BTO:0000713	Plant material	P0662	Satsuki Nijo
Murdoch University Barley Phenology Diversity Panel	Hordeum vulgare subsp. vulgare	NCBITaxon	NCBITaxon:112509	leaf	BTO	BTO:0000713	Plant material	P0663	SB01513
Murdoch University Barley Phenology Diversity Panel	Hordeum vulgare subsp. vulgare	NCBITaxon	NCBITaxon:112509	leaf	BTO	BTO:0000713	Plant material	P0664	SB03180
Murdoch University Barley Phenology Diversity Panel	Hordeum vulgare subsp. vulgare	NCBITaxon	NCBITaxon:112509	leaf	BTO	BTO:0000713	Plant material	P0665	SB040247
Murdoch University Barley Phenology Diversity Panel	Hordeum vulgare subsp. vulgare	NCBITaxon	NCBITaxon:112509	leaf	BTO	BTO:0000713	Plant material	P0666	SB040947
Murdoch University Barley Phenology Diversity Panel	Hordeum vulgare subsp. vulgare	NCBITaxon	NCBITaxon:112509	leaf	BTO	BTO:0000713	Plant material	P0667	SB99252
Murdoch University Barley Phenology Diversity Panel	Hordeum vulgare subsp. vulgare	NCBITaxon	NCBITaxon:112509	leaf	BTO	BTO:0000713	Plant material	P0668	Scarlett
Murdoch University Barley Phenology Diversity Panel	Hordeum vulgare subsp. vulgare	NCBITaxon	NCBITaxon:112509	leaf	BTO	BTO:0000713	Plant material	P0669	SCH*KORU49
Murdoch University Barley Phenology Diversity Panel	Hordeum vulgare subsp. vulgare	NCBITaxon	NCBITaxon:112509	leaf	BTO	BTO:0000713	Plant material	P0670	Schooner
Murdoch University Barley Phenology Diversity Panel	Hordeum vulgare subsp. vulgare	NCBITaxon	NCBITaxon:112509	leaf	BTO	BTO:0000713	Plant material	P0671	Scope CL
Murdoch University Barley Phenology Diversity Panel	Hordeum vulgare subsp. vulgare	NCBITaxon	NCBITaxon:112509	leaf	BTO	BTO:0000713	Plant material	P0672	SD423
Murdoch University Barley Phenology Diversity Panel	Hordeum vulgare subsp. vulgare	NCBITaxon	NCBITaxon:112509	leaf	BTO	BTO:0000713	Plant material	P0673	SD432-SM95509
Murdoch University Barley Phenology Diversity Panel	Hordeum vulgare subsp. vulgare	NCBITaxon	NCBITaxon:112509	leaf	BTO	BTO:0000713	Plant material	P0674	SE612.01
Murdoch University Barley Phenology Diversity Panel	Hordeum vulgare subsp. vulgare	NCBITaxon	NCBITaxon:112509	leaf	BTO	BTO:0000713	Plant material	P0675	SE643.02
Murdoch University Barley Phenology Diversity Panel	Hordeum vulgare subsp. vulgare	NCBITaxon	NCBITaxon:112509	leaf	BTO	BTO:0000713	Plant material	P0676	SEEBE
Murdoch University Barley Phenology Diversity Panel	Hordeum vulgare subsp. vulgare	NCBITaxon	NCBITaxon:112509	leaf	BTO	BTO:0000713	Plant material	P0677	Severa
Murdoch University Barley Phenology Diversity Panel	Hordeum vulgare subsp. vulgare	NCBITaxon	NCBITaxon:112509	leaf	BTO	BTO:0000713	Plant material	P0678	SH01662
Murdoch University Barley Phenology Diversity Panel	Hordeum vulgare subsp. vulgare	NCBITaxon	NCBITaxon:112509	leaf	BTO	BTO:0000713	Plant material	P0679	SH040468
Murdoch University Barley Phenology Diversity Panel	Hordeum vulgare subsp. vulgare	NCBITaxon	NCBITaxon:112509	leaf	BTO	BTO:0000713	Plant material	P0680	SH99616
Murdoch University Barley Phenology Diversity Panel	Hordeum vulgare subsp. vulgare	NCBITaxon	NCBITaxon:112509	leaf	BTO	BTO:0000713	Plant material	P0681	Shannon
Murdoch University Barley Phenology Diversity Panel	Hordeum vulgare subsp. vulgare	NCBITaxon	NCBITaxon:112509	leaf	BTO	BTO:0000713	Plant material	P0682	Shepherd
Murdoch University Barley Phenology Diversity Panel	Hordeum vulgare subsp. vulgare	NCBITaxon	NCBITaxon:112509	leaf	BTO	BTO:0000713	Plant material	P0683	Sherpa
Murdoch University Barley Phenology Diversity Panel	Hordeum vulgare subsp. vulgare	NCBITaxon	NCBITaxon:112509	leaf	BTO	BTO:0000713	Plant material	P0684	Shinonome
Murdoch University Barley Phenology Diversity Panel	Hordeum vulgare subsp. vulgare	NCBITaxon	NCBITaxon:112509	leaf	BTO	BTO:0000713	Plant material	P0685	SHN094
Murdoch University Barley Phenology Diversity Panel	Hordeum vulgare subsp. vulgare	NCBITaxon	NCBITaxon:112509	leaf	BTO	BTO:0000713	Plant material	P0686	SHN296
Murdoch University Barley Phenology Diversity Panel	Hordeum vulgare subsp. vulgare	NCBITaxon	NCBITaxon:112509	leaf	BTO	BTO:0000713	Plant material	P0687	SHYRI
Murdoch University Barley Phenology Diversity Panel	Hordeum vulgare subsp. vulgare	NCBITaxon	NCBITaxon:112509	leaf	BTO	BTO:0000713	Plant material	P0688	SIMBA
Murdoch University Barley Phenology Diversity Panel	Hordeum vulgare subsp. vulgare	NCBITaxon	NCBITaxon:112509	leaf	BTO	BTO:0000713	Plant material	P0689	Sissy
Murdoch University Barley Phenology Diversity Panel	Hordeum vulgare subsp. vulgare	NCBITaxon	NCBITaxon:112509	leaf	BTO	BTO:0000713	Plant material	P0690	Skiff
Murdoch University Barley Phenology Diversity Panel	Hordeum vulgare subsp. vulgare	NCBITaxon	NCBITaxon:112509	leaf	BTO	BTO:0000713	Plant material	P0691	Skipper
Murdoch University Barley Phenology Diversity Panel	Hordeum vulgare subsp. vulgare	NCBITaxon	NCBITaxon:112509	leaf	BTO	BTO:0000713	Plant material	P0692	Sloop
Murdoch University Barley Phenology Diversity Panel	Hordeum vulgare subsp. vulgare	NCBITaxon	NCBITaxon:112509	leaf	BTO	BTO:0000713	Plant material	P0693	Sloop SA
Murdoch University Barley Phenology Diversity Panel	Hordeum vulgare subsp. vulgare	NCBITaxon	NCBITaxon:112509	leaf	BTO	BTO:0000713	Plant material	P0694	Sloop VIC
Murdoch University Barley Phenology Diversity Panel	Hordeum vulgare subsp. vulgare	NCBITaxon	NCBITaxon:112509	leaf	BTO	BTO:0000713	Plant material	P0695	SM00334
Murdoch University Barley Phenology Diversity Panel	Hordeum vulgare subsp. vulgare	NCBITaxon	NCBITaxon:112509	leaf	BTO	BTO:0000713	Plant material	P0696	SM02494
Murdoch University Barley Phenology Diversity Panel	Hordeum vulgare subsp. vulgare	NCBITaxon	NCBITaxon:112509	leaf	BTO	BTO:0000713	Plant material	P0697	SM02544
Murdoch University Barley Phenology Diversity Panel	Hordeum vulgare subsp. vulgare	NCBITaxon	NCBITaxon:112509	leaf	BTO	BTO:0000713	Plant material	P0698	SM060103
Murdoch University Barley Phenology Diversity Panel	Hordeum vulgare subsp. vulgare	NCBITaxon	NCBITaxon:112509	leaf	BTO	BTO:0000713	Plant material	P0699	SM060392
Murdoch University Barley Phenology Diversity Panel	Hordeum vulgare subsp. vulgare	NCBITaxon	NCBITaxon:112509	leaf	BTO	BTO:0000713	Plant material	P0700	SM99542
Murdoch University Barley Phenology Diversity Panel	Hordeum vulgare subsp. vulgare	NCBITaxon	NCBITaxon:112509	leaf	BTO	BTO:0000713	Plant material	P0701	SMBA10-1441
Murdoch University Barley Phenology Diversity Panel	Hordeum vulgare subsp. vulgare	NCBITaxon	NCBITaxon:112509	leaf	BTO	BTO:0000713	Plant material	P0702	SMBA10-2324
Murdoch University Barley Phenology Diversity Panel	Hordeum vulgare subsp. vulgare	NCBITaxon	NCBITaxon:112509	leaf	BTO	BTO:0000713	Plant material	P0703	SMBA11-1771
Murdoch University Barley Phenology Diversity Panel	Hordeum vulgare subsp. vulgare	NCBITaxon	NCBITaxon:112509	leaf	BTO	BTO:0000713	Plant material	P0704	SMBA11-2341
Murdoch University Barley Phenology Diversity Panel	Hordeum vulgare subsp. vulgare	NCBITaxon	NCBITaxon:112509	leaf	BTO	BTO:0000713	Plant material	P0705	SMBA12-1361
Murdoch University Barley Phenology Diversity Panel	Hordeum vulgare subsp. vulgare	NCBITaxon	NCBITaxon:112509	leaf	BTO	BTO:0000713	Plant material	P0706	SMBA12-2297
Murdoch University Barley Phenology Diversity Panel	Hordeum vulgare subsp. vulgare	NCBITaxon	NCBITaxon:112509	leaf	BTO	BTO:0000713	Plant material	P0707	Smooth-Awn-86
Murdoch University Barley Phenology Diversity Panel	Hordeum vulgare subsp. vulgare	NCBITaxon	NCBITaxon:112509	leaf	BTO	BTO:0000713	Plant material	P0708	Sonate
Murdoch University Barley Phenology Diversity Panel	Hordeum vulgare subsp. vulgare	NCBITaxon	NCBITaxon:112509	leaf	BTO	BTO:0000713	Plant material	P0709	SpanishLandrace-355
Murdoch University Barley Phenology Diversity Panel	Hordeum vulgare subsp. vulgare	NCBITaxon	NCBITaxon:112509	leaf	BTO	BTO:0000713	Plant material	P0711	STABIL
Murdoch University Barley Phenology Diversity Panel	Hordeum vulgare subsp. vulgare	NCBITaxon	NCBITaxon:112509	leaf	BTO	BTO:0000713	Plant material	P0712	Stander
Murdoch University Barley Phenology Diversity Panel	Hordeum vulgare subsp. vulgare	NCBITaxon	NCBITaxon:112509	leaf	BTO	BTO:0000713	Plant material	P0713	Stars-9577B
Murdoch University Barley Phenology Diversity Panel	Hordeum vulgare subsp. vulgare	NCBITaxon	NCBITaxon:112509	leaf	BTO	BTO:0000713	Plant material	P0714	Steffi
Murdoch University Barley Phenology Diversity Panel	Hordeum vulgare subsp. vulgare	NCBITaxon	NCBITaxon:112509	leaf	BTO	BTO:0000713	Plant material	P0715	Stella
Murdoch University Barley Phenology Diversity Panel	Hordeum vulgare subsp. vulgare	NCBITaxon	NCBITaxon:112509	leaf	BTO	BTO:0000713	Plant material	P0716	Stellar-ND
Murdoch University Barley Phenology Diversity Panel	Hordeum vulgare subsp. vulgare	NCBITaxon	NCBITaxon:112509	leaf	BTO	BTO:0000713	Plant material	P0717	Steptoe
Murdoch University Barley Phenology Diversity Panel	Hordeum vulgare subsp. vulgare	NCBITaxon	NCBITaxon:112509	leaf	BTO	BTO:0000713	Plant material	P0718	Stirling
Murdoch University Barley Phenology Diversity Panel	Hordeum vulgare subsp. vulgare	NCBITaxon	NCBITaxon:112509	leaf	BTO	BTO:0000713	Plant material	P0719	STUPICKY HANACKY
Murdoch University Barley Phenology Diversity Panel	Hordeum vulgare subsp. vulgare	NCBITaxon	NCBITaxon:112509	leaf	BTO	BTO:0000713	Plant material	P0720	Sublette
Murdoch University Barley Phenology Diversity Panel	Hordeum vulgare subsp. vulgare	NCBITaxon	NCBITaxon:112509	leaf	BTO	BTO:0000713	Plant material	P0721	SVA11
Murdoch University Barley Phenology Diversity Panel	Hordeum vulgare subsp. vulgare	NCBITaxon	NCBITaxon:112509	leaf	BTO	BTO:0000713	Plant material	P0722	SVA15
Murdoch University Barley Phenology Diversity Panel	Hordeum vulgare subsp. vulgare	NCBITaxon	NCBITaxon:112509	leaf	BTO	BTO:0000713	Plant material	P0723	SVB21
Murdoch University Barley Phenology Diversity Panel	Hordeum vulgare subsp. vulgare	NCBITaxon	NCBITaxon:112509	leaf	BTO	BTO:0000713	Plant material	P0724	SVB24 (lfrR)
Murdoch University Barley Phenology Diversity Panel	Hordeum vulgare subsp. vulgare	NCBITaxon	NCBITaxon:112509	leaf	BTO	BTO:0000713	Plant material	P0725	SVB3
Murdoch University Barley Phenology Diversity Panel	Hordeum vulgare subsp. vulgare	NCBITaxon	NCBITaxon:112509	leaf	BTO	BTO:0000713	Plant material	P0726	SVC5
Murdoch University Barley Phenology Diversity Panel	Hordeum vulgare subsp. vulgare	NCBITaxon	NCBITaxon:112509	leaf	BTO	BTO:0000713	Plant material	P0727	SY Rattler
Murdoch University Barley Phenology Diversity Panel	Hordeum vulgare subsp. vulgare	NCBITaxon	NCBITaxon:112509	leaf	BTO	BTO:0000713	Plant material	P0728	Syn6058-06
Murdoch University Barley Phenology Diversity Panel	Hordeum vulgare subsp. vulgare	NCBITaxon	NCBITaxon:112509	leaf	BTO	BTO:0000713	Plant material	P0729	Tadmor
Murdoch University Barley Phenology Diversity Panel	Hordeum vulgare subsp. vulgare	NCBITaxon	NCBITaxon:112509	leaf	BTO	BTO:0000713	Plant material	P0730	Tallon
Murdoch University Barley Phenology Diversity Panel	Hordeum vulgare subsp. vulgare	NCBITaxon	NCBITaxon:112509	leaf	BTO	BTO:0000713	Plant material	P0731	TANKARD
Murdoch University Barley Phenology Diversity Panel	Hordeum vulgare subsp. vulgare	NCBITaxon	NCBITaxon:112509	leaf	BTO	BTO:0000713	Plant material	P0732	Tantangara
Murdoch University Barley Phenology Diversity Panel	Hordeum vulgare subsp. vulgare	NCBITaxon	NCBITaxon:112509	leaf	BTO	BTO:0000713	Plant material	P0733	Teemu*
Murdoch University Barley Phenology Diversity Panel	Hordeum vulgare subsp. vulgare	NCBITaxon	NCBITaxon:112509	leaf	BTO	BTO:0000713	Plant material	P0734	TG121-1
Murdoch University Barley Phenology Diversity Panel	Hordeum vulgare subsp. vulgare	NCBITaxon	NCBITaxon:112509	leaf	BTO	BTO:0000713	Plant material	P0735	Thuringia
Murdoch University Barley Phenology Diversity Panel	Hordeum vulgare subsp. vulgare	NCBITaxon	NCBITaxon:112509	leaf	BTO	BTO:0000713	Plant material	P0736	Tilga
Murdoch University Barley Phenology Diversity Panel	Hordeum vulgare subsp. vulgare	NCBITaxon	NCBITaxon:112509	leaf	BTO	BTO:0000713	Plant material	P0737	Tipper//WI2291/WI2269
Murdoch University Barley Phenology Diversity Panel	Hordeum vulgare subsp. vulgare	NCBITaxon	NCBITaxon:112509	leaf	BTO	BTO:0000713	Plant material	P0738	Tmp*Gmt121-1
Murdoch University Barley Phenology Diversity Panel	Hordeum vulgare subsp. vulgare	NCBITaxon	NCBITaxon:112509	leaf	BTO	BTO:0000713	Plant material	P0739	Tocada
Murdoch University Barley Phenology Diversity Panel	Hordeum vulgare subsp. vulgare	NCBITaxon	NCBITaxon:112509	leaf	BTO	BTO:0000713	Plant material	P0740	Toddy
Murdoch University Barley Phenology Diversity Panel	Hordeum vulgare subsp. vulgare	NCBITaxon	NCBITaxon:112509	leaf	BTO	BTO:0000713	Plant material	P0741	Tolar
Murdoch University Barley Phenology Diversity Panel	Hordeum vulgare subsp. vulgare	NCBITaxon	NCBITaxon:112509	leaf	BTO	BTO:0000713	Plant material	P0742	TOPAS
Murdoch University Barley Phenology Diversity Panel	Hordeum vulgare subsp. vulgare	NCBITaxon	NCBITaxon:112509	leaf	BTO	BTO:0000713	Plant material	P0743	Tore*
Murdoch University Barley Phenology Diversity Panel	Hordeum vulgare subsp. vulgare	NCBITaxon	NCBITaxon:112509	leaf	BTO	BTO:0000713	Plant material	P0744	Torrens
Murdoch University Barley Phenology Diversity Panel	Hordeum vulgare subsp. vulgare	NCBITaxon	NCBITaxon:112509	leaf	BTO	BTO:0000713	Plant material	P0745	TR*GR916-10
Murdoch University Barley Phenology Diversity Panel	Hordeum vulgare subsp. vulgare	NCBITaxon	NCBITaxon:112509	leaf	BTO	BTO:0000713	Plant material	P0747	TR04283
Murdoch University Barley Phenology Diversity Panel	Hordeum vulgare subsp. vulgare	NCBITaxon	NCBITaxon:112509	leaf	BTO	BTO:0000713	Plant material	P0748	TR06295
Murdoch University Barley Phenology Diversity Panel	Hordeum vulgare subsp. vulgare	NCBITaxon	NCBITaxon:112509	leaf	BTO	BTO:0000713	Plant material	P0749	TR06390
Murdoch University Barley Phenology Diversity Panel	Hordeum vulgare subsp. vulgare	NCBITaxon	NCBITaxon:112509	leaf	BTO	BTO:0000713	Plant material	P0750	TR07114
Murdoch University Barley Phenology Diversity Panel	Hordeum vulgare subsp. vulgare	NCBITaxon	NCBITaxon:112509	leaf	BTO	BTO:0000713	Plant material	P0751	TR07393
Murdoch University Barley Phenology Diversity Panel	Hordeum vulgare subsp. vulgare	NCBITaxon	NCBITaxon:112509	leaf	BTO	BTO:0000713	Plant material	P0752	TR08118
Murdoch University Barley Phenology Diversity Panel	Hordeum vulgare subsp. vulgare	NCBITaxon	NCBITaxon:112509	leaf	BTO	BTO:0000713	Plant material	P0753	TR08394
Murdoch University Barley Phenology Diversity Panel	Hordeum vulgare subsp. vulgare	NCBITaxon	NCBITaxon:112509	leaf	BTO	BTO:0000713	Plant material	P0754	TR09120
Murdoch University Barley Phenology Diversity Panel	Hordeum vulgare subsp. vulgare	NCBITaxon	NCBITaxon:112509	leaf	BTO	BTO:0000713	Plant material	P0755	TR09121
Murdoch University Barley Phenology Diversity Panel	Hordeum vulgare subsp. vulgare	NCBITaxon	NCBITaxon:112509	leaf	BTO	BTO:0000713	Plant material	P0756	TR117a
Murdoch University Barley Phenology Diversity Panel	Hordeum vulgare subsp. vulgare	NCBITaxon	NCBITaxon:112509	leaf	BTO	BTO:0000713	Plant material	P0757	TR145
Murdoch University Barley Phenology Diversity Panel	Hordeum vulgare subsp. vulgare	NCBITaxon	NCBITaxon:112509	leaf	BTO	BTO:0000713	Plant material	P0758	TR146
Murdoch University Barley Phenology Diversity Panel	Hordeum vulgare subsp. vulgare	NCBITaxon	NCBITaxon:112509	leaf	BTO	BTO:0000713	Plant material	P0759	TR158
Murdoch University Barley Phenology Diversity Panel	Hordeum vulgare subsp. vulgare	NCBITaxon	NCBITaxon:112509	leaf	BTO	BTO:0000713	Plant material	P0760	TR176
Murdoch University Barley Phenology Diversity Panel	Hordeum vulgare subsp. vulgare	NCBITaxon	NCBITaxon:112509	leaf	BTO	BTO:0000713	Plant material	P0762	TR245
Murdoch University Barley Phenology Diversity Panel	Hordeum vulgare subsp. vulgare	NCBITaxon	NCBITaxon:112509	leaf	BTO	BTO:0000713	Plant material	P0763	TR257
Murdoch University Barley Phenology Diversity Panel	Hordeum vulgare subsp. vulgare	NCBITaxon	NCBITaxon:112509	leaf	BTO	BTO:0000713	Plant material	P0764	TR350
Murdoch University Barley Phenology Diversity Panel	Hordeum vulgare subsp. vulgare	NCBITaxon	NCBITaxon:112509	leaf	BTO	BTO:0000713	Plant material	P0765	TR363
Murdoch University Barley Phenology Diversity Panel	Hordeum vulgare subsp. vulgare	NCBITaxon	NCBITaxon:112509	leaf	BTO	BTO:0000713	Plant material	P0766	TR473
Murdoch University Barley Phenology Diversity Panel	Hordeum vulgare subsp. vulgare	NCBITaxon	NCBITaxon:112509	leaf	BTO	BTO:0000713	Plant material	P0767	TR584
Murdoch University Barley Phenology Diversity Panel	Hordeum vulgare subsp. vulgare	NCBITaxon	NCBITaxon:112509	leaf	BTO	BTO:0000713	Plant material	P0768	TR638
Murdoch University Barley Phenology Diversity Panel	Hordeum vulgare subsp. vulgare	NCBITaxon	NCBITaxon:112509	leaf	BTO	BTO:0000713	Plant material	P0769	TR645
Murdoch University Barley Phenology Diversity Panel	Hordeum vulgare subsp. vulgare	NCBITaxon	NCBITaxon:112509	leaf	BTO	BTO:0000713	Plant material	P0771	TR979-CEBECO9424
Murdoch University Barley Phenology Diversity Panel	Hordeum vulgare subsp. vulgare	NCBITaxon	NCBITaxon:112509	leaf	BTO	BTO:0000713	Plant material	P0772	Tradition
Murdoch University Barley Phenology Diversity Panel	Hordeum vulgare subsp. vulgare	NCBITaxon	NCBITaxon:112509	leaf	BTO	BTO:0000713	Plant material	P0773	Trait-d-Union
Murdoch University Barley Phenology Diversity Panel	Hordeum vulgare subsp. vulgare	NCBITaxon	NCBITaxon:112509	leaf	BTO	BTO:0000713	Plant material	P0774	Tremois
Murdoch University Barley Phenology Diversity Panel	Hordeum vulgare subsp. vulgare	NCBITaxon	NCBITaxon:112509	leaf	BTO	BTO:0000713	Plant material	P0775	Triangel
Murdoch University Barley Phenology Diversity Panel	Hordeum vulgare subsp. vulgare	NCBITaxon	NCBITaxon:112509	leaf	BTO	BTO:0000713	Plant material	P0776	TRIUMPH
Murdoch University Barley Phenology Diversity Panel	Hordeum vulgare subsp. vulgare	NCBITaxon	NCBITaxon:112509	leaf	BTO	BTO:0000713	Plant material	P0777	Tulla
Murdoch University Barley Phenology Diversity Panel	Hordeum vulgare subsp. vulgare	NCBITaxon	NCBITaxon:112509	leaf	BTO	BTO:0000713	Plant material	P0778	Turk
Murdoch University Barley Phenology Diversity Panel	Hordeum vulgare subsp. vulgare	NCBITaxon	NCBITaxon:112509	leaf	BTO	BTO:0000713	Plant material	P0779	Unicorn
Murdoch University Barley Phenology Diversity Panel	Hordeum vulgare subsp. vulgare	NCBITaxon	NCBITaxon:112509	leaf	BTO	BTO:0000713	Plant material	P0780	UNION
Murdoch University Barley Phenology Diversity Panel	Hordeum vulgare subsp. vulgare	NCBITaxon	NCBITaxon:112509	leaf	BTO	BTO:0000713	Plant material	P0781	Urambie
Murdoch University Barley Phenology Diversity Panel	Hordeum vulgare subsp. vulgare	NCBITaxon	NCBITaxon:112509	leaf	BTO	BTO:0000713	Plant material	P0782	Ursa
Murdoch University Barley Phenology Diversity Panel	Hordeum vulgare subsp. vulgare	NCBITaxon	NCBITaxon:112509	leaf	BTO	BTO:0000713	Plant material	P0783	UVC35
Murdoch University Barley Phenology Diversity Panel	Hordeum vulgare subsp. vulgare	NCBITaxon	NCBITaxon:112509	leaf	BTO	BTO:0000713	Plant material	P0784	UWA2Rseln9506
Murdoch University Barley Phenology Diversity Panel	Hordeum vulgare subsp. vulgare	NCBITaxon	NCBITaxon:112509	leaf	BTO	BTO:0000713	Plant material	P0785	UWA93TK16-C12
Murdoch University Barley Phenology Diversity Panel	Hordeum vulgare subsp. vulgare	NCBITaxon	NCBITaxon:112509	leaf	BTO	BTO:0000713	Plant material	P0786	UWA94TK18-18
Murdoch University Barley Phenology Diversity Panel	Hordeum vulgare subsp. vulgare	NCBITaxon	NCBITaxon:112509	leaf	BTO	BTO:0000713	Plant material	P0787	UWA95TK24-5
Murdoch University Barley Phenology Diversity Panel	Hordeum vulgare subsp. vulgare	NCBITaxon	NCBITaxon:112509	leaf	BTO	BTO:0000713	Plant material	P0788	UWA96T45-07-26
Murdoch University Barley Phenology Diversity Panel	Hordeum vulgare subsp. vulgare	NCBITaxon	NCBITaxon:112509	leaf	BTO	BTO:0000713	Plant material	P0789	UWAbright2Rseln2742
Murdoch University Barley Phenology Diversity Panel	Hordeum vulgare subsp. vulgare	NCBITaxon	NCBITaxon:112509	leaf	BTO	BTO:0000713	Plant material	P0790	UWAbrightearlyseln4670
Murdoch University Barley Phenology Diversity Panel	Hordeum vulgare subsp. vulgare	NCBITaxon	NCBITaxon:112509	leaf	BTO	BTO:0000713	Plant material	P0791	UWAshortwhiteseln8907
Murdoch University Barley Phenology Diversity Panel	Hordeum vulgare subsp. vulgare	NCBITaxon	NCBITaxon:112509	leaf	BTO	BTO:0000713	Plant material	P0792	Vada
Murdoch University Barley Phenology Diversity Panel	Hordeum vulgare subsp. vulgare	NCBITaxon	NCBITaxon:112509	leaf	BTO	BTO:0000713	Plant material	P0793	VALENTIN
Murdoch University Barley Phenology Diversity Panel	Hordeum vulgare subsp. vulgare	NCBITaxon	NCBITaxon:112509	leaf	BTO	BTO:0000713	Plant material	P0794	Valeta
Murdoch University Barley Phenology Diversity Panel	Hordeum vulgare subsp. vulgare	NCBITaxon	NCBITaxon:112509	leaf	BTO	BTO:0000713	Plant material	P0795	VALTICKY
Murdoch University Barley Phenology Diversity Panel	Hordeum vulgare subsp. vulgare	NCBITaxon	NCBITaxon:112509	leaf	BTO	BTO:0000713	Plant material	P0796	VB0330
Murdoch University Barley Phenology Diversity Panel	Hordeum vulgare subsp. vulgare	NCBITaxon	NCBITaxon:112509	leaf	BTO	BTO:0000713	Plant material	P0797	VB0432-B2
Murdoch University Barley Phenology Diversity Panel	Hordeum vulgare subsp. vulgare	NCBITaxon	NCBITaxon:112509	leaf	BTO	BTO:0000713	Plant material	P0798	VB0613
Murdoch University Barley Phenology Diversity Panel	Hordeum vulgare subsp. vulgare	NCBITaxon	NCBITaxon:112509	leaf	BTO	BTO:0000713	Plant material	P0799	VB0901
Murdoch University Barley Phenology Diversity Panel	Hordeum vulgare subsp. vulgare	NCBITaxon	NCBITaxon:112509	leaf	BTO	BTO:0000713	Plant material	P0800	VB0904
Murdoch University Barley Phenology Diversity Panel	Hordeum vulgare subsp. vulgare	NCBITaxon	NCBITaxon:112509	leaf	BTO	BTO:0000713	Plant material	P0801	VB0916
Murdoch University Barley Phenology Diversity Panel	Hordeum vulgare subsp. vulgare	NCBITaxon	NCBITaxon:112509	leaf	BTO	BTO:0000713	Plant material	P0802	VB0922
Murdoch University Barley Phenology Diversity Panel	Hordeum vulgare subsp. vulgare	NCBITaxon	NCBITaxon:112509	leaf	BTO	BTO:0000713	Plant material	P0803	VB9104
Murdoch University Barley Phenology Diversity Panel	Hordeum vulgare subsp. vulgare	NCBITaxon	NCBITaxon:112509	leaf	BTO	BTO:0000713	Plant material	P0805	VIC86045B
Murdoch University Barley Phenology Diversity Panel	Hordeum vulgare subsp. vulgare	NCBITaxon	NCBITaxon:112509	leaf	BTO	BTO:0000713	Plant material	P0806	VIC--8717
Murdoch University Barley Phenology Diversity Panel	Hordeum vulgare subsp. vulgare	NCBITaxon	NCBITaxon:112509	leaf	BTO	BTO:0000713	Plant material	P0807	VIC9104/BHM-004
Murdoch University Barley Phenology Diversity Panel	Hordeum vulgare subsp. vulgare	NCBITaxon	NCBITaxon:112509	leaf	BTO	BTO:0000713	Plant material	P0808	Viva 1
Murdoch University Barley Phenology Diversity Panel	Hordeum vulgare subsp. vulgare	NCBITaxon	NCBITaxon:112509	leaf	BTO	BTO:0000713	Plant material	P0809	Vlamingh
Murdoch University Barley Phenology Diversity Panel	Hordeum vulgare subsp. vulgare	NCBITaxon	NCBITaxon:112509	leaf	BTO	BTO:0000713	Plant material	P0810	VODKA
Murdoch University Barley Phenology Diversity Panel	Hordeum vulgare subsp. vulgare	NCBITaxon	NCBITaxon:112509	leaf	BTO	BTO:0000713	Plant material	P0811	Vogelsanger Gold
Murdoch University Barley Phenology Diversity Panel	Hordeum vulgare subsp. vulgare	NCBITaxon	NCBITaxon:112509	leaf	BTO	BTO:0000713	Plant material	P0812	Volla
Murdoch University Barley Phenology Diversity Panel	Hordeum vulgare subsp. vulgare	NCBITaxon	NCBITaxon:112509	leaf	BTO	BTO:0000713	Plant material	P0813	VT Admiral
Murdoch University Barley Phenology Diversity Panel	Hordeum vulgare subsp. vulgare	NCBITaxon	NCBITaxon:112509	leaf	BTO	BTO:0000713	Plant material	P0814	W2 2010-5-17
Murdoch University Barley Phenology Diversity Panel	Hordeum vulgare subsp. vulgare	NCBITaxon	NCBITaxon:112509	leaf	BTO	BTO:0000713	Plant material	P0815	WA8832/Hml
Murdoch University Barley Phenology Diversity Panel	Hordeum vulgare subsp. vulgare	NCBITaxon	NCBITaxon:112509	leaf	BTO	BTO:0000713	Plant material	P0816	WABAR2094
Murdoch University Barley Phenology Diversity Panel	Hordeum vulgare subsp. vulgare	NCBITaxon	NCBITaxon:112509	leaf	BTO	BTO:0000713	Plant material	P0817	WABAR2228
Murdoch University Barley Phenology Diversity Panel	Hordeum vulgare subsp. vulgare	NCBITaxon	NCBITaxon:112509	leaf	BTO	BTO:0000713	Plant material	P0818	WABAR2231
Murdoch University Barley Phenology Diversity Panel	Hordeum vulgare subsp. vulgare	NCBITaxon	NCBITaxon:112509	leaf	BTO	BTO:0000713	Plant material	P0819	WABAR2234
Murdoch University Barley Phenology Diversity Panel	Hordeum vulgare subsp. vulgare	NCBITaxon	NCBITaxon:112509	leaf	BTO	BTO:0000713	Plant material	P0821	WABAR2244
Murdoch University Barley Phenology Diversity Panel	Hordeum vulgare subsp. vulgare	NCBITaxon	NCBITaxon:112509	leaf	BTO	BTO:0000713	Plant material	P0822	WABAR2248
Murdoch University Barley Phenology Diversity Panel	Hordeum vulgare subsp. vulgare	NCBITaxon	NCBITaxon:112509	leaf	BTO	BTO:0000713	Plant material	P0823	WABAR2250
Murdoch University Barley Phenology Diversity Panel	Hordeum vulgare subsp. vulgare	NCBITaxon	NCBITaxon:112509	leaf	BTO	BTO:0000713	Plant material	P0824	WABAR2253
Murdoch University Barley Phenology Diversity Panel	Hordeum vulgare subsp. vulgare	NCBITaxon	NCBITaxon:112509	leaf	BTO	BTO:0000713	Plant material	P0825	WABAR2259
Murdoch University Barley Phenology Diversity Panel	Hordeum vulgare subsp. vulgare	NCBITaxon	NCBITaxon:112509	leaf	BTO	BTO:0000713	Plant material	P0826	WABAR2270
Murdoch University Barley Phenology Diversity Panel	Hordeum vulgare subsp. vulgare	NCBITaxon	NCBITaxon:112509	leaf	BTO	BTO:0000713	Plant material	P0827	WABAR2272
Murdoch University Barley Phenology Diversity Panel	Hordeum vulgare subsp. vulgare	NCBITaxon	NCBITaxon:112509	leaf	BTO	BTO:0000713	Plant material	P0829	WABAR2334
Murdoch University Barley Phenology Diversity Panel	Hordeum vulgare subsp. vulgare	NCBITaxon	NCBITaxon:112509	leaf	BTO	BTO:0000713	Plant material	P0830	WABAR2347
Murdoch University Barley Phenology Diversity Panel	Hordeum vulgare subsp. vulgare	NCBITaxon	NCBITaxon:112509	leaf	BTO	BTO:0000713	Plant material	P0831	WABAR2353
Murdoch University Barley Phenology Diversity Panel	Hordeum vulgare subsp. vulgare	NCBITaxon	NCBITaxon:112509	leaf	BTO	BTO:0000713	Plant material	P0832	WABAR2377
Murdoch University Barley Phenology Diversity Panel	Hordeum vulgare subsp. vulgare	NCBITaxon	NCBITaxon:112509	leaf	BTO	BTO:0000713	Plant material	P0833	WABAR2378
Murdoch University Barley Phenology Diversity Panel	Hordeum vulgare subsp. vulgare	NCBITaxon	NCBITaxon:112509	leaf	BTO	BTO:0000713	Plant material	P0834	WABAR2411
Murdoch University Barley Phenology Diversity Panel	Hordeum vulgare subsp. vulgare	NCBITaxon	NCBITaxon:112509	leaf	BTO	BTO:0000713	Plant material	P0835	WABAR2421
Murdoch University Barley Phenology Diversity Panel	Hordeum vulgare subsp. vulgare	NCBITaxon	NCBITaxon:112509	leaf	BTO	BTO:0000713	Plant material	P0837	WABAR2425
Murdoch University Barley Phenology Diversity Panel	Hordeum vulgare subsp. vulgare	NCBITaxon	NCBITaxon:112509	leaf	BTO	BTO:0000713	Plant material	P0838	WABAR2427
Murdoch University Barley Phenology Diversity Panel	Hordeum vulgare subsp. vulgare	NCBITaxon	NCBITaxon:112509	leaf	BTO	BTO:0000713	Plant material	P0839	WABAR2435
Murdoch University Barley Phenology Diversity Panel	Hordeum vulgare subsp. vulgare	NCBITaxon	NCBITaxon:112509	leaf	BTO	BTO:0000713	Plant material	P0840	WABAR2436
Murdoch University Barley Phenology Diversity Panel	Hordeum vulgare subsp. vulgare	NCBITaxon	NCBITaxon:112509	leaf	BTO	BTO:0000713	Plant material	P0841	WABAR2547
Murdoch University Barley Phenology Diversity Panel	Hordeum vulgare subsp. vulgare	NCBITaxon	NCBITaxon:112509	leaf	BTO	BTO:0000713	Plant material	P0842	WABAR2591
Murdoch University Barley Phenology Diversity Panel	Hordeum vulgare subsp. vulgare	NCBITaxon	NCBITaxon:112509	leaf	BTO	BTO:0000713	Plant material	P0843	WABAR2592
Murdoch University Barley Phenology Diversity Panel	Hordeum vulgare subsp. vulgare	NCBITaxon	NCBITaxon:112509	leaf	BTO	BTO:0000713	Plant material	P0844	WABAR2609
Murdoch University Barley Phenology Diversity Panel	Hordeum vulgare subsp. vulgare	NCBITaxon	NCBITaxon:112509	leaf	BTO	BTO:0000713	Plant material	P0845	WADH17733
Murdoch University Barley Phenology Diversity Panel	Hordeum vulgare subsp. vulgare	NCBITaxon	NCBITaxon:112509	leaf	BTO	BTO:0000713	Plant material	P0852	WADH5089
Murdoch University Barley Phenology Diversity Panel	Hordeum vulgare subsp. vulgare	NCBITaxon	NCBITaxon:112509	leaf	BTO	BTO:0000713	Plant material	P0854	WB146
Murdoch University Barley Phenology Diversity Panel	Hordeum vulgare subsp. vulgare	NCBITaxon	NCBITaxon:112509	leaf	BTO	BTO:0000713	Plant material	P0855	Weeah
Murdoch University Barley Phenology Diversity Panel	Hordeum vulgare subsp. vulgare	NCBITaxon	NCBITaxon:112509	leaf	BTO	BTO:0000713	Plant material	P0856	Welam
Murdoch University Barley Phenology Diversity Panel	Hordeum vulgare subsp. vulgare	NCBITaxon	NCBITaxon:112509	leaf	BTO	BTO:0000713	Plant material	P0858	WI2553
Murdoch University Barley Phenology Diversity Panel	Hordeum vulgare subsp. vulgare	NCBITaxon	NCBITaxon:112509	leaf	BTO	BTO:0000713	Plant material	P0860	WI2816
Murdoch University Barley Phenology Diversity Panel	Hordeum vulgare subsp. vulgare	NCBITaxon	NCBITaxon:112509	leaf	BTO	BTO:0000713	Plant material	P0861	WI2817
Murdoch University Barley Phenology Diversity Panel	Hordeum vulgare subsp. vulgare	NCBITaxon	NCBITaxon:112509	leaf	BTO	BTO:0000713	Plant material	P0862	WI2868
Murdoch University Barley Phenology Diversity Panel	Hordeum vulgare subsp. vulgare	NCBITaxon	NCBITaxon:112509	leaf	BTO	BTO:0000713	Plant material	P0863	WI2875:579
Murdoch University Barley Phenology Diversity Panel	Hordeum vulgare subsp. vulgare	NCBITaxon	NCBITaxon:112509	leaf	BTO	BTO:0000713	Plant material	P0864	WI2898
Murdoch University Barley Phenology Diversity Panel	Hordeum vulgare subsp. vulgare	NCBITaxon	NCBITaxon:112509	leaf	BTO	BTO:0000713	Plant material	P0865	WI3284
Murdoch University Barley Phenology Diversity Panel	Hordeum vulgare subsp. vulgare	NCBITaxon	NCBITaxon:112509	leaf	BTO	BTO:0000713	Plant material	P0866	WI3580
Murdoch University Barley Phenology Diversity Panel	Hordeum vulgare subsp. vulgare	NCBITaxon	NCBITaxon:112509	leaf	BTO	BTO:0000713	Plant material	P0878	WI4550
Murdoch University Barley Phenology Diversity Panel	Hordeum vulgare subsp. vulgare	NCBITaxon	NCBITaxon:112509	leaf	BTO	BTO:0000713	Plant material	P0879	WI4560
Murdoch University Barley Phenology Diversity Panel	Hordeum vulgare subsp. vulgare	NCBITaxon	NCBITaxon:112509	leaf	BTO	BTO:0000713	Plant material	P0880	WI4569
Murdoch University Barley Phenology Diversity Panel	Hordeum vulgare subsp. vulgare	NCBITaxon	NCBITaxon:112509	leaf	BTO	BTO:0000713	Plant material	P0881	WI4570
Murdoch University Barley Phenology Diversity Panel	Hordeum vulgare subsp. vulgare	NCBITaxon	NCBITaxon:112509	leaf	BTO	BTO:0000713	Plant material	P0882	WI4572
Murdoch University Barley Phenology Diversity Panel	Hordeum vulgare subsp. vulgare	NCBITaxon	NCBITaxon:112509	leaf	BTO	BTO:0000713	Plant material	P0883	WI4574
Murdoch University Barley Phenology Diversity Panel	Hordeum vulgare subsp. vulgare	NCBITaxon	NCBITaxon:112509	leaf	BTO	BTO:0000713	Plant material	P0884	WI4580
Murdoch University Barley Phenology Diversity Panel	Hordeum vulgare subsp. vulgare	NCBITaxon	NCBITaxon:112509	leaf	BTO	BTO:0000713	Plant material	P0885	WI4584
Murdoch University Barley Phenology Diversity Panel	Hordeum vulgare subsp. vulgare	NCBITaxon	NCBITaxon:112509	leaf	BTO	BTO:0000713	Plant material	P0886	WI4594
Murdoch University Barley Phenology Diversity Panel	Hordeum vulgare subsp. vulgare	NCBITaxon	NCBITaxon:112509	leaf	BTO	BTO:0000713	Plant material	P0887	WI4597
Murdoch University Barley Phenology Diversity Panel	Hordeum vulgare subsp. vulgare	NCBITaxon	NCBITaxon:112509	leaf	BTO	BTO:0000713	Plant material	P0888	WI4602
Murdoch University Barley Phenology Diversity Panel	Hordeum vulgare subsp. vulgare	NCBITaxon	NCBITaxon:112509	leaf	BTO	BTO:0000713	Plant material	P0889	WI4619
Murdoch University Barley Phenology Diversity Panel	Hordeum vulgare subsp. vulgare	NCBITaxon	NCBITaxon:112509	leaf	BTO	BTO:0000713	Plant material	P0890	WI4625
Murdoch University Barley Phenology Diversity Panel	Hordeum vulgare subsp. vulgare	NCBITaxon	NCBITaxon:112509	leaf	BTO	BTO:0000713	Plant material	P0891	WI4638
Murdoch University Barley Phenology Diversity Panel	Hordeum vulgare subsp. vulgare	NCBITaxon	NCBITaxon:112509	leaf	BTO	BTO:0000713	Plant material	P0892	WI4639
Murdoch University Barley Phenology Diversity Panel	Hordeum vulgare subsp. vulgare	NCBITaxon	NCBITaxon:112509	leaf	BTO	BTO:0000713	Plant material	P0893	WI4641
Murdoch University Barley Phenology Diversity Panel	Hordeum vulgare subsp. vulgare	NCBITaxon	NCBITaxon:112509	leaf	BTO	BTO:0000713	Plant material	P0894	WI4643
Murdoch University Barley Phenology Diversity Panel	Hordeum vulgare subsp. vulgare	NCBITaxon	NCBITaxon:112509	leaf	BTO	BTO:0000713	Plant material	P0895	WI4650
Murdoch University Barley Phenology Diversity Panel	Hordeum vulgare subsp. vulgare	NCBITaxon	NCBITaxon:112509	leaf	BTO	BTO:0000713	Plant material	P0896	WI4665
Murdoch University Barley Phenology Diversity Panel	Hordeum vulgare subsp. vulgare	NCBITaxon	NCBITaxon:112509	leaf	BTO	BTO:0000713	Plant material	P0897	WI4666
Murdoch University Barley Phenology Diversity Panel	Hordeum vulgare subsp. vulgare	NCBITaxon	NCBITaxon:112509	leaf	BTO	BTO:0000713	Plant material	P0898	WI4672
Murdoch University Barley Phenology Diversity Panel	Hordeum vulgare subsp. vulgare	NCBITaxon	NCBITaxon:112509	leaf	BTO	BTO:0000713	Plant material	P0899	WI4683
Murdoch University Barley Phenology Diversity Panel	Hordeum vulgare subsp. vulgare	NCBITaxon	NCBITaxon:112509	leaf	BTO	BTO:0000713	Plant material	P0900	WI4690
Murdoch University Barley Phenology Diversity Panel	Hordeum vulgare subsp. vulgare	NCBITaxon	NCBITaxon:112509	leaf	BTO	BTO:0000713	Plant material	P0901	WI4704
Murdoch University Barley Phenology Diversity Panel	Hordeum vulgare subsp. vulgare	NCBITaxon	NCBITaxon:112509	leaf	BTO	BTO:0000713	Plant material	P0902	WI4705
Murdoch University Barley Phenology Diversity Panel	Hordeum vulgare subsp. vulgare	NCBITaxon	NCBITaxon:112509	leaf	BTO	BTO:0000713	Plant material	P0903	WI4706
Murdoch University Barley Phenology Diversity Panel	Hordeum vulgare subsp. vulgare	NCBITaxon	NCBITaxon:112509	leaf	BTO	BTO:0000713	Plant material	P0904	WI4711
Murdoch University Barley Phenology Diversity Panel	Hordeum vulgare subsp. vulgare	NCBITaxon	NCBITaxon:112509	leaf	BTO	BTO:0000713	Plant material	P0905	WI4715
Murdoch University Barley Phenology Diversity Panel	Hordeum vulgare subsp. vulgare	NCBITaxon	NCBITaxon:112509	leaf	BTO	BTO:0000713	Plant material	P0906	WI4727
Murdoch University Barley Phenology Diversity Panel	Hordeum vulgare subsp. vulgare	NCBITaxon	NCBITaxon:112509	leaf	BTO	BTO:0000713	Plant material	P0907	WI4729
Murdoch University Barley Phenology Diversity Panel	Hordeum vulgare subsp. vulgare	NCBITaxon	NCBITaxon:112509	leaf	BTO	BTO:0000713	Plant material	P0908	WI4730
Murdoch University Barley Phenology Diversity Panel	Hordeum vulgare subsp. vulgare	NCBITaxon	NCBITaxon:112509	leaf	BTO	BTO:0000713	Plant material	P0909	WI4734
Murdoch University Barley Phenology Diversity Panel	Hordeum vulgare subsp. vulgare	NCBITaxon	NCBITaxon:112509	leaf	BTO	BTO:0000713	Plant material	P0910	WI4735
Murdoch University Barley Phenology Diversity Panel	Hordeum vulgare subsp. vulgare	NCBITaxon	NCBITaxon:112509	leaf	BTO	BTO:0000713	Plant material	P0911	WI4740
Murdoch University Barley Phenology Diversity Panel	Hordeum vulgare subsp. vulgare	NCBITaxon	NCBITaxon:112509	leaf	BTO	BTO:0000713	Plant material	P0912	WI4741
Murdoch University Barley Phenology Diversity Panel	Hordeum vulgare subsp. vulgare	NCBITaxon	NCBITaxon:112509	leaf	BTO	BTO:0000713	Plant material	P0913	WI4746
Murdoch University Barley Phenology Diversity Panel	Hordeum vulgare subsp. vulgare	NCBITaxon	NCBITaxon:112509	leaf	BTO	BTO:0000713	Plant material	P0914	WI4748
Murdoch University Barley Phenology Diversity Panel	Hordeum vulgare subsp. vulgare	NCBITaxon	NCBITaxon:112509	leaf	BTO	BTO:0000713	Plant material	P0915	WI4749
Murdoch University Barley Phenology Diversity Panel	Hordeum vulgare subsp. vulgare	NCBITaxon	NCBITaxon:112509	leaf	BTO	BTO:0000713	Plant material	P0916	WI4750
Murdoch University Barley Phenology Diversity Panel	Hordeum vulgare subsp. vulgare	NCBITaxon	NCBITaxon:112509	leaf	BTO	BTO:0000713	Plant material	P0917	WI4752
Murdoch University Barley Phenology Diversity Panel	Hordeum vulgare subsp. vulgare	NCBITaxon	NCBITaxon:112509	leaf	BTO	BTO:0000713	Plant material	P0918	WI4753
Murdoch University Barley Phenology Diversity Panel	Hordeum vulgare subsp. vulgare	NCBITaxon	NCBITaxon:112509	leaf	BTO	BTO:0000713	Plant material	P0919	WI4758
Murdoch University Barley Phenology Diversity Panel	Hordeum vulgare subsp. vulgare	NCBITaxon	NCBITaxon:112509	leaf	BTO	BTO:0000713	Plant material	P0920	WI4768
Murdoch University Barley Phenology Diversity Panel	Hordeum vulgare subsp. vulgare	NCBITaxon	NCBITaxon:112509	leaf	BTO	BTO:0000713	Plant material	P0921	WI4778
Murdoch University Barley Phenology Diversity Panel	Hordeum vulgare subsp. vulgare	NCBITaxon	NCBITaxon:112509	leaf	BTO	BTO:0000713	Plant material	P0922	WI4779
Murdoch University Barley Phenology Diversity Panel	Hordeum vulgare subsp. vulgare	NCBITaxon	NCBITaxon:112509	leaf	BTO	BTO:0000713	Plant material	P0923	WI4780
Murdoch University Barley Phenology Diversity Panel	Hordeum vulgare subsp. vulgare	NCBITaxon	NCBITaxon:112509	leaf	BTO	BTO:0000713	Plant material	P0924	WI4801
Murdoch University Barley Phenology Diversity Panel	Hordeum vulgare subsp. vulgare	NCBITaxon	NCBITaxon:112509	leaf	BTO	BTO:0000713	Plant material	P0925	WI4843
Murdoch University Barley Phenology Diversity Panel	Hordeum vulgare subsp. vulgare	NCBITaxon	NCBITaxon:112509	leaf	BTO	BTO:0000713	Plant material	P0926	WI4847
Murdoch University Barley Phenology Diversity Panel	Hordeum vulgare subsp. vulgare	NCBITaxon	NCBITaxon:112509	leaf	BTO	BTO:0000713	Plant material	P0927	WI4849
Murdoch University Barley Phenology Diversity Panel	Hordeum vulgare subsp. vulgare	NCBITaxon	NCBITaxon:112509	leaf	BTO	BTO:0000713	Plant material	P0928	WI4854
Murdoch University Barley Phenology Diversity Panel	Hordeum vulgare subsp. vulgare	NCBITaxon	NCBITaxon:112509	leaf	BTO	BTO:0000713	Plant material	P0929	WI4859
Murdoch University Barley Phenology Diversity Panel	Hordeum vulgare subsp. vulgare	NCBITaxon	NCBITaxon:112509	leaf	BTO	BTO:0000713	Plant material	P0931	WI4870
Murdoch University Barley Phenology Diversity Panel	Hordeum vulgare subsp. vulgare	NCBITaxon	NCBITaxon:112509	leaf	BTO	BTO:0000713	Plant material	P0932	WI4874
Murdoch University Barley Phenology Diversity Panel	Hordeum vulgare subsp. vulgare	NCBITaxon	NCBITaxon:112509	leaf	BTO	BTO:0000713	Plant material	P0933	WI4876
Murdoch University Barley Phenology Diversity Panel	Hordeum vulgare subsp. vulgare	NCBITaxon	NCBITaxon:112509	leaf	BTO	BTO:0000713	Plant material	P0934	WI4878
Murdoch University Barley Phenology Diversity Panel	Hordeum vulgare subsp. vulgare	NCBITaxon	NCBITaxon:112509	leaf	BTO	BTO:0000713	Plant material	P0935	WI4879
Murdoch University Barley Phenology Diversity Panel	Hordeum vulgare subsp. vulgare	NCBITaxon	NCBITaxon:112509	leaf	BTO	BTO:0000713	Plant material	P0936	WI4882
Murdoch University Barley Phenology Diversity Panel	Hordeum vulgare subsp. vulgare	NCBITaxon	NCBITaxon:112509	leaf	BTO	BTO:0000713	Plant material	P0937	WI4885
Murdoch University Barley Phenology Diversity Panel	Hordeum vulgare subsp. vulgare	NCBITaxon	NCBITaxon:112509	leaf	BTO	BTO:0000713	Plant material	P0938	WI4886
Murdoch University Barley Phenology Diversity Panel	Hordeum vulgare subsp. vulgare	NCBITaxon	NCBITaxon:112509	leaf	BTO	BTO:0000713	Plant material	P0939	WI4887
Murdoch University Barley Phenology Diversity Panel	Hordeum vulgare subsp. vulgare	NCBITaxon	NCBITaxon:112509	leaf	BTO	BTO:0000713	Plant material	P0940	WI4889
Murdoch University Barley Phenology Diversity Panel	Hordeum vulgare subsp. vulgare	NCBITaxon	NCBITaxon:112509	leaf	BTO	BTO:0000713	Plant material	P0941	WI4890
Murdoch University Barley Phenology Diversity Panel	Hordeum vulgare subsp. vulgare	NCBITaxon	NCBITaxon:112509	leaf	BTO	BTO:0000713	Plant material	P0942	WI4892
Murdoch University Barley Phenology Diversity Panel	Hordeum vulgare subsp. vulgare	NCBITaxon	NCBITaxon:112509	leaf	BTO	BTO:0000713	Plant material	P0943	WI4893
Murdoch University Barley Phenology Diversity Panel	Hordeum vulgare subsp. vulgare	NCBITaxon	NCBITaxon:112509	leaf	BTO	BTO:0000713	Plant material	P0944	Wicket
Murdoch University Barley Phenology Diversity Panel	Hordeum vulgare subsp. vulgare	NCBITaxon	NCBITaxon:112509	leaf	BTO	BTO:0000713	Plant material	P0945	Wimmera
Murdoch University Barley Phenology Diversity Panel	Hordeum vulgare subsp. vulgare	NCBITaxon	NCBITaxon:112509	leaf	BTO	BTO:0000713	Plant material	P0950	WVA19
Murdoch University Barley Phenology Diversity Panel	Hordeum vulgare subsp. vulgare	NCBITaxon	NCBITaxon:112509	leaf	BTO	BTO:0000713	Plant material	P0951	WVA22
Murdoch University Barley Phenology Diversity Panel	Hordeum vulgare subsp. vulgare	NCBITaxon	NCBITaxon:112509	leaf	BTO	BTO:0000713	Plant material	P0952	WVB35
Murdoch University Barley Phenology Diversity Panel	Hordeum vulgare subsp. vulgare	NCBITaxon	NCBITaxon:112509	leaf	BTO	BTO:0000713	Plant material	P0953	WVC3
Murdoch University Barley Phenology Diversity Panel	Hordeum vulgare subsp. vulgare	NCBITaxon	NCBITaxon:112509	leaf	BTO	BTO:0000713	Plant material	P0957	XVD21
Murdoch University Barley Phenology Diversity Panel	Hordeum vulgare subsp. vulgare	NCBITaxon	NCBITaxon:112509	leaf	BTO	BTO:0000713	Plant material	P0959	XVE7
Murdoch University Barley Phenology Diversity Panel	Hordeum vulgare subsp. vulgare	NCBITaxon	NCBITaxon:112509	leaf	BTO	BTO:0000713	Plant material	P0960	XVH11
Murdoch University Barley Phenology Diversity Panel	Hordeum vulgare subsp. vulgare	NCBITaxon	NCBITaxon:112509	leaf	BTO	BTO:0000713	Plant material	P0962	Yambla
Murdoch University Barley Phenology Diversity Panel	Hordeum vulgare subsp. vulgare	NCBITaxon	NCBITaxon:112509	leaf	BTO	BTO:0000713	Plant material	P0963	Yangsimai
Murdoch University Barley Phenology Diversity Panel	Hordeum vulgare subsp. vulgare	NCBITaxon	NCBITaxon:112509	leaf	BTO	BTO:0000713	Plant material	P0967	Z019Q008R
Murdoch University Barley Phenology Diversity Panel	Hordeum vulgare subsp. vulgare	NCBITaxon	NCBITaxon:112509	leaf	BTO	BTO:0000713	Plant material	P0968	Z052R091S
Murdoch University Barley Phenology Diversity Panel	Hordeum vulgare subsp. vulgare	NCBITaxon	NCBITaxon:112509	leaf	BTO	BTO:0000713	Plant material	P0971	ZBC9314
Murdoch University Barley Phenology Diversity Panel	Hordeum vulgare subsp. vulgare	NCBITaxon	NCBITaxon:112509	leaf	BTO	BTO:0000713	Plant material	P0972	ZBC9322
Murdoch University Barley Phenology Diversity Panel	Hordeum vulgare subsp. vulgare	NCBITaxon	NCBITaxon:112509	leaf	BTO	BTO:0000713	Plant material	P0973	ZBC9337
Murdoch University Barley Phenology Diversity Panel	Hordeum vulgare subsp. vulgare	NCBITaxon	NCBITaxon:112509	leaf	BTO	BTO:0000713	Plant material	P0974	ZBC934
Murdoch University Barley Phenology Diversity Panel	Hordeum vulgare subsp. vulgare	NCBITaxon	NCBITaxon:112509	leaf	BTO	BTO:0000713	Plant material	P0976	ZENNAN
Murdoch University Barley Phenology Diversity Panel	Hordeum vulgare subsp. vulgare	NCBITaxon	NCBITaxon:112509	leaf	BTO	BTO:0000713	Plant material	P0977	Alestar
Murdoch University Barley Phenology Diversity Panel	Hordeum vulgare subsp. vulgare	NCBITaxon	NCBITaxon:112509	leaf	BTO	BTO:0000713	Plant material	P0978	Maltstar
Murdoch University Barley Phenology Diversity Panel	Hordeum vulgare subsp. vulgare	NCBITaxon	NCBITaxon:112509	leaf	BTO	BTO:0000713	Plant material	P0979	Rosalind
Murdoch University Barley Phenology Diversity Panel	Hordeum vulgare subsp. vulgare	NCBITaxon	NCBITaxon:112509	leaf	BTO	BTO:0000713	Plant material	P0980	SFR85-014 (RGT Planet)
Murdoch University Barley Phenology Diversity Panel	Hordeum vulgare subsp. vulgare	NCBITaxon	NCBITaxon:112509	leaf	BTO	BTO:0000713	Plant material	P0981	Spartacus CL
