# Supplementary material for: Targeted enrichment by solution-based hybrid capture to identify genetic sequence variants in barley
Source: Sci Data. 2019 Apr 1;6:12. doi: 10.1038/s41597-019-0011-z (PMC6472358; doi:10.1038/s41597-019-0011-z)
Supplement: Supplementary file 1 — Download metadata file [file 41597_2019_11_MOESM1_ESM.zip › i_Investigation.txt]

# Investigation File generated for Scientific Data with Investigation File Authoring Tool version 0.1.0 on 07/02/2019 - This metadata file is CC0
ONTOLOGY SOURCE REFERENCE
Term Source Name	NCBITaxon	BTO	ERO	OBI	EFO	FBbi
Term Source File	http://data.bioontology.org/ontologies/NCBITAXON	http://data.bioontology.org/ontologies/BTO	http://data.bioontology.org/ontologies/ERO	http://data.bioontology.org/ontologies/OBI	http://data.bioontology.org/ontologies/EFO	http://data.bioontology.org/ontologies/FBbi
Term Source Version	2016AB	unknown	2013-08-02	2014-08-18	2.104	
Term Source Description	National Center for Biotechnology Information (NCBI) Organismal Classification	BRENDA Tissue and Enzyme Source Ontology	Eagle-I Research Resource Ontology	Ontology for Biomedical Investigations	Experimental Factor Ontology	Biological Imaging Methods Ontology
INVESTIGATION
Investigation Identifier
Investigation Title
Investigation Description
Investigation Submission Date
Investigation Public Release Date
INVESTIGATION PUBLICATIONS
Investigation PubMed ID
Investigation Publication DOI
Investigation Publication Author List
Investigation Publication Title
Investigation Publication Status
Investigation Publication Status Term Accession Number
Investigation Publication Status Term Source REF
INVESTIGATION CONTACTS
Investigation Person Last Name
Investigation Person Mid Initials
Investigation Person First Name
Investigation Person Address
Investigation Person Phone
Investigation Person Fax
Investigation Person Email
Investigation Person Affiliation
Investigation Person Roles
Investigation Person Roles Term Accession Number
Investigation Person Roles Term Source REF
STUDY
Study Identifier	10.1038/s41597-019-0011-z
Study Title	Targeted enrichment by solution-based hybrid capture to identify genetic sequence variants in barley
Study Submission Date	21/11/2018
Study Public Release Date	01/04/2019
Study Description	https://www.nature.com/articles/s41597-019-0011-z
Study File Name	s_Hill699A_study.txt
Comment[Subject Keywords]	""
Comment[Manuscript Licence]	CC BY-4.0
Comment[Experimental Metadata Licence]	CC0
Comment[Supplementary Information File Name]
Comment[Supplementary Information File Type]
Comment[Supplementary Information File URL]
Comment[Data Repository]	ArrayExpress;figshare
Comment[Data Record Accession]	E-MTAB-7362;doi:10.6084/m9.figshare.c.4357706
Comment[Data Record URI]	http://identifiers.org/arrayexpress:E-MTAB-7362;https://doi.org/10.6084/m9.figshare.c.4357706
STUDY DESIGN DESCRIPTORS
Study Design Type	genetic polymorphism analysis objective	strain comparison design
Study Design Type Term Accession Number	ERO:0100033	OBI:0001464
Study Design Type Term Source REF	ERO	OBI
STUDY PUBLICATIONS
Study PubMed ID	""
Study Publication DOI	doi:10.1111/pbi.13029
Study Publication Author List	""
Study Publication Title	""
Study Publication Status	published
Study Publication Status Term Accession Number	
Study Publication Status Term Source REF	
STUDY FACTORS
Study Factor Name	variety
Study Factor Type	cultivar
Study Factor Type Term Accession Number	http://www.ebi.ac.uk/efo/EFO_0005136
Study Factor Type Term Source REF	EFO
STUDY ASSAYS
Study Assay Measurement Type	genetic variation
Study Assay Measurement Type Term Accession Number	http://www.ebi.ac.uk/efo/EFO_0004828
Study Assay Measurement Type Term Source REF	EFO
Study Assay Technology Type	DNA sequencing
Study Assay Technology Type Term Accession Number	OBI:0000626
Study Assay Technology Type Term Source REF	ERO
Study Assay Technology Platform	instrument; manufacturer
Study Assay File Name	a_Hill699A_assay.txt
STUDY PROTOCOLS
Study Protocol Name	Plant material	Targeted resequencing, sequence alignment and data analysis	Variant discovery and genotype calling
Study Protocol Type	sample preparation method	DNA sequencing	data transformation
Study Protocol Type Term Accession Number	FBbi:00000001	OBI:0000626	OBI:0200000
Study Protocol Type Term Source REF	FBbi	ERO	ERO
Study Protocol Description			
Study Protocol URI	""	""	""
Study Protocol Version			
Study Protocol Parameters Name	""	instrument; manufacturer	""
Study Protocol Parameters Name Term Accession Number	""	""	""
Study Protocol Parameters Name Term Source REF	""	""	""
Study Protocol Components Name	""	""	""
Study Protocol Components Type	""	""	""
Study Protocol Components Type Term Accession Number	""	""	""
Study Protocol Components Type Term Source REF	""	""	""
STUDY CONTACTS
Study Person Last Name	Hill	Wong	Tibbits	Forrest	Hayden	Zhang	Westcott	Angessa	Li
Study Person First Name	Camilla Beate	Debbie	Josquin	Kerrie	Matthew	Xiao-Qi	Sharon	Tefera Tolera	Chengdao
Study Person Mid Initials
Study Person Email	camilla.hill@murdoch.edu.au	""	""	""	""	""	""	""	c.li@murdoch.edu.au
Study Person Phone
Study Person Fax
Study Person Address
Study Person Affiliation	Western Barley Genetics Alliance, Western Australian State Agricultural Biotechnology Centre, School of Veterinary and Life Sciences, Murdoch University, Murdoch, WA, Australia	Agriculture Victoria, Agriculture Research Division, AgriBio, Centre for AgriBioscience, Bundoora, VIC, Australia	Agriculture Victoria, Agriculture Research Division, AgriBio, Centre for AgriBioscience, Bundoora, VIC, Australia	Agriculture Victoria, Agriculture Research Division, AgriBio, Centre for AgriBioscience, Bundoora, VIC, Australia	Agriculture Victoria, Agriculture Research Division, AgriBio, Centre for AgriBioscience, Bundoora, VIC, Australia	Western Barley Genetics Alliance, Western Australian State Agricultural Biotechnology Centre, School of Veterinary and Life Sciences, Murdoch University, Murdoch, WA, Australia	Agriculture and Food, Department of Primary Industries and Regional Development, South Perth, WA, Australia	Western Barley Genetics Alliance, Western Australian State Agricultural Biotechnology Centre, School of Veterinary and Life Sciences, Murdoch University, Murdoch, WA, Australia	Western Barley Genetics Alliance, Western Australian State Agricultural Biotechnology Centre, School of Veterinary and Life Sciences, Murdoch University, Murdoch, WA, Australia
Study Person Roles
Study Person Roles Term Accession Number
Study Person Roles Term Source REF
Comment[Study Person ORCID]	0000-0002-6754-5553	""	""	""	0000-0003-3117-5500	""	""	""	0000-0002-9653-2700
Comment[Funder]
Comment[FundRef ID]
Comment[Funder Term Source REF]
Comment[Grant Identifier]
